# Supplementary material for: The Dominant factors and optimization plan of soccer substitutions in Chinese Football Association Super League under the Five-substitution rule
Source: PLoS One. 2025 Jun 23;20(6):e0326656. doi: 10.1371/journal.pone.0326656 (PMC12185027; doi:10.1371/journal.pone.0326656)
Supplement: S1 Table — A comprehensive definition and classification of all variables used in this study are presented in S1. The data underlying the findings of this study have been anonymized and are available in the supplementary files. These include the team substitution information of 2023 season CSL teams, including Match location, Teams’ level, Score change, Substitution time, substituted and replaced players’ performance. Due to the copyright restrictions imposed by the official data provider, Opta, all personally identifiable information, including player names and club affiliations, has been anonymized. This anonymization ensures that the data are free from any intellectual property concerns while still preserving the integrity of the statistical analyses and outcomes. (XLSX) [file pone.0326656.s001.xlsx]

## Sheet: Sheet1
Variables		Definition and classification of variables
Performance	Physical	Total distance、Standing distance、Jogging distance、Low speed running distance、Medium speed running distance、High speed running distance、Sprint distance、High speed running count、Sprint count、Maximum speed
	Technical	Offense：Personal ball control、Passing、Passing accuracy、Forward passes、Forward pass accuracy、Possession loss、Active crosses、Successful crosses、Passes into the attacking third、Key passes、Shots、Shots on target、Goals
		Defense：Gained possession、Tackles、Successful tackles、Tackle success rate、Aerial Challenge for the ball、Successful aerial Challenge for the ball、Aerial Challenge for the ball success rate、Ground Challenge for the ball、Successful ground Challenge for the ball、Ground Challenge for the ball success rate、Challenge for the ball、Total successful Challenge for the ball、Challenge for the ball success rate
match situation	Match location	Home=1，Away=0
	Teams’ level	top-level=1，mid-level = 2, lower-level = 3
	Score change	The change in goal difference from the time of substitution to the final score was used as the predictive variable.
	Substitution time	The timing of the substitution event was also recorded.
Substitution Effects	Effective	If the final goal difference improved compared to the goal difference at the time of substitution, or if a leading position was maintained, the substitution was considered effective (coded as 1)
	Neutral	If both the goal difference at substitution and the final score were 0, the effect was considered neutral (coded as 0)
	Ineffective	If the final goal difference worsened or a losing position remained unchanged, the substitution was considered ineffective (coded as -1)
Standing=0~0.2 m/s; Jogging=0.2~2 m/s; Low speed running=2~4 m/s; Medium speed running=4~5.5 m/s; High speed running=5.5~7 m/s; Sprint=＞7 m/s;
