# Supplementary material for: The Dominant factors and optimization plan of soccer substitutions in Chinese Football Association Super League under the Five-substitution rule
Source: PLoS One. 2025 Jun 23;20(6):e0326656. doi: 10.1371/journal.pone.0326656 (PMC12185027; doi:10.1371/journal.pone.0326656)
Supplement: S2 Table — The S2 Table is primarily used to compare the differences in technical and physical performance between players in the positive, neutral and negative effect groups. (XLSX) [file pone.0326656.s002.xlsx]

## Sheet: 1
H/A	Teams’ level	Opponent teams’ level	match goal difference	Goal difference on substitutions	player（Substituted=1 or Replaced=2）	effects	timing	Player playing time	TD	SD	JD	MD	FD	HD	SpD	HCR	SCR	MS	DRI	PAS	PAS%	FP	FP%	PL	LC	SC	PFT	KP	SH	G	OTS	PW	TK	STK	TK%	AD	SAD	AD%	GD	SGD	GD%	DA	SD	D
1	1	2	5	3	1	1	56	37.2	106.989	0.591398	34.9731	43.8172	14.1398	10	3.46774	0.61828	0.241935	29.2	0.430108	0.349462	2.47312	0.0537634	1.34409	0.0806452	0.0268817	0	0.0537634	0.0268817	0	0	0	0.0268817	0	0	0	0.0537634	0.0268817	0	0	0	0	0.0537634	0.0268817	1.34409
0	2	1	0	-2	1	1	33	67.7	108.892	0.679468	31.1374	47.2378	17.223	9.82275	2.8065	0.664697	0.177253	31.4	0.354505	0.28065	1.24077	0.0738552	0.590842	0.103397	0	0	0	0	0	0	0	0.0590842	0.0443131	0.0295421	0.974889	0.014771	0	0	0.014771	0.014771	1.4771	0.0295421	0.014771	0.738552
0	2	3	1	1	1	1	71	27.9	103.19	0.967742	28.172	47.7061	16.0932	7.77778	2.50896	0.430108	0.107527	34.7	0.215054	0.143369	0.896057	0.107527	1.1828	0.179211	0	0	0.0358423	0	0	0	0	0.107527	0.0358423	0.0358423	3.58423	0	0	0	0	0	0	0	0	0
0	2	3	1	1	1	1	83	15	112.333	0.6	31.7333	50.7333	14.8667	10.9333	3.46667	0.466667	0.133333	30.6	0.4	0.2	4.46667	0.0666667	0	0.2	0	0	0.0666667	0	0	0	0	0.266667	0	0	0	0.0666667	0	0	0	0	0	0.0666667	0	0
1	2	2	2	2	1	1	84	10.4	118.846	0.576923	28.8462	53.6538	21.8269	7.5	6.44231	0.480769	0.192308	25.5	1.05769	0.480769	7.69231	0.192308	4.80769	0.480769	0	0	0	0	0.0961538	0	0	0.384615	0.192308	0.192308	9.61538	0	0	0	0.0961538	0	0	0.0961538	0	0
1	2	3	2	2	1	1	93	4	134.5	0.25	22.75	75.75	23.25	8.75	3.5	0.5	0.25	15.1	0.5	0.25	25	0.25	25	0	0	0	0	0	0	0	0	0.5	0	0	0	0	0	0	0	0	0	0	0	0
0	1	3	1	-1	1	1	46	51.6	113.45	0.717054	28.8953	46.2403	23.7791	10.562	3.25581	0.697674	0.135659	30.4	0.368217	0.290698	1.41473	0.0581395	0.639535	0.135659	0	0	0.0193798	0	0	0	0	0.0387597	0.0193798	0.0193798	1.93798	0	0	0	0	0	0	0	0	0
1	1	1	1	0	1	1	38	63	103.841	0.619048	35.9841	41.6984	15.5714	7.53968	2.42857	0.412698	0.126984	31.7	0.365079	0.190476	0.666667	0.0634921	0	0.206349	0.015873	0.015873	0.031746	0	0.015873	0	0	0.142857	0.031746	0.015873	0.793651	0.0634921	0.015873	0	0	0	0	0.0634921	0.015873	0.412698
0	1	1	1	1	1	1	86	11.3	131.504	0.619469	27.7876	61.7699	20	11.1504	10.2655	0.619469	0.353982	32.9	0.619469	0.265487	5.9292	0.0884956	8.84956	0.353982	0	0	0	0	0.0884956	0.0884956	0	0.176991	0.0884956	0.0884956	8.84956	0.0884956	0	0	0	0	0	0.0884956	0	0
0	2	3	0	-2	1	1	46	49.5	93.4545	0.888889	29.9596	44.7273	10.4444	4.64646	2.76768	0.242424	0.141414	31.2	0.505051	0.30303	1.61616	0	0	0.181818	0.040404	0	0.020202	0	0.0606061	0	0	0.141414	0.020202	0.020202	2.0202	0.0808081	0	0	0	0	0	0.0808081	0	0
1	2	3	4	4	1	1	66	27.6	107.355	0.615942	32.5	52.2464	11.7754	7.53623	2.75362	0.543478	0.108696	32.4	0.615942	0.57971	3.62319	0.108696	3.62319	0.0362319	0	0	0	0	0	0	0	0.0724638	0.0362319	0.0362319	3.62319	0	0	0	0.0362319	0	0	0.0362319	0	0
1	2	2	1	0	1	1	80	17.7	109.548	0.508475	32.7119	48.8701	13.9548	10.5085	3.05085	0.734463	0.225989	30.9	0.39548	0.112994	2.82486	0	0	0.112994	0.0564972	0.0564972	0	0.0564972	0.0564972	0	0	0.0564972	0	0	0	0	0	0	0	0	0	0	0	0
0	2	1	1	1	1	1	62	36	111.583	0.25	41.1667	44.4722	14.7778	6.69444	4.22222	0.361111	0.222222	27.9	0.277778	0.222222	2.44444	0.0833333	1.86111	0.0555556	0	0	0	0	0	0	0	0.0833333	0.0277778	0.0277778	2.77778	0.0277778	0	0	0	0	0	0.0277778	0	0
1	2	2	2	1	1	1	68	30.7	101.433	0.456026	42.2801	40.228	13.3225	3.55049	1.62866	0.228013	0.0325733	28.4	0.325733	0.228013	2.8013	0.0651466	1.62866	0.0651466	0	0	0	0	0	0	0	0.0651466	0	0	0	0.0325733	0.0325733	0	0	0	0	0.0325733	0.0325733	3.25733
1	2	1	1	1	1	1	91	7.8	101.026	0.384615	38.9744	27.6923	16.6667	13.2051	4.10256	1.02564	0.25641	33.5	0.25641	0.128205	12.8205	0	0	0.128205	0	0	0	0	0	0	0	0.128205	0	0	0	0	0	0	0	0	0	0	0	0
0	2	2	0	-1	1	1	61	35.7	96.8908	0.70028	35.6583	40.5042	11.1765	7.22689	1.65266	0.47619	0.0840336	30.2	0.336134	0.168067	1.87675	0.0840336	1.87675	0.168067	0	0	0	0	0	0	0	0	0	0	0	0.0560224	0.0280112	0	0	0	0	0.0560224	0.0280112	1.40056
1	2	1	0	-1	1	1	62	39.1	89.4118	1.09974	31.9949	39.2327	11.202	4.91049	0.971867	0.306905	0.0511509	31.2	0.230179	0.179028	1.81586	0.0511509	1.27877	0.0767263	0	0	0	0.0255754	0.0511509	0.0255754	0.0255754	0.0511509	0	0	0	0	0	0	0.0255754	0.0255754	2.55754	0.0255754	0.0255754	2.55754
0	2	2	1	0	1	1	63	31.8	101.604	0.471698	37.4528	45.6918	10.3145	5.62893	2.01258	0.314465	0.0943396	30.3	0.534591	0.314465	3.14465	0.0314465	3.14465	0.188679	0	0	0.0628931	0.0628931	0.125786	0.0314465	0	0	0	0	0	0	0	0	0	0	0	0	0	0
0	2	3	2	2	1	1	67	26.9	96.171	0.520446	38.1784	42.0074	7.43494	6.24535	1.78439	0.334572	0.111524	29.5	0.297398	0.260223	2.63941	0.0371747	3.71747	0.0743494	0	0	0	0.0371747	0.0743494	0	0	0	0	0	0	0.0371747	0	0	0.0371747	0	0	0.0743494	0	0
1	2	2	0	-1	1	1	69	26.5	103.623	0.641509	34.9811	43.8491	14.4906	6.9434	2.67925	0.415094	0.188679	28.7	0.45283	0.301887	2.37736	0.0377358	0	0.226415	0	0	0	0	0.0754717	0.0377358	0.0377358	0	0	0	0	0.0377358	0.0377358	0	0	0	0	0.0377358	0.0377358	3.77358
1	2	3	2	1	1	1	55	40.6	90.0493	1.05911	33.202	39.2118	7.95567	5.68966	2.88177	0.246305	0.123153	28.7	0.344828	0.270936	1.79803	0.0985222	1.23153	0.0985222	0	0	0.0738916	0.0246305	0	0	0	0.0246305	0.0246305	0.0246305	2.46305	0.0738916	0.0246305	0	0	0	0	0.0738916	0.0246305	0.837438
0	2	1	0	-1	1	1	46	49.7	99.8592	0.865191	34.6278	43.9839	10.5231	5.41247	4.44668	0.241449	0.261569	32.7	0.301811	0.140845	1.73038	0	0	0.120724	0.0201207	0.0201207	0	0	0.0402414	0.0201207	0	0	0	0	0	0.0804829	0.0201207	0	0.0402414	0.0201207	1.00604	0.120724	0.0402414	0.684105
1	2	3	1	0	1	1	59	37.6	96.1702	0.664894	35.8511	41.6223	10.2394	4.62766	3.16489	0.212766	0.18617	33.8	0.37234	0.239362	2.65957	0	0	0.0797872	0.0265957	0	0	0	0.0797872	0.0531915	0	0.0265957	0	0	0	0.0265957	0	0	0	0	0	0.0265957	0	0
0	2	2	0	-1	1	1	69	30	84.3333	1.23333	32.1333	32.9667	9.63333	6.26667	2.13333	0.5	0.133333	29.5	0.133333	0.0333333	3.33333	0.0333333	3.33333	0.0666667	0.0333333	0.0333333	0	0.0333333	0.0666667	0.0333333	0.0333333	0	0	0	0	0.0333333	0.0333333	0	0	0	0	0.0333333	0.0333333	3.33333
0	1	2	1	0	1	1	34	63.6	97.9245	0.566038	39.0094	36.6981	12.1855	6.21069	3.25472	0.361635	0.157233	32.7	0.581761	0.408805	1.27358	0.125786	0.990566	0.235849	0.0471698	0	0	0.0314465	0	0	0	0.0943396	0	0	0	0.0157233	0.0157233	0	0	0	0	0.0157233	0.0157233	1.57233
0	1	3	0	-2	1	1	46	48	105.229	0.541667	35.3333	52.75	11.9792	4.04167	0.5625	0.291667	0.0208333	28	0.604167	0.416667	1.66667	0.0625	0	0.125	0.0208333	0.0208333	0.0208333	0.0416667	0.0416667	0	0	0.0625	0	0	0	0	0	0	0	0	0	0	0	0
0	1	1	1	-1	1	1	58	47.3	85.7505	0.951374	35.1586	30.5708	12.389	6.08879	0.591966	0.422833	0.0634249	28.6	0.465116	0.338266	1.71247	0.0845666	1.58562	0.12685	0	0	0.0634249	0.0211416	0.0422833	0.0211416	0	0.0845666	0	0	0	0.0422833	0.0422833	0	0	0	0	0.0422833	0.0422833	2.11416
1	1	2	1	0	1	1	58	42.5	95.9529	0.611765	36.8941	38.2588	10.9882	6.96471	2.25882	0.423529	0.117647	30.9	0.423529	0.282353	2.16471	0.0470588	2.35294	0.164706	0	0	0.0235294	0	0.0470588	0.0235294	0	0.0235294	0	0	0	0	0	0	0	0	0	0	0	0
1	3	2	2	1	1	1	87	89.1	103.035	0.610998	36.9654	46.7006	11.8737	4.84725	2.01629	0.285132	0.1222	31.2	0.639731	0.527497	0.953984	0.224467	0.841751	0.145903	0.0112233	0	0.0785634	0	0	0	0	0.16835	0.0561167	0.03367	0.673401	0.03367	0	0	0.0224467	0	0	0.0561167	0	0
0	1	1	0	-1	1	1	46	49.1	102.403	0.549898	34.6232	47.6986	12.6884	5.45825	1.38493	0.366599	0.0814664	30.6	0.305499	0.244399	1.36456	0.0814664	1.01833	0.142566	0	0	0	0	0	0	0	0.142566	0.0407332	0.0407332	2.03666	0	0	0	0.0203666	0	0	0.0203666	0	0
0	1	2	1	1	1	1	60	39.1	87.9284	0.84399	33.6317	41.9949	6.49616	3.93862	0.997442	0.255754	0.0511509	28.1	0.358056	0.255754	1.02302	0.204604	0.971867	0.204604	0	0	0.0255754	0	0	0	0	0.204604	0.0511509	0.0511509	2.55754	0.0255754	0.0255754	0	0	0	0	0.0255754	0.0255754	2.55754
1	1	1	1	1	1	1	71	24.8	98.629	0.645161	31.129	51.6532	11.129	3.30645	0.806452	0.201613	0.0403226	28.3	0.403226	0.282258	2.29839	0.241935	2.01613	0.0806452	0.0403226	0	0	0	0	0	0	0.0806452	0.0403226	0	0	0	0	0	0	0	0	0	0	0
1	1	2	1	1	1	1	78	17.5	96.8	0.571429	36.1143	42.8571	9.71429	5.94286	1.6	0.171429	0.114286	32.6	0.0571429	0.0571429	0	0.0571429	0	0.0571429	0	0	0	0	0	0	0	0	0	0	0	0	0	0	0.0571429	0.0571429	5.71429	0.0571429	0.0571429	5.71429
0	1	1	1	1	1	1	78	18.3	108.47	0.765027	32.4044	51.3661	15.7377	6.66667	1.47541	0.382514	0.10929	25.8	0.273224	0.218579	4.09836	0.0546448	5.46448	0.10929	0	0	0	0	0	0	0	0.10929	0.0546448	0	0	0	0	0	0	0	0	0	0	0
0	1	2	1	1	1	1	80	15.7	102.548	0.573248	36.051	45.1592	12.1019	5.66879	2.92994	0.254777	0.254777	29.1	0.636943	0.573248	2.80255	0.382166	3.18471	0.318471	0	0	0.0636943	0	0	0	0	0.318471	0.127389	0.127389	6.36943	0.127389	0.0636943	0	0	0	0	0.127389	0.0636943	3.18471
0	1	3	-1	-2	1	1	65	37.4	86.0695	0.909091	36.9786	34.3316	8.79679	3.82353	1.25668	0.187166	0.0802139	29.4	0.347594	0.240642	1.49733	0.0802139	2.6738	0.187166	0	0	0.0534759	0.026738	0.026738	0.026738	0.026738	0.0534759	0	0	0	0.106952	0.0802139	0	0	0	0	0.106952	0.0802139	2.03209
0	1	1	1	1	1	1	65	33.8	101.864	0.798817	35.5621	42.1598	14.2308	7.84024	1.27219	0.443787	0.0591716	28.6	0.443787	0.266272	2.30769	0.0887574	1.98225	0.177515	0	0	0.0591716	0.0295858	0	0	0	0.0591716	0	0	0	0	0	0	0	0	0	0	0	0
1	1	3	3	2	1	1	61	33.1	112.236	0.483384	31.6314	55.287	17.6133	6.3142	0.876133	0.392749	0.060423	25.6	0.392749	0.21148	3.02115	0.0906344	3.02115	0.0906344	0	0	0.0302115	0.0302115	0.0302115	0	0	0.0302115	0	0	0	0	0	0	0	0	0	0	0	0
0	1	1	1	0	1	1	46	59.9	89.8831	0.66778	37.429	40.384	8.89816	2.08681	0.434057	0.100167	0.0166945	28.2	0.417362	0.33389	1.41903	0.116861	1.43573	0.116861	0.0166945	0.0166945	0.0834725	0	0.066778	0.0500835	0.033389	0.066778	0.0166945	0.0166945	1.66945	0.0500835	0.0500835	0	0	0	0	0.0500835	0.0500835	1.66945
1	1	2	1	-1	1	1	69	15.6	89.2949	1.15385	20.641	48.7179	13.3974	4.9359	0.448718	0.320513	0	25.8	0.320513	0.128205	6.41026	0.0641026	6.41026	0.128205	0.128205	0	0	0	0	0	0	0.0641026	0	0	0	0	0	0	0	0	0	0	0	0
1	2	3	1	0	1	1	37	64.3	105.941	0.575428	36.9518	43.3904	15.3499	7.34059	2.34837	0.466563	0.124417	29.4	0.451011	0.342146	1.05754	0.0933126	0.513219	0.186625	0	0	0.0466563	0.0155521	0.0155521	0	0	0.124417	0.0155521	0.0155521	1.55521	0.0622084	0.0155521	0	0	0	0	0.0622084	0.0155521	0.404355
0	2	3	1	1	1	1	62	32.8	116.402	0.243902	38.3841	51.6463	16.0671	5.85366	4.17683	0.27439	0.213415	30.8	0.54878	0.335366	2.22561	0.0609756	1.52439	0.213415	0	0	0.0304878	0.0304878	0.0609756	0.0304878	0	0.0914634	0	0	0	0.0609756	0.0304878	0	0	0	0	0.0609756	0.0304878	1.52439
1	2	3	4	2	1	1	71	22.9	110.087	0.742358	34.6288	44.4978	17.8166	10.2183	2.18341	0.69869	0.174672	29.2	0.611354	0.393013	2.92576	0.131004	1.44105	0.218341	0	0	0.0873362	0.0436681	0.174672	0.0873362	0.0873362	0.0436681	0	0	0	0.0873362	0	0	0	0	0	0.0873362	0	0
1	2	2	2	2	1	1	83	14.3	124.685	0.27972	35.1748	49.7203	19.3007	10.4895	9.65035	0.48951	0.34965	34.9	0.48951	0.34965	1.3986	0.0699301	0	0.27972	0	0	0	0	0	0	0	0	0.0699301	0	0	0.0699301	0.0699301	0	0	0	0	0.0699301	0.0699301	6.99301
1	2	3	1	1	1	1	79	14.6	119.041	0.205479	36.5753	58.7671	16.0274	5.06849	2.32877	0.273973	0.0684932	27.5	0.616438	0.616438	6.84932	0.273973	6.84932	0	0	0	0.0684932	0	0	0	0	0.0684932	0	0	0	0	0	0	0	0	0	0	0	0
0	3	2	1	1	1	1	55	43	99.6744	0.627907	35.9302	43.7907	10.4419	5.13953	3.76744	0.27907	0.209302	32.9	0.627907	0.395349	1.76744	0.116279	1.86047	0.232558	0.0465116	0	0.0232558	0	0.0232558	0	0	0.139535	0	0	0	0.162791	0.116279	0	0.0465116	0.0465116	2.32558	0.209302	0.162791	1.81395
0	2	2	0	-1	1	1	46	51	96.9804	1.05882	34.2941	42.5294	11.9412	5.7451	1.39216	0.372549	0.0784314	29.7	0.45098	0.352941	1.7451	0.0588235	1.31373	0.0784314	0.0392157	0	0.0392157	0.0392157	0.0196078	0	0	0.0588235	0	0	0	0	0	0	0	0	0	0	0	0
1	2	2	1	0	1	1	46	49.5	98.4646	0.585859	36.4444	44.6263	9.85859	5.61616	1.33333	0.40404	0.0808081	28.7	0.383838	0.282828	1.73737	0.020202	0	0.10101	0	0	0	0.020202	0.020202	0	0	0.10101	0.020202	0.020202	2.0202	0	0	0	0.020202	0	0	0.020202	0	0
0	1	3	5	1	1	1	62	31.2	101.667	0.512821	36.6026	39.9359	11.2821	8.62179	4.71154	0.480769	0.192308	31.4	0.833333	0.705128	2.62821	0.288462	1.79487	0.224359	0.0320513	0	0.0641026	0.0641026	0	0	0	0.0320513	0	0	0	0	0	0	0	0	0	0	0	0
1	1	3	1	0	1	1	71	26.5	112.075	0.603774	31.7736	53.8868	14.0755	8.03774	3.77358	0.45283	0.226415	28.4	0.754717	0.528302	2.67925	0.113208	1.24528	0.377358	0	0	0.113208	0	0	0	0	0.188679	0.0377358	0.0377358	3.77358	0	0	0	0	0	0	0	0	0
1	1	2	0	-1	1	1	72	30.2	106.887	0.364238	37.8146	49.106	10.596	6.92053	2.11921	0.430464	0.13245	29.3	0.960265	0.629139	2.45033	0.264901	1.25828	0.298013	0.165563	0.0662252	0.165563	0.0662252	0.0331126	0	0	0.0993377	0	0	0	0.0331126	0	0	0	0	0	0.0331126	0	0
0	1	2	3	3	1	1	73	20.4	135.98	0.245098	33.1863	58.7745	24.8529	12.402	6.51961	0.637255	0.343137	30.6	0.931373	0.637255	3.38235	0.245098	2.94118	0.392157	0.0490196	0	0.0980392	0	0.147059	0.0490196	0	0.147059	0.0980392	0.0980392	4.90196	0	0	0	0.0490196	0	0	0.0490196	0	0
0	1	2	2	1	1	1	76	19.4	120.619	0.257732	33.2474	55.2062	18.6082	8.09278	5.20619	0.618557	0.257732	29.3	0.670103	0.412371	2.57732	0.309278	3.45361	0.360825	0.0515464	0	0.0515464	0	0.0515464	0	0	0.0515464	0	0	0	0.0515464	0	0	0	0	0	0.0515464	0	0
0	1	3	-1	-2	1	1	46	52.7	90.1139	1.00569	35.1423	34.9715	11.6888	5.6167	1.6888	0.341556	0.0948767	30.2	0.132827	0.056926	0	0.0189753	0	0.113852	0.0189753	0	0	0	0	0	0	0.0189753	0.0379507	0.0189753	0.948767	0.0379507	0.0189753	0	0	0	0	0.0379507	0.0189753	0.948767
0	1	2	0	-1	1	1	54	42	103.5	0.380952	42.5238	39.2381	13.2857	7.40476	0.642857	0.619048	0.0238095	34.4	0.5	0.380952	2.38095	0.0238095	2.38095	0.0714286	0.0238095	0	0	0.0238095	0	0	0	0.0952381	0.0238095	0.0238095	2.38095	0.0238095	0	0	0	0	0	0.0238095	0	0
0	1	3	1	0	1	1	57	37.2	94.8925	0.672043	39.7849	36.9892	9.81183	4.54301	3.0914	0.376344	0.16129	33.5	0.430108	0.349462	1.85484	0.0537634	1.34409	0.134409	0	0	0.0537634	0	0	0	0	0.0806452	0.0268817	0.0268817	2.68817	0	0	0	0.0268817	0	0	0.0268817	0	0
1	1	3	1	1	1	1	63	33.2	98.3133	0.692771	37.5	35.8735	11.4458	7.8012	5	0.481928	0.210843	34.4	0.301205	0.240964	3.01205	0	0	0.060241	0.0301205	0	0.0301205	0	0	0	0	0	0	0	0	0	0	0	0.0301205	0	0	0.0301205	0	0
1	1	2	0	-1	1	1	69	26.8	90.6716	0.746269	37.5746	33.5448	8.65672	5.74627	4.36567	0.373134	0.223881	33	0.522388	0.410448	2.72388	0.11194	2.5	0.149254	0.0373134	0	0.0373134	0.0373134	0.0746269	0	0	0	0	0	0	0.0746269	0.0746269	0	0	0	0	0.0746269	0.0746269	3.73134
0	1	3	1	1	1	1	79	18.8	91.2234	0.691489	36.9681	34.7872	8.98936	4.3617	5.42553	0.265957	0.212766	33.9	0.425532	0.212766	3.98936	0	0	0.212766	0	0	0.0531915	0	0	0	0	0	0	0	0	0.0531915	0	0	0	0	0	0.0531915	0	0
1	1	3	3	2	1	1	86	8	103.625	0.25	41.5	47.875	7.25	4.75	2.125	0.375	0.125	28.1	0.25	0.125	12.5	0.125	12.5	0	0.125	0.125	0	0.125	0	0	0	0	0	0	0	0	0	0	0	0	0	0	0	0
1	1	2	0	-1	1	1	57	38.4	100.625	0.390625	38.3073	48.9062	6.875	2.96875	3.20312	0.182292	0.130208	30.6	0.78125	0.625	2.29167	0.286458	2.13542	0.208333	0.078125	0	0.0520833	0	0.0260417	0	0	0.182292	0.0260417	0.0260417	2.60417	0.0260417	0.0260417	0	0	0	0	0.0260417	0.0260417	2.60417
1	1	2	1	1	1	1	83	12.9	101.085	0.775194	33.1783	43.6434	14.4186	6.74419	2.48062	0.620155	0.155039	26.1	0.387597	0.310078	7.75194	0.0775194	7.75194	0.0775194	0	0	0	0	0	0	0	0.0775194	0	0	0	0	0	0	0	0	0	0	0	0
1	2	3	2	2	1	1	93	2.4	112.5	0.833333	25	64.5833	16.25	5.83333	0	0.416667	0	27.4	0.833333	0.833333	41.6667	0.416667	41.6667	0	0	0	0.416667	0.416667	0	0	0	0	0	0	0	0	0	0	0	0	0	0	0	0
0	1	1	1	0	1	1	46	51.9	111.329	0.770713	25.5684	55.4143	20.289	6.93642	2.36994	0.404624	0.115607	29.4	0.61657	0.520231	1.63776	0.0963391	1.15607	0.0963391	0.0192678	0	0.0385356	0.0192678	0	0	0	0.0963391	0	0	0	0.0192678	0	0	0.0192678	0.0192678	1.92678	0.0385356	0.0192678	0.963391
1	1	3	1	0	1	1	55	39.2	130.077	0.535714	29.7449	60.102	27.8827	10.2551	1.55612	0.612245	0.0510204	27.2	0.663265	0.561224	2.19388	0.0765306	2.55102	0.127551	0	0	0.0765306	0	0.0255102	0	0	0.204082	0.0255102	0.0255102	2.55102	0.0255102	0	0	0.0510204	0.0255102	1.27551	0.0765306	0.0255102	0.867347
0	1	2	2	0	1	1	61	33.2	116.536	0.421687	30.3614	54.3976	17.5904	9.42771	4.33735	0.63253	0.240964	30.6	0.873494	0.662651	2.46988	0.180723	2.01807	0.301205	0	0	0.060241	0.0301205	0.060241	0.060241	0.060241	0.180723	0.060241	0.060241	3.01205	0	0	0	0	0	0	0	0	0
1	1	3	1	1	1	1	75	18.9	127.09	0.47619	29.8942	55.873	24.0741	14.127	2.69841	0.952381	0.0529101	27.6	0.529101	0.529101	4.7619	0.15873	3.54497	0.0529101	0	0	0.10582	0.0529101	0	0	0	0.15873	0.15873	0.0529101	1.79894	0.10582	0	0	0.0529101	0	0	0.15873	0	0
0	1	3	3	3	1	1	75	18.7	131.23	0.160428	28.2353	73.4225	17.5401	9.73262	2.08556	0.695187	0.106952	29	0.641711	0.481283	4.17112	0.106952	2.6738	0.213904	0	0	0.160428	0	0	0	0	0.160428	0	0	0	0	0	0	0	0	0	0	0	0
0	2	3	1	0	1	1	46	53	101.547	0.90566	33.717	42.9057	13.1132	9.03774	1.84906	0.603774	0.132075	29.1	0.264151	0.113208	0.943396	0.0188679	0	0.113208	0.0188679	0.0188679	0.0377358	0.0188679	0	0	0	0.0188679	0.0188679	0	0	0	0	0	0.0377358	0.0188679	0.943396	0.0377358	0.0188679	0.943396
1	2	1	0	-1	1	1	79	16.8	94.8214	0.654762	33.75	40.1786	12.1429	7.20238	0.833333	0.357143	0.0595238	24.2	0.535714	0.416667	4.22619	0.238095	2.97619	0.178571	0	0	0.0595238	0	0	0	0	0.238095	0	0	0	0.119048	0.119048	0	0	0	0	0.119048	0.119048	5.95238
1	2	1	1	1	1	1	80	16.4	120.427	0.426829	34.2073	62.7439	15.9146	4.7561	2.37805	0.243902	0.182927	25.8	0.243902	0.121951	6.09756	0.0609756	6.09756	0.121951	0	0	0.0609756	0	0	0	0	0.0609756	0	0	0	0.243902	0.121951	0	0	0	0	0.243902	0.121951	3.04878
1	2	3	2	2	1	1	88	9.5	114.526	0.631579	30.5263	58.8421	14.2105	8.42105	1.89474	0.526316	0.105263	28.1	0.210526	0.210526	5.26316	0.105263	0	0.105263	0	0	0	0	0	0	0	0.105263	0	0	0	0	0	0	0	0	0	0	0	0
1	2	2	2	2	1	1	89	5.5	148.727	0.363636	26.7273	66.9091	35.0909	16.7273	2.90909	0.909091	0.181818	27.7	0.727273	0.363636	9.09091	0	0	0.545455	0	0	0	0	0	0	0	0.181818	0.181818	0.181818	18.1818	0.363636	0	0	0	0	0	0.363636	0	0
0	3	1	-2	-3	1	1	46	47.7	113.657	0.525253	31.5758	57.6162	15.7172	6.72727	1.51515	0.40404	0.0808081	30.4	0.209644	0.0838574	1.04822	0.0419287	1.04822	0.146751	0	0	0.0419287	0	0	0	0	0.0628931	0	0	0	0.0209644	0.0209644	2.09644	0	0	0	0.0209644	0.0209644	2.09644
1	1	3	3	1	1	1	46	48	91.4375	0.708333	35.9167	41.8958	8.47917	3.33333	1.10417	0.208333	0.0833333	25.6	0.708333	0.645833	1.8125	0.145833	0.895833	0.125	0	0	0.0625	0	0	0	0	0.125	0.0833333	0.0625	1.58333	0.0208333	0	0	0	0	0	0.0208333	0	0
1	1	2	1	0	1	1	58	37.8	89.4974	0.634921	39.4974	37.9894	8.49206	2.72487	0.15873	0.185185	0	26.2	0.343915	0.291005	1.69312	0.15873	1.32275	0.15873	0	0	0	0	0.026455	0.026455	0	0.10582	0.026455	0.026455	2.6455	0	0	0	0	0	0	0	0	0
0	1	3	1	1	1	1	74	23.6	110.551	0.677966	29.0678	54.9576	20.9322	4.61864	0.29661	0.29661	0	25.8	0.254237	0.169492	2.11864	0.0423729	4.23729	0.127119	0	0	0.0423729	0	0	0	0	0.0847458	0	0	0	0.0423729	0.0423729	0	0	0	0	0.0423729	0.0423729	4.23729
1	3	3	1	0	1	1	72	24.2	128.058	0.330579	29.0909	62.8512	25.4959	8.8843	1.44628	0.454545	0.0826446	24.8	0.743802	0.702479	3.1405	0.206612	1.65289	0.165289	0	0	0.0413223	0	0	0	0	0.247934	0.0826446	0.0413223	2.06612	0	0	0	0	0	0	0	0	0
0	3	2	4	4	1	1	73	24.5	111.837	0.489796	32.2041	50.2041	20.9388	6.73469	1.26531	0.530612	0.0408163	26.1	0.204082	0.163265	2.04082	0.0408163	4.08163	0.122449	0	0	0	0	0	0	0	0.0816327	0	0	0	0	0	0	0	0	0	0	0	0
1	3	2	1	1	1	1	84	14.6	103.767	0.684932	30.4795	51.2329	16.6438	4.58904	0.0684932	0.342466	0	25	0.342466	0.273973	5.13699	0.0684932	0	0.0684932	0	0	0.0684932	0	0	0	0	0.136986	0	0	0	0.0684932	0	0	0	0	0	0.0684932	0	0
1	2	3	2	1	1	1	46	51.5	119.107	0.368932	35.767	52.7184	17.9417	9.92233	2.40777	0.524272	0.135922	29.2	0.815534	0.679612	1.6699	0.135922	1.1068	0.194175	0	0	0.0582524	0.0582524	0.0194175	0	0	0.194175	0.038835	0.038835	1.94175	0	0	0	0	0	0	0	0	0
0	2	3	1	1	1	1	62	36.5	112.274	0.821918	29.3151	48.7397	17.5342	9.50685	6.35616	0.493151	0.30137	32.1	0.246575	0.164384	1.83562	0	0	0.0821918	0	0	0	0	0.0547945	0	0	0.0547945	0.0547945	0.0273973	1.36986	0	0	0	0	0	0	0	0	0
0	2	1	0	-2	1	1	76	20.5	117.561	0.390244	36.5854	47.4146	19.0244	11.4634	2.68293	0.585366	0.195122	29.9	0.487805	0.341463	2.78049	0	0	0.243902	0	0	0	0	0.0487805	0.0487805	0.0487805	0.195122	0.0487805	0.0487805	4.87805	0	0	0	0.0487805	0.0487805	4.87805	0.0487805	0.0487805	4.87805
1	2	1	1	1	1	1	80	16.4	120.427	0.426829	34.2073	62.7439	15.9146	4.7561	2.37805	0.243902	0.182927	30.5	0.54878	0.243902	4.57317	0	0	0.304878	0	0	0	0	0	0	0	0.121951	0.0609756	0.0609756	6.09756	0	0	0	0	0	0	0	0	0
1	2	3	1	1	1	1	86	11.7	123.504	0.512821	30.9402	56.4957	19.2308	9.74359	6.66667	0.512821	0.42735	25.7	0.42735	0.25641	5.7265	0	0	0.0854701	0	0	0	0	0	0	0	0.0854701	0	0	0	0	0	0	0	0	0	0	0	0
0	2	1	2	2	1	1	90	4.5	170.222	0.222222	22.8889	62.4444	45.1111	23.1111	16.4444	1.33333	0.666667	29	0.888889	0.888889	11.1111	0.444444	11.1111	0.444444	0	0	0.222222	0	0	0	0	0	0	0	0	0	0	0	0	0	0	0	0	0
1	1	2	0	-1	1	1	46	50.1	101.277	0.558882	38.2036	41.477	12.1158	6.58683	2.33533	0.379242	0.159681	29.6	0.858283	0.558882	1.71657	0.11976	1.33733	0.259481	0.0598802	0	0.0399202	0.0798403	0.0399202	0	0	0.0798403	0	0	0	0	0	0	0.0199601	0	0	0.0199601	0	0
0	1	3	2	1	1	1	46	48.8	101.291	0.67623	34.6516	43.5041	12.9508	6.82377	2.66393	0.368852	0.163934	29	0.512295	0.409836	1.94672	0.102459	1.63934	0.0614754	0	0	0.0614754	0.0409836	0.0204918	0.0204918	0.0204918	0.0614754	0	0	0	0	0	0	0	0	0	0	0	0
1	1	1	1	1	1	1	71	25	105.84	0.48	35.04	47.36	14.12	7.64	1.16	0.48	0.04	29.2	0.36	0.16	4	0.04	4	0.16	0	0	0	0.04	0	0	0	0.12	0.04	0	0	0	0	0	0.04	0.04	4	0.04	0.04	4
0	1	2	1	1	1	1	73	22.8	113.289	0.482456	34.3421	50.4386	17.5	7.23684	3.24561	0.394737	0.175439	29.8	0.657895	0.526316	3.28947	0.175439	2.19298	0.219298	0	0	0	0	0	0	0	0.0877193	0	0	0	0	0	0	0.0438596	0.0438596	4.38596	0.0438596	0.0438596	4.38596
1	1	3	1	1	1	1	85	8.3	139.036	0.120482	32.2892	60	23.494	17.1084	6.0241	1.08434	0.240964	28.2	0.843373	0.843373	8.55422	0.240964	0	0.240964	0	0	0.120482	0	0	0	0	0	0	0	0	0	0	0	0	0	0	0	0	0
1	2	3	0	-1	1	1	75	23.1	115.541	0.519481	29.6537	52.1645	23.3333	6.1039	3.76623	0.34632	0.0865801	32.2	0.606061	0.562771	2.68398	0.0865801	2.1645	0.21645	0	0	0.04329	0	0.04329	0	0	0.21645	0.12987	0.0865801	2.85714	0.12987	0.0865801	0	0	0	0	0.12987	0.0865801	2.85714
0	3	1	-1	-2	1	1	46	46	111.186	0.508475	29.548	54.1808	17.0621	6.38418	3.50282	0.508475	0.225989	33.3	0.5	0.347826	1.63043	0.108696	1.30435	0.195652	0.0217391	0	0.0869565	0	0.0217391	0	0	0.130435	0.0217391	0	0	0.0434783	0	0	0.0434783	0	0	0.0869565	0	0
0	3	3	-1	-2	1	1	46	47.6	149.487	0.25641	27.9487	80.7692	17.9487	12.8205	9.74359	0.769231	1.02564	31.4	0.504202	0.420168	1.57563	0.315126	1.40756	0.147059	0	0	0.147059	0	0	0	0	0.189076	0.0840336	0.0630252	1.59664	0.0210084	0	0	0.0210084	0	0	0.0420168	0	0
1	3	2	2	0	1	1	61	62.9	153.571	0	26.5476	78.5714	25.8333	15.119	7.5	0.595238	0.357143	30.4	0.524642	0.461049	1.20827	0.111288	0.683625	0.174881	0	0	0.0158983	0	0	0	0	0.174881	0.0476948	0.0317965	1.04928	0.0158983	0.0158983	1.58983	0.0158983	0	0	0.0317965	0.0158983	0.794913
0	3	2	3	-3	1	1	76	17.6	100.682	0.738636	31.8182	49.9432	10.0568	4.43182	3.63636	0.284091	0.170455	29.6	0.284091	0.227273	5.68182	0.113636	5.68182	0.0568182	0	0	0	0	0	0	0	0.113636	0	0	0	0	0	0	0	0	0	0	0	0
1	2	1	1	-1	1	1	46	49.4	110.547	0.48583	35.4049	52.7126	14.1498	6.45749	1.33603	0.364372	0.0809717	28.3	0.323887	0.263158	1.72065	0.0809717	1.51822	0.0607287	0	0	0.0404858	0	0	0	0	0.1417	0.0607287	0.0404858	1.33603	0	0	0	0.0404858	0	0	0.0404858	0	0
0	2	2	0	-1	1	1	82	13.8	0	0	0	0	0	0	0	0	0		0.434783	0.362319	0	0.144928	0	0.217391	0	0	0.0724638	0	0	0	0	0.217391	0	0	0	0.0724638	0.0724638	0	0.0724638	0.0724638	7.24638	0.144928	0.144928	7.24638
1	2	3	1	1	1	1	82	14.1	122.766	0.425532	30.9929	53.3333	22.0567	11.844	4.1844	0.851064	0.141844	31.5	0.070922	0.070922	0	0.070922	0	0.070922	0	0	0.070922	0	0	0	0	0	0	0	0	0	0	0	0	0	0	0	0	0
0	1	3	0	-1	1	1	46	50.2	121.733	0.438247	28.6653	60.7769	20.9363	8.40637	2.50996	0.63745	0.159363	31.1	0.517928	0.418327	1.51394	0.0796813	0.498008	0.139442	0.0398406	0.0199203	0.0398406	0.0199203	0	0	0	0.0398406	0.0199203	0.0199203	1.99203	0	0	0	0.0398406	0.0398406	1.99203	0.0398406	0.0398406	1.99203
1	1	2	1	0	1	1	62	39.4	95.4822	0.685279	33.731	42.5888	10.1015	5.98985	2.36041	0.35533	0.101523	32.9	0.35533	0.228426	1.11675	0.126904	1.52284	0.152284	0.0507614	0.0253807	0	0	0	0	0	0.0253807	0	0	0	0	0	0	0	0	0	0	0	0
1	1	3	0	-1	1	1	66	32.9	103.921	0.759878	30.8207	50.7295	14.4073	4.86322	2.31003	0.273556	0.0911854	32.8	0.395137	0.243161	2.27964	0.0303951	3.03951	0.212766	0.121581	0	0	0	0.0303951	0	0	0.0911854	0	0	0	0	0	0	0	0	0	0	0	0
0	1	3	1	1	1	1	94	1.8	175.556	0	23.3333	74.4444	41.1111	37.2222	0	2.22222	0	23.1	1.11111	0.555556	55.5556	0	0	0	0	0	0	0	0	0	0	1.11111	0	0	0	0	0	0	0	0	0	0	0	0
0	3	3	1	0	1	1	60	37.6	109.335	0.957447	28.883	48.0053	14.4681	13.0585	3.93617	0.851064	0.239362	30.6	0.265957	0.212766	2.34043	0	0	0.0797872	0	0	0	0	0.0265957	0	0	0.0531915	0.0265957	0.0265957	2.65957	0.0265957	0	0	0	0	0	0.0265957	0	0
0	3	2	4	-3	1	1	73	20.2	123.267	0.544554	34.8515	53.2673	19.1584	10.099	5.34653	0.742574	0.19802	34.4	0.445545	0.346535	4.25743	0.0990099	2.47525	0.0990099	0	0	0	0	0.049505	0	0	0.0990099	0.0990099	0.0990099	4.9505	0.0990099	0	0	0	0	0	0.0990099	0	0
0	3	2	2	-2	1	1	76	18.9	119.63	0.740741	26.1905	58.9947	19.7884	10	3.86243	0.582011	0.26455	30.1	0.26455	0.21164	2.6455	0	0	0.15873	0	0	0	0	0	0	0	0.0529101	0	0	0	0	0	0	0	0	0	0	0	0
0	3	2	3	-3	1	1	76	18	140.5	0.388889	24.7222	69.7222	28.3889	11.3889	5.83333	0.777778	0.333333	28.6	0.388889	0.333333	3.72222	0.111111	2.77778	0.111111	0	0	0	0	0	0	0	0.166667	0.166667	0.166667	5.55556	0	0	0	0	0	0	0	0	0
0	3	1	4	-3	1	1	80	12.3	121.057	0.487805	30.1626	59.0244	20.2439	8.61789	2.52033	0.650407	0.162602	26.6	0.325203	0.243902	2.68293	0.0813008	0	0.162602	0	0	0.0813008	0	0.0813008	0.0813008	0	0.0813008	0	0	0	0	0	0	0	0	0	0	0	0
1	2	2	1	1	1	1	69	27.9	101.434	0.896057	29.9283	47.2043	12.9032	6.81004	3.69176	0.46595	0.179211	31.6	0.322581	0.215054	2.40143	0.179211	2.15054	0.179211	0	0	0	0	0	0	0	0.179211	0	0	0	0.0358423	0.0358423	0	0.0716846	0.0716846	3.58423	0.107527	0.107527	3.58423
1	2	3	1	1	1	1	83	13.5	100.741	0.518519	33.037	43.8519	12.5926	7.18519	3.48148	0.37037	0.148148	30.7	0.222222	0.148148	3.7037	0	0	0.148148	0	0	0	0	0	0	0	0.148148	0.0740741	0.0740741	7.40741	0	0	0	0	0	0	0	0	0
0	2	2	-1	-2	1	1	81	14.4	112.361	0.277778	35.4167	53.75	14.9306	6.66667	1.31944	0.416667	0.0694444	26.3	0.694444	0.555556	6.11111	0.208333	6.94444	0.0694444	0.0694444	0	0.138889	0	0	0	0	0.0694444	0	0	0	0	0	0	0	0	0	0	0	0
1	2	3	1	1	1	1	82	15.4	92.013	0.779221	35.5195	42.9221	6.94805	5.38961	0.519481	0.25974	0	24.9	0.454545	0.38961	5.38961	0.25974	4.87013	0.12987	0	0	0	0	0.0649351	0	0	0.0649351	0	0	0	0	0	0	0	0	0	0	0	0
0	2	3	1	1	1	1	85	9.9	115.455	0.30303	34.3434	55.2525	17.7778	5.55556	2.32323	0.505051	0.20202	29.7	0.505051	0.505051	6.06061	0.30303	6.76768	0.20202	0	0	0.20202	0.10101	0	0	0	0.10101	0	0	0	0	0	0	0	0	0	0	0	0
0	2	2	2	-2	1	1	88	6.9	129.855	0.144928	30.8696	68.2609	15.0725	14.3478	1.30435	1.01449	0.144928	27.3	0.434783	0.434783	14.4928	0	0	0	0	0	0	0	0	0	0	0.144928	0	0	0	0	0	0	0	0	0	0	0	0
1	1	3	3	2	1	1	71	22.1	115.837	0.40724	34.4344	53.0769	17.6923	8.19005	1.99095	0.497738	0.135747	30.5	0.723982	0.678733	3.93665	0.180995	3.39367	0.135747	0	0	0	0.0452489	0.0452489	0.0452489	0.0452489	0.135747	0	0	0	0	0	0	0	0	0	0	0	0
0	2	3	1	1	1	1	85	13.5	112.889	1.11111	25.037	46.6667	25.037	10.4444	4.66667	0.666667	0.296296	30.1	0.148148	0.148148	3.7037	0.0740741	7.40741	0	0	0	0	0	0	0	0	0	0	0	0	0.148148	0.0740741	0	0	0	0	0.148148	0.0740741	3.7037
1	2	3	5	1	1	1	46	48.3	114.451	0.207039	39.4617	51.6356	16.0248	5.7764	1.34576	0.331263	0.0414079	29.6	1.26294	1.15942	1.96687	0.372671	1.94617	0.0828157	0.0207039	0	0.186335	0.0414079	0.0414079	0	0	0.207039	0.0207039	0.0207039	2.07039	0	0	0	0	0	0	0	0	0
1	2	2	2	1	1	1	57	41.1	97.2993	0.608273	39.8783	34.5742	12.2384	7.66423	2.33577	0.437956	0.0973236	32.9	0.462287	0.340633	1.72749	0.145985	1.63017	0.170316	0.0243309	0	0.0729927	0.0243309	0.0243309	0.0243309	0.0243309	0.121655	0	0	0	0.0486618	0.0243309	0	0	0	0	0.0486618	0.0243309	1.21655
1	2	3	1	1	1	1	72	23	115.217	0.521739	32.0435	50.0435	22.9565	6.43478	3.21739	0.478261	0.173913	27.6	0.695652	0.652174	3.78261	0.26087	3.6087	0.130435	0	0	0.130435	0	0	0	0	0	0.0434783	0	0	0.0434783	0.0434783	0	0.0869565	0	0	0.130435	0.0434783	1.47826
1	2	1	-1	-2	1	1	75	23.1	118.571	0.4329	32.6407	53.1602	26.5368	4.63203	1.16883	0.25974	0.04329	30.7	0.4329	0.4329	3.8961	0.21645	3.4632	0.04329	0	0	0.0865801	0	0	0	0	0.12987	0.04329	0.04329	4.329	0	0	0	0.04329	0	0	0.04329	0	0
0	2	3	0	-2	1	1	83	12	126.333	0.416667	31.3333	55.0833	25.6667	9.33333	4.41667	0.5	0.166667	27.6	1	0.916667	6.83333	0.25	2.75	0.25	0	0	0.25	0	0.0833333	0	0	0.416667	0	0	0	0	0	0	0	0	0	0	0	0
1	2	2	1	0	1	1	85	11.9	109.664	0.756303	28.9916	42.1849	26.0504	8.57143	3.19328	0.840336	0.168067	28.9	0.420168	0.336134	4.20168	0.252101	2.77311	0.168067	0	0	0.168067	0	0.0840336	0	0	0.168067	0.0840336	0.0840336	8.40336	0	0	0	0	0	0	0	0	0
1	2	2	2	2	1	1	60	34.3	111.429	0.408163	36.9388	49.5044	14.8105	5.48105	4.28571	0.233236	0.204082	26.6	0.524781	0.466472	2.5656	0.204082	2.50729	0.0874636	0.0291545	0.0291545	0.0874636	0	0	0	0	0.0874636	0	0	0	0.0291545	0	0	0	0	0	0.0291545	0	0
0	2	3	0	-1	1	1	75	20.4	116.422	0.441176	31.4706	56.0784	15.049	8.43137	5	0.539216	0.245098	27.6	0.931373	0.833333	3.72549	0.196078	2.45098	0.245098	0	0	0.196078	0	0	0	0	0.294118	0	0	0	0.0490196	0.0490196	0	0	0	0	0.0490196	0.0490196	4.90196
1	2	2	2	2	1	1	87	10.9	102.569	1.10092	23.4862	40.6422	18.8991	13.1193	5.41284	0.733945	0.366972	28.1	0.0917431	0.0917431	0	0	0	0	0	0	0	0	0	0	0	0.0917431	0.0917431	0	0	0.0917431	0	0	0	0	0	0.0917431	0	0
0	3	2	0	-1	1	1	46	50.3	83.2604	1.07356	37.4354	30.5567	7.89264	4.05567	2.24652	0.218688	0.119284	23.4	0.55666	0.457256	1.47117	0.238569	1.49105	0.159046	0	0	0.0795229	0	0	0	0	0.27833	0.0198807	0	0	0.139165	0.0596421	0	0	0	0	0.139165	0.0596421	0.83499
1	2	3	1	0	1	1	46	50	107.24	0.58	37.9	42.38	15.72	6.76	3.92	0.4	0.2	32.8	0.54	0.28	1.86	0.02	2	0.2	0.02	0	0	0.02	0.02	0.02	0	0.06	0	0	0	0.06	0	0	0	0	0	0.06	0	0
1	2	2	2	1	1	1	58	40.9	102.396	0.586797	38.1663	41.956	10.22	7.04156	4.44988	0.464548	0.220049	32.5	0.488998	0.342298	2.10269	0.0733496	1.63814	0.122249	0.0488998	0	0.0244499	0.0488998	0.0244499	0	0	0	0	0	0	0.0244499	0	0	0	0	0	0.0244499	0	0
0	1	1	1	1	1	1	62	34.6	112.312	0.606936	35.3757	49.4509	17.7168	6.56069	2.60116	0.404624	0.0867052	31.8	0.375723	0.17341	1.93642	0.0578035	0	0.17341	0.0289017	0	0	0	0.0289017	0	0	0.144509	0	0	0	0.0289017	0.0289017	0	0.0289017	0	0	0.0578035	0.0289017	1.44509
1	1	3	3	2	1	1	62	31.5	114.698	0.222222	38.7937	47.8413	16	6.79365	5.04762	0.412698	0.222222	30.1	0.507937	0.285714	3.1746	0.126984	3.1746	0.126984	0	0	0	0	0.031746	0	0	0.0952381	0.0634921	0.031746	1.5873	0	0	0	0	0	0	0	0	0
0	1	3	1	1	1	1	64	33.8	95.5325	0.56213	37.3373	45.8284	7.81065	2.95858	1.0355	0.177515	0.0295858	29.3	0.798817	0.710059	2.72189	0.0591716	2.95858	0.118343	0.0295858	0	0.0591716	0	0.0295858	0	0	0.0295858	0	0	0	0	0	0	0	0	0	0	0	0
1	1	2	1	1	1	1	67	29.3	117.884	0.409556	34.7099	48.7372	21.3311	7.95222	4.77816	0.409556	0.238908	29.6	0.409556	0.238908	1.94539	0.0682594	1.70648	0.238908	0	0	0.0682594	0	0	0	0	0	0.0341297	0.0341297	3.41297	0.0341297	0	0	0	0	0	0.0341297	0	0
0	3	3	0	-1	1	1	85	11	121.273	0.0909091	36.2727	55.5455	16.5455	10.9091	2	0.727273	0.0909091	27.5	0.636364	0.272727	0	0.0909091	0	0.545455	0	0	0	0	0.181818	0.0909091	0	0	0	0	0	0.181818	0.0909091	0	0	0	0	0.181818	0.0909091	4.54545
1	3	2	1	0	1	1	70	25.6	118.984	0.507812	30.4688	56.7578	23.3984	6.09375	1.79688	0.390625	0.078125	30.6	0.429688	0.3125	3.4375	0.078125	1.95312	0.117188	0	0	0	0	0.0390625	0.0390625	0.0390625	0.117188	0	0	0	0.0390625	0	0	0.078125	0.078125	3.90625	0.117188	0.078125	2.57812
0	3	2	-4	-5	1	1	77	17	115.294	0.470588	37.2941	45	19.2353	9.29412	4	0.588235	0.235294	28.8	0.529412	0.235294	5.88235	0	0	0.235294	0	0	0	0	0.0588235	0.0588235	0	0	0	0	0	0.0588235	0	0	0.0588235	0	0	0.117647	0	0
1	2	1	0	-1	1	1	64	32.1	111.526	0.809969	29.4393	49.9377	18.3489	11.028	1.93146	0.716511	0.0623053	32.3	0.404984	0.342679	2.27414	0.124611	1.55763	0.124611	0.0311526	0	0.0623053	0	0.0311526	0.0311526	0	0.124611	0	0	0	0.0311526	0	0	0	0	0	0.0311526	0	0
0	2	3	1	0	1	1	68	30.5	97.7377	0.885246	31.4098	45.9344	12.0656	5.60656	1.86885	0.295082	0.0983607	29.4	0.754098	0.721311	2.81967	0.262295	2.88525	0.131148	0	0	0.0327869	0	0	0	0	0.163934	0	0	0	0	0	0	0.0327869	0.0327869	3.27869	0.0327869	0.0327869	3.27869
1	2	3	1	0	1	1	28	71	106.761	0.577465	33.662	49.5352	14.5775	6.26761	2.14085	0.408451	0.084507	29.6	0.464789	0.295775	0.802817	0.112676	0.535211	0.253521	0	0	0.084507	0	0.0140845	0	0	0.15493	0	0	0	0.028169	0.0140845	0	0.028169	0.0140845	0.704225	0.056338	0.028169	0.704225
1	2	1	3	0	1	1	46	50.2	108.884	0.517928	33.6255	52.5896	14.5817	6.0757	1.49402	0.418327	0.0996016	29.8	0.458167	0.378486	1.57371	0.059761	0.657371	0.139442	0	0	0.0796813	0.0199203	0.0199203	0.0199203	0.0199203	0.0199203	0	0	0	0.0398406	0	0	0	0	0	0.0398406	0	0
1	2	2	1	1	1	1	76	21.5	99.1163	0.511628	35.5814	40.093	11.3953	9.34884	2.23256	0.55814	0.0930233	28.2	0.55814	0.55814	2.32558	0.232558	1.86047	0.232558	0	0	0.0930233	0	0	0	0	0.139535	0.0465116	0.0465116	4.65116	0.0930233	0.0930233	0	0	0	0	0.0930233	0.0930233	4.65116
0	2	3	3	3	1	1	76	17.7	109.435	0.451977	34.2373	45.5932	18.7006	7.57062	2.88136	0.451977	0.169492	32.5	0.564972	0.39548	1.63842	0.169492	1.86441	0.451977	0.0564972	0	0.0564972	0	0	0	0	0.0564972	0	0	0	0	0	0	0	0	0	0	0	0
1	1	2	3	3	1	1	55	40.6	105.69	0.492611	34.4581	52.1921	13.4236	4.28571	0.862069	0.295567	0.0492611	29.8	0.517241	0.418719	2.46305	0.221675	2.46305	0.0985222	0	0	0	0	0.0246305	0	0	0.147783	0	0	0	0.0246305	0.0246305	0	0	0	0	0.0246305	0.0246305	2.46305
0	1	3	2	1	1	1	62	35.7	97.535	0.560224	33.4454	44.93	11.8768	4.87395	1.84874	0.196078	0.140056	26.1	0.168067	0.0560224	1.40056	0.0560224	1.40056	0.140056	0	0	0.0280112	0	0	0	0	0.140056	0	0	0	0.0280112	0	0	0	0	0	0.0280112	0	0
1	1	3	3	3	1	1	69	24.9	100.482	0.401606	32.9719	54.2972	9.11647	2.89157	0.803213	0.240964	0.0401606	32.3	0.401606	0.281124	2.85141	0.0803213	2.00803	0.160643	0	0	0	0	0	0	0	0.200803	0	0	0	0.0803213	0.0803213	0	0	0	0	0.0803213	0.0803213	4.01606
1	1	2	2	2	1	1	72	25.8	98.8372	0.542636	33.2558	49.4961	11.0078	3.10078	1.43411	0.193798	0.0775194	32.2	0.116279	0.0775194	3.87597	0.0387597	3.87597	0.0387597	0	0	0.0387597	0	0	0	0	0.0387597	0	0	0	0.0387597	0	0	0	0	0	0.0387597	0	0
0	1	1	1	0	1	1	83	21.5	84.9767	1.16279	31.3953	37.1628	9.95349	4.27907	1.02326	0.232558	0.0465116	27.1	0.139535	0.0930233	0	0.0930233	0	0.139535	0	0	0	0	0	0	0	0.0465116	0	0	0	0.0465116	0.0465116	0	0	0	0	0.0465116	0.0465116	4.65116
0	1	3	3	0	1	1	87	6.7	104.925	0.298507	30.597	55.8209	11.4925	6.41791	0	0.597015	0	28.4	1.04478	1.04478	12.8358	0.447761	10	0.149254	0	0	0	0	0	0	0	0.298507	0	0	0	0	0	0	0	0	0	0	0	0
0	3	2	2	-1	1	1	46	49.1	109.756	0.753564	32.0163	51.7312	15.2749	7.33198	2.62729	0.325866	0.1222	29.7	0.427699	0.244399	1.87373	0.0610998	2.03666	0.183299	0	0	0.0203666	0	0	0	0	0.162933	0.0203666	0	0	0.0610998	0	0	0	0	0	0.0610998	0	0
0	3	3	1	0	1	1	58	40.8	89.4118	1.22549	30.9559	39.0441	10.7108	5.39216	2.08333	0.294118	0.122549	29.4	0.196078	0.147059	1.64216	0	0	0.0980392	0	0	0	0	0.0245098	0	0	0.0490196	0.0245098	0.0245098	2.45098	0.0245098	0	0	0	0	0	0.0245098	0	0
0	3	1	3	-2	1	1	59	35.1	119.886	0.42735	34.8433	55.3561	16.9231	8.51852	3.84615	0.45584	0.31339	28.9	0.37037	0.2849	2.5641	0	0	0.11396	0	0	0	0	0.02849	0.02849	0	0.0569801	0.02849	0.02849	2.849	0.0569801	0	0	0	0	0	0.0569801	0	0
0	3	3	5	-1	1	1	62	33.9	101.593	1.00295	31.1799	40.8555	15.2507	9.9705	3.30383	0.678466	0.147493	30.4	0.235988	0.147493	2.94985	0	0	0.0884956	0	0	0.0294985	0	0	0	0	0	0	0	0	0	0	0	0	0	0	0	0	0
0	3	1	1	-1	1	1	71	23.8	116.849	0.92437	27.8571	49.5798	20.8824	12.2689	5.37815	0.882353	0.210084	29.6	0.168067	0.0840336	2.10084	0	0	0.12605	0	0	0	0	0.0420168	0	0	0.0420168	0.0420168	0	0	0.12605	0.0420168	0	0.0840336	0	0	0.210084	0.0420168	0.840336
0	3	1	3	-2	1	1	76	16.3	144.417	0.429448	25.7055	66.6258	31.5951	15.1534	4.84663	0.981595	0.245399	29.1	0.122699	0.122699	6.13497	0	0	0	0	0	0	0	0	0	0	0	0	0	0	0	0	0	0	0	0	0	0	0
0	2	3	3	2	1	1	10	87.3	122.841	0.286369	31.2715	65.4525	17.2279	6.6323	1.95876	0.400916	0.091638	31.2	0.790378	0.710195	0.996564	0.0801833	0.332188	0.160367	0	0	0.0114548	0.0114548	0.0229095	0	0	0.114548	0.0343643	0.0343643	1.14548	0.0229095	0.0229095	0	0	0	0	0.0229095	0.0229095	1.14548
1	2	3	5	3	1	1	64	29.2	127.055	0.205479	28.0479	70.8904	20.2397	5.92466	1.78082	0.342466	0.0684932	30.8	0.582192	0.513699	2.73973	0.0342466	3.42466	0.10274	0	0	0.0684932	0	0	0	0	0.0342466	0	0	0	0	0	0	0.0684932	0.0342466	1.71233	0.0684932	0.0342466	1.71233
1	2	2	2	1	1	1	58	41.1	110.681	0.53528	33.7226	48.9781	17.129	8.24818	2.06813	0.53528	0.121655	28.5	0.364964	0.291971	2.43309	0.0729927	2.43309	0.0729927	0	0	0.0486618	0	0	0	0	0.121655	0.0729927	0.0486618	1.60584	0	0	0	0	0	0	0	0	0
1	2	3	1	0	1	1	59	37.8	86.4815	1.03175	34.2328	36.0847	10.2646	3.65079	1.19048	0.21164	0.026455	28.4	0.555556	0.449735	2.32804	0.0793651	1.77249	0.132275	0	0	0.0529101	0.0793651	0.026455	0.026455	0.026455	0.132275	0.026455	0.026455	2.6455	0	0	0	0	0	0	0	0	0
1	2	3	2	2	1	1	69	25.8	126.783	0.193798	36.5504	58.062	15.6589	9.34109	6.93798	0.387597	0.271318	33.6	0.426357	0.387597	2.71318	0.116279	1.27907	0.155039	0	0	0.0775194	0.0387597	0	0	0	0.116279	0.0387597	0.0387597	3.87597	0	0	0	0	0	0	0	0	0
0	1	3	1	1	1	1	46	50.4	109.742	0.634921	34.0476	45.496	13.5714	10.0992	5.89286	0.555556	0.31746	32.7	0.456349	0.238095	0.992063	0.0396825	0.992063	0.297619	0	0	0.0595238	0	0.0198413	0	0	0.15873	0.0595238	0.0595238	1.98413	0.138889	0.0992063	0	0	0	0	0.138889	0.0992063	1.42857
1	1	2	3	2	1	1	73	22.9	97.2052	0.524017	38.4279	40.4367	10.4367	5.0655	2.35808	0.436681	0.0873362	34.5	0.436681	0.218341	2.62009	0.0436681	4.36681	0.218341	0	0	0	0	0.0436681	0	0	0.0873362	0.0436681	0.0436681	4.36681	0.0873362	0.0436681	0	0.0873362	0.0436681	2.18341	0.174672	0.0873362	2.18341
0	2	3	3	2	1	1	77	18.3	118.962	0.655738	29.7814	52.9508	15.2459	13.6612	6.66667	0.655738	0.327869	30.6	0.382514	0.327869	2.73224	0	0	0.163934	0	0	0.0546448	0	0.0546448	0.0546448	0.0546448	0.0546448	0	0	0	0	0	0	0	0	0	0	0	0
1	2	3	1	1	1	1	86	10.8	92.7778	1.11111	27.7778	45.463	12.3148	5.18519	1.01852	0.462963	0	26.2	0.277778	0.185185	9.25926	0.0925926	9.25926	0.0925926	0	0	0.0925926	0	0	0	0	0.277778	0.0925926	0.0925926	9.25926	0.0925926	0.0925926	0	0	0	0	0.0925926	0.0925926	9.25926
1	2	3	3	3	1	1	72	21.4	125.935	0.420561	28.5514	59.2523	17.6168	10.7477	9.34579	0.747664	0.327103	29.3	0.373832	0.280374	2.33645	0.0934579	2.33645	0.140187	0	0	0	0	0	0	0	0	0.046729	0.046729	4.6729	0.0934579	0	0	0	0	0	0.0934579	0	0
1	2	3	5	2	1	1	60	33.3	93.5435	0.720721	35.5556	35.015	13.0631	6.96697	2.22222	0.42042	0.0900901	32.1	0.630631	0.48048	2.43243	0.0600601	1.5015	0.18018	0	0	0	0.03003	0.0600601	0	0	0.12012	0	0	0	0	0	0	0.0600601	0.0600601	3.003	0.0600601	0.0600601	3.003
0	2	3	3	2	1	1	60	34.6	112.023	0.635838	34.8266	47.341	16.8497	7.39884	4.9711	0.433526	0.289017	32.9	0.549133	0.462428	2.34104	0.0578035	1.44509	0.17341	0.0289017	0	0.0578035	0.0289017	0	0	0	0.0289017	0	0	0	0.0289017	0	0	0	0	0	0.0289017	0	0
0	2	3	4	1	1	1	64	28.1	126.014	0.355872	31.5658	60.9253	18.7544	9.4306	4.98221	0.533808	0.24911	32.7	0.391459	0.284698	3.55872	0	0	0.0711744	0	0	0	0	0.0355872	0	0	0.0355872	0.0711744	0.0711744	3.55872	0.0355872	0.0355872	0	0	0	0	0.0355872	0.0355872	3.55872
0	2	3	1	1	1	1	73	23.4	106.538	0.42735	36.5385	50.0427	9.1453	4.52991	5.8547	0.213675	0.25641	29.4	0.299145	0.128205	4.2735	0	0	0.17094	0	0	0	0	0	0	0	0.042735	0.042735	0.042735	4.2735	0	0	0	0	0	0	0	0	0
1	2	2	0	-1	1	1	73	23.1	118.571	0.4329	32.6407	53.1602	26.5368	4.63203	1.16883	0.25974	0.04329	33.9	0.4329	0.30303	3.07359	0.0865801	2.1645	0.17316	0.04329	0.04329	0	0	0	0	0	0.04329	0	0	0	0.0865801	0	0	0	0	0	0.0865801	0	0
1	2	2	2	1	1	1	80	18.7	107.112	0.481283	35.7754	44.0642	13.9572	6.84492	5.9893	0.320856	0.320856	26.8	0.26738	0.106952	2.6738	0.0534759	0	0.213904	0	0	0.0534759	0.0534759	0.0534759	0.0534759	0	0.0534759	0.0534759	0.0534759	5.34759	0	0	0	0	0	0	0	0	0
0	2	2	1	0	1	1	86	11.6	129.052	0.431034	26.8966	53.8793	26.8103	16.2931	4.74138	0.862069	0.258621	27.8	0.517241	0.258621	5.77586	0	0	0.344828	0	0	0	0	0	0	0	0	0.0862069	0.0862069	8.62069	0	0	0	0.0862069	0	0	0.0862069	0	0
1	1	3	2	2	1	1	77	18.7	129.84	0.213904	31.8717	64.5455	18.8235	11.2834	3.1016	0.588235	0.160428	30.4	0.588235	0.534759	4.27807	0	0	0.160428	0	0	0	0	0	0	0	0	0	0	0	0	0	0	0	0	0	0	0	0
1	1	3	4	0	1	1	24	72.2	103.906	0.401662	38.4765	51.205	10.1939	3.2133	0.415512	0.263158	0.0277008	26.7	0.484765	0.360111	1.12188	0	0	0.152355	0	0	0	0.0138504	0.0554017	0.0277008	0.0277008	0.0831025	0	0	0	0.0969529	0.0692521	0	0	0	0	0.0969529	0.0692521	0.99723
0	1	2	1	0	1	1	46	51.3	88.6355	0.721248	40.6043	34.8538	9.12281	3.21637	0.116959	0.175439	0	26.6	0.350877	0.253411	1.34503	0.0584795	1.94932	0.116959	0	0	0.0194932	0.0194932	0.0389864	0.0194932	0	0.0779727	0	0	0	0.0584795	0.0389864	0	0.0194932	0.0194932	1.94932	0.0779727	0.0584795	1.48148
0	1	2	3	3	1	1	59	36.7	59.7548	0.953678	21.4441	23.733	8.0109	4.38692	1.19891	0.245232	0.0817439	28.1	0.490463	0.408719	2.53406	0.0544959	2.7248	0.108992	0	0	0.027248	0	0	0	0	0.0544959	0	0	0	0.0544959	0	0	0	0	0	0.0544959	0	0
1	1	3	0	-1	1	1	46	53.3	98.7992	0.994371	29.8874	51.2946	11.4822	3.71482	1.42589	0.225141	0.0750469	29.4	0.694184	0.506567	1.66979	0.0750469	1.87617	0.150094	0.0750469	0	0.0187617	0.0750469	0.0187617	0	0	0.11257	0.0187617	0.0187617	1.87617	0	0	0	0.0375235	0	0	0.0375235	0	0
1	1	1	1	1	1	1	55	41.9	100.621	1.07399	30.2387	46.3484	12.9356	6.01432	3.98568	0.429594	0.167064	31.3	0.572792	0.429594	1.98091	0.119332	1.90931	0.0954654	0.0238663	0	0.0477327	0.0238663	0.0238663	0	0	0.0238663	0.0238663	0	0	0.0238663	0	0	0	0	0	0.0238663	0	0
1	1	2	5	3	1	1	56	37.2	106.989	0.591398	34.9731	43.8172	14.1398	10	3.46774	0.61828	0.241935	32.4	0.61828	0.456989	2.52688	0.16129	2.23118	0.134409	0.0268817	0	0.0806452	0.0268817	0.0268817	0	0	0	0	0	0	0	0	0	0	0	0	0	0	0
0	1	1	0	-1	1	1	57	17.5	95.0286	1.08571	36.2286	35.3714	13.6	4.22857	4.57143	0.285714	0.285714	31.3	0.514286	0.4	4.91429	0.171429	3.82857	0.114286	0	0	0	0.0571429	0.0571429	0	0	0	0.0571429	0.0571429	5.71429	0	0	0	0	0	0	0	0	0
0	1	3	1	-1	1	1	61	36.4	123.214	0.32967	32.7198	55.9066	19.4505	11.2912	3.48901	0.741758	0.192308	31.2	0.576923	0.357143	2.52747	0.0274725	0	0.164835	0.10989	0.0549451	0	0.0549451	0.0274725	0	0	0	0	0	0	0	0	0	0	0	0	0	0	0
0	1	2	3	3	1	1	67	29	107.966	0.827586	32.5172	44.2414	17.2414	9.89655	3.24138	0.551724	0.137931	29.4	0.482759	0.310345	2.31034	0.0689655	3.44828	0.172414	0	0	0.0344828	0	0	0	0	0.0689655	0	0	0	0	0	0	0	0	0	0	0	0
0	1	3	1	1	1	1	68	26	108.923	0.769231	34.2692	46.9615	16.1154	8.80769	2	0.576923	0.115385	28.5	0.576923	0.346154	3	0.0384615	3.84615	0.230769	0	0	0.0384615	0	0	0	0	0.0384615	0	0	0	0	0	0	0.0384615	0	0	0.0384615	0	0
1	1	3	4	1	1	1	70	23.2	122.716	0.560345	39.569	45.819	21.681	10.9052	4.18103	0.603448	0.172414	34.2	0.732759	0.603448	4.00862	0.172414	4.31034	0.172414	0	0	0.0431034	0	0	0	0	0.0431034	0	0	0	0	0	0	0	0	0	0	0	0
1	1	3	2	2	1	1	72	22.2	127.027	0.45045	33.8739	57.7477	20.1802	10.2703	4.45946	0.675676	0.225225	31.2	1.03604	0.675676	3.6036	0.225225	1.8018	0.36036	0.0900901	0	0.045045	0	0.045045	0	0	0.18018	0	0	0	0	0	0	0	0	0	0	0	0
1	1	2	3	3	1	1	74	22.3	113.094	0.627803	34.1704	48.1166	14.7534	7.89238	7.53363	0.44843	0.44843	29.5	0.58296	0.44843	4.03587	0.044843	4.4843	0.134529	0	0	0.044843	0	0.044843	0.044843	0.044843	0.044843	0	0	0	0.044843	0	0	0.134529	0.044843	1.52466	0.179372	0.044843	1.16592
1	1	2	3	2	1	1	83	13.5	120.519	0.296296	36.2963	55.4074	17.4815	6.51852	4.51852	0.37037	0.296296	29.7	0.592593	0.518519	5.25926	0.222222	2.44444	0.222222	0	0	0.148148	0	0.0740741	0.0740741	0.0740741	0.0740741	0	0	0	0	0	0	0	0	0	0	0	0
1	1	1	3	3	1	1	83	10.6	120.849	0.943396	29.2453	44.434	22.6415	16.1321	7.45283	1.03774	0.377358	31.7	0.660377	0.566038	9.43396	0.283019	9.43396	0.0943396	0	0	0.283019	0	0	0	0	0	0	0	0	0	0	0	0	0	0	0	0	0
1	3	3	0	-1	1	1	86	16.9	100.947	1.00592	27.6923	46.6864	15.3846	8.87574	1.30178	0.591716	0.118343	27.3	0.236686	0.0591716	5.91716	0	0	0.0591716	0.118343	0	0	0	0	0	0	0	0	0	0	0	0	0	0	0	0	0	0	0
1	2	3	6	5	1	1	77	16.5	99.9394	0.666667	35.3333	46.2424	8.60606	4.60606	4.42424	0.30303	0.242424	27.4	0.181818	0.121212	6.06061	0	0	0.0606061	0	0	0	0	0	0	0	0	0	0	0	0	0	0	0	0	0	0	0	0
1	2	1	3	2	1	1	83	12.9	115.736	0.387597	33.3333	56.7442	11.938	7.82946	5.42636	0.465116	0.310078	28.3	0.310078	0.155039	3.87597	0.0775194	0	0.232558	0	0	0	0	0.155039	0.155039	0.0775194	0	0	0	0	0.155039	0.0775194	0	0	0	0	0.155039	0.0775194	3.87597
1	2	3	2	1	1	1	70	24.9	100.281	1.24498	27.0683	47.9116	15.9438	7.14859	0.963855	0.361446	0.0401606	30	0.843373	0.803213	3.41365	0.441767	2.93173	0.120482	0	0	0.0803213	0	0	0	0	0.160643	0	0	0	0.0401606	0.0401606	0	0	0	0	0.0401606	0.0401606	4.01606
0	2	2	1	1	1	1	86	11.6	129.052	0.431034	26.8966	53.8793	26.8103	16.2931	4.74138	0.862069	0.258621	28.3	0.258621	0.258621	8.62069	0	0	0	0	0	0	0	0	0	0	0.0862069	0	0	0	0.0862069	0.0862069	0	0	0	0	0.0862069	0.0862069	8.62069
1	1	3	1	1	1	1	73	21.5	116.233	0.465116	32.4186	52.3256	16.7442	10.7442	3.53488	0.465116	0.232558	31.8	0.372093	0.186047	3.48837	0.0465116	0	0.186047	0	0	0	0	0	0	0	0.0930233	0.0930233	0	0	0	0	0	0	0	0	0	0	0
1	2	2	2	2	1	1	89	5.7	152.807	0.175439	23.3333	77.5439	29.1228	16.1404	6.31579	0.701754	0.350877	27.5	0.701754	0.526316	11.7544	0.175439	0	0.350877	0	0	0.175439	0	0	0	0	0.175439	0.175439	0	0	0	0	0	0.175439	0	0	0.175439	0	0
0	2	3	1	1	1	1	93	4.7	115.319	0.638298	28.0851	42.3404	23.1915	15.9574	5.10638	0.851064	0.212766	6.21277	0.638298	0.212766	0	0.212766	0	0.425532	0	0	0.212766	0	0	0	0	0.212766	0	0	0	0	0	0	0	0	0	0	0	0
0	1	3	-1	-2	1	1	36	69	102.246	0.652174	32.9275	47.4058	14.5797	5.15942	1.50725	0.333333	0.0869565	29	0.695652	0.608696	1.24638	0.173913	0.971014	0.115942	0.0144928	0	0.0289855	0	0.0144928	0.0144928	0	0.0869565	0	0	0	0	0	0	0	0	0	0	0	0
0	1	1	1	0	1	1	46	26.7	120.899	0.636704	26.9663	67.0037	17.4532	8.31461	0.486891	0.449438	0.0374532	26.4	0.299625	0.224719	3.74532	0.0749064	3.74532	0.0749064	0	0	0.0374532	0.0374532	0	0	0	0.11236	0	0	0	0	0	0	0.0749064	0	0	0.0749064	0	0
1	1	1	1	0	1	1	54	47.5	90.1053	1.13684	29.2421	43.6842	10.8842	4.29474	0.863158	0.357895	0.0842105	31.4	0.315789	0.210526	1.47368	0.105263	1.26316	0.126316	0	0	0.0210526	0	0	0	0	0.0631579	0	0	0	0.0421053	0.0421053	0	0.0421053	0.0210526	1.05263	0.0842105	0.0631579	1.6
0	1	3	3	3	1	1	79	14.6	120.616	0.410959	30.9589	51.4384	24.863	11.0959	1.78082	0.821918	0.0684932	25.4	0.479452	0.479452	6.84932	0.136986	6.84932	0	0	0	0.0684932	0	0	0	0	0	0	0	0	0	0	0	0	0	0	0	0	0
0	1	2	1	1	1	1	82	15.9	129.434	0.314465	32.6415	57.9874	22.8931	13.1447	2.45283	0.81761	0.125786	31.6	0.125786	0.125786	3.14465	0.0628931	0	0.0628931	0	0	0	0	0	0	0	0.0628931	0	0	0	0.0628931	0.0628931	0	0	0	0	0.0628931	0.0628931	6.28931
1	2	2	2	2	1	1	46	53.2	101.56	0.75188	31.4098	48.4023	15.1692	4.92481	0.921053	0.319549	0.037594	29.9	0.56391	0.451128	1.33459	0.263158	1.07143	0.169173	0.037594	0.018797	0.112782	0.075188	0	0	0	0.150376	0.018797	0	0	0.018797	0	0	0	0	0	0.018797	0	0
1	2	3	1	1	1	1	60	37	101.973	0.837838	30.0811	48.7297	15.1081	6.10811	1.10811	0.351351	0.0810811	30	0.864865	0.783784	2.13514	0.405405	1.81081	0.216216	0	0	0.189189	0.027027	0	0	0	0.243243	0.027027	0.027027	2.7027	0.027027	0	0	0	0	0	0.027027	0	0
0	2	2	1	1	1	1	62	35.3	114.108	0.679887	29.7167	59.2918	17.1955	6.23229	0.991501	0.424929	0.0566572	29.1	0.651558	0.594901	1.35977	0.339943	1.1898	0.339943	0	0	0.113314	0	0.0283286	0	0	0.0849858	0.0566572	0.0566572	2.83286	0.0283286	0	0	0	0	0	0.0283286	0	0
0	3	1	-2	-3	1	1	80	82.4	92.9265	0.610264	37.0458	43.8835	7.82247	2.81553	0.73509	0.208044	0.0416089	28.2	0.65534	0.521845	0.958738	0.109223	0.813107	0.169903	0.0121359	0	0.0364078	0	0.0121359	0.0121359	0	0.109223	0.0485437	0.0121359	0.315534	0.0242718	0	0	0	0	0	0.0242718	0	0
1	1	3	3	2	1	1	61	33	123.758	0.212121	32.3636	70.4242	16.8182	3.84848	0.0909091	0.242424	0	31.8	0.333333	0.242424	2.27273	0.030303	0	0.151515	0	0	0.030303	0	0	0	0	0.121212	0.030303	0.030303	3.0303	0.030303	0	0	0	0	0	0.030303	0	0
0	1	1	1	0	1	1	65	39.2	103.776	0.790816	31.7602	46.7092	15.8673	7.2449	1.40306	0.433673	0.102041	34	0.306122	0.204082	1.60714	0.0510204	0	0.153061	0	0	0	0.0255102	0	0	0	0.0510204	0.0510204	0.0255102	1.27551	0	0	0	0	0	0	0	0	0
0	1	1	1	1	1	1	88	11	130.636	0.363636	29.3636	63.6364	24	9.63636	3.72727	0.363636	0.272727	27.5	0.818182	0.636364	6.45455	0.272727	6.09091	0.272727	0	0	0.0909091	0	0.0909091	0	0	0.545455	0.181818	0.181818	9.09091	0	0	0	0	0	0	0	0	0
1	1	1	1	0	1	1	53	47.6	95.5042	0.609244	34.1597	42.479	13.0462	4.41176	0.798319	0.357143	0.0630252	28.1	0.315126	0.294118	1.34454	0.105042	1.2605	0.0840336	0	0	0.0210084	0	0	0	0	0.0420168	0	0	0	0.0420168	0	0	0	0	0	0.0420168	0	0
1	1	3	1	1	1	1	73	21.9	123.242	0.136986	35.1598	55.6621	19.726	9.72603	2.83105	0.502283	0.182648	31.2	0.593607	0.502283	4.15525	0.182648	3.42466	0.136986	0.0456621	0	0.0913242	0	0	0	0	0.0456621	0	0	0	0	0	0	0	0	0	0	0	0
0	1	1	2	1	1	1	73	28	124.786	0.464286	30.3929	60.6071	20.2857	8.64286	4.35714	0.357143	0.285714	31.9	0.285714	0.178571	2.14286	0.0357143	0	0.142857	0	0	0.0357143	0.0357143	0.0357143	0.0357143	0	0.178571	0.0357143	0.0357143	3.57143	0	0	0	0	0	0	0	0	0
1	1	2	3	3	1	1	81	14.8	121.284	0.27027	37.1622	42.4324	22.3649	13.3108	5.74324	0.675676	0.337838	34.5	0.878378	0.608108	6.01351	0.135135	6.75676	0.202703	0.135135	0.0675676	0	0	0	0	0	0	0	0	0	0	0	0	0	0	0	0	0	0
0	1	2	0	-3	1	1	84	16.3	99.3865	0.306748	39.6319	40.6135	10	7.17791	1.65644	0.184049	0.122699	27.2	0.306748	0.245399	1.53374	0.0613497	0	0.122699	0	0	0.0613497	0	0	0	0	0.122699	0	0	0	0	0	0	0	0	0	0	0	0
1	1	3	3	3	1	1	76	18.1	124.199	0.276243	33.3702	58.7293	17.5691	9.66851	4.58564	0.497238	0.276243	28.9	0.441989	0.276243	5.52486	0	0	0.165746	0.0552486	0	0	0	0.0552486	0	0	0.0552486	0	0	0	0.0552486	0	0	0	0	0	0.0552486	0	0
1	1	1	1	0	1	1	87	12	117.417	0.333333	34.6667	44.25	23.1667	14.4167	0.583333	0.666667	0.0833333	26.5	0.25	0.166667	4.16667	0.0833333	0	0.0833333	0	0	0	0	0.0833333	0.0833333	0	0.0833333	0	0	0	0.0833333	0	0	0	0	0	0.0833333	0	0
0	1	1	1	1	1	1	94	3.2	131.562	0	25	60.3125	20.3125	20.3125	5.625	1.5625	0.625	26.6	0.625	0.3125	31.25	0	0	0.3125	0.3125	0	0	0	0	0	0	0	0	0	0	0.3125	0	0	0	0	0	0.3125	0	0
0	2	2	0	-1	1	1	68	28.9	110.45	0.657439	27.7509	53.91	17.0934	8.61592	2.42215	0.484429	0.17301	28.6	0.346021	0.242215	2.45675	0.103806	2.31834	0.138408	0	0	0.0346021	0	0	0	0	0.103806	0	0	0	0	0	0	0.0346021	0.0346021	3.46021	0.0346021	0.0346021	3.46021
1	2	3	5	1	1	1	34	64.6	108.328	0.634675	32.7399	54.969	13.5449	5.40248	1.05263	0.356037	0.0619195	29.9	0.975232	0.727554	1.31579	0.201238	1.06811	0.263158	0.0309598	0	0.0928793	0.0154799	0.0464396	0.0309598	0	0.0154799	0	0	0	0	0	0	0.0309598	0.0154799	0.773994	0.0309598	0.0154799	0.773994
1	2	3	4	1	1	1	46	48.1	125.01	0.561331	28.7734	62.5572	21.4137	9.64657	2.05821	0.665281	0.16632	30.3	0.769231	0.540541	1.99584	0.0831601	2.079	0.16632	0	0	0.02079	0.02079	0.04158	0.02079	0.02079	0.12474	0.04158	0.02079	1.0395	0	0	0	0.04158	0.02079	1.0395	0.04158	0.02079	1.0395
1	2	3	2	1	1	1	55	40.4	113.218	0.643564	33.2426	51.2376	18.5396	6.16337	3.39109	0.420792	0.148515	30.7	0.668317	0.445545	2.05446	0.123762	1.9802	0.19802	0.0742574	0.0247525	0.049505	0.0247525	0	0	0	0.0247525	0.0247525	0	0	0	0	0	0	0	0	0	0	0
1	2	1	1	1	1	1	65	33.3	93.5435	0.720721	35.5556	35.015	13.0631	6.96697	2.22222	0.42042	0.0900901	31.1	0.570571	0.33033	2.73273	0	0	0.18018	0.03003	0	0	0	0	0	0	0.15015	0.03003	0.03003	3.003	0.0600601	0	0	0	0	0	0.0600601	0	0
0	2	2	1	1	1	1	72	25	124.4	0.72	23.8	62.52	24.36	10.16	2.84	0.68	0.16	29.2	0.4	0.24	3.32	0.04	4	0.2	0	0	0.04	0.04	0	0	0	0.08	0.08	0	0	0	0	0	0.04	0	0	0.04	0	0
0	2	3	1	1	1	1	78	18.7	107.112	0.481283	35.7754	44.0642	13.9572	6.84492	5.9893	0.320856	0.320856	30.4	0.748663	0.588235	4.38503	0.213904	5.34759	0.320856	0	0	0.106952	0	0	0	0	0.160428	0.0534759	0.0534759	5.34759	0.0534759	0	0	0	0	0	0.0534759	0	0
0	2	1	-1	-3	1	1	81	19.3	107.358	0.829016	32.7461	46.3731	18.1347	6.37306	2.90155	0.259067	0.15544	30.6	0.777202	0.518135	4.14508	0.103627	0	0.207254	0	0	0.0518135	0.0518135	0.103627	0.0518135	0	0.207254	0.0518135	0	0	0.0518135	0.0518135	0	0	0	0	0.0518135	0.0518135	5.18135
1	2	3	2	2	1	1	68	26.5	107.094	0.716981	31.1698	44.566	15.9623	9.88679	4.83019	0.490566	0.226415	32.3	0.188679	0.0754717	3.77358	0.0377358	3.77358	0.0754717	0.0377358	0	0.0377358	0	0	0	0	0.0754717	0	0	0	0	0	0	0	0	0	0	0	0
0	2	3	1	1	1	1	68	30.6	108.203	0.588235	32.549	52.6144	12.6144	7.9085	1.96078	0.457516	0.0653595	28.8	0.0653595	0.0653595	1.63399	0	0	0.0326797	0	0	0	0	0	0	0	0	0.0326797	0.0326797	3.26797	0	0	0	0.0326797	0.0326797	3.26797	0.0326797	0.0326797	3.26797
1	2	2	1	1	1	1	76	21.3	111.737	0.469484	33.662	54.0845	15.2582	6.76056	1.5493	0.328638	0.0938967	31.6	0.469484	0.28169	3.89671	0	0	0.234742	0.0469484	0	0	0	0	0	0	0.0469484	0.0938967	0.0938967	4.69484	0.0469484	0	0	0	0	0	0.0469484	0	0
1	2	3	1	1	1	1	76	19.3	114.301	0.518135	30.5699	53.6269	16.2694	8.0829	5.18135	0.414508	0.15544	28.3	0.207254	0.15544	0	0	0	0.15544	0.0518135	0.0518135	0	0	0	0	0	0	0	0	0	0	0	0	0	0	0	0	0	0
1	2	1	3	2	1	1	77	19.1	124.607	0.314136	31.6754	59.2147	19.3717	10.1571	3.9267	0.732984	0.157068	30.6	0.157068	0.052356	5.2356	0.052356	5.2356	0.052356	0.052356	0	0	0	0.052356	0.052356	0	0.052356	0.052356	0	0	0	0	0	0	0	0	0	0	0
1	2	3	2	2	1	1	79	16.8	103.75	0.77381	28.2738	55.2381	10.7738	5.47619	3.21429	0.357143	0.119048	32.7	0.357143	0.297619	4.7619	0	0	0.119048	0	0	0.0595238	0	0	0	0	0.238095	0.0595238	0.0595238	5.95238	0.0595238	0.0595238	0	0	0	0	0.0595238	0.0595238	5.95238
0	3	2	0	-1	1	1	81	14.6	130.137	0.410959	29.726	60.6849	23.4932	8.9726	6.84932	0.479452	0.342466	32.9	0.410959	0.342466	6.84932	0	0	0.0684932	0	0	0.0684932	0.0684932	0	0	0	0.273973	0.0684932	0.0684932	6.84932	0	0	0	0.136986	0.136986	6.84932	0.136986	0.136986	6.84932
1	1	1	1	0	1	1	36	67.4	84.822	0.994065	30.9792	42.4629	7.27003	2.64095	0.474777	0.133531	0.0148368	29.7	0.41543	0.356083	1.11276	0.118694	0.74184	0.103858	0	0	0.0148368	0	0	0	0	0.192878	0.0296736	0.0296736	1.48368	0.0593472	0.0296736	0	0	0	0	0.0593472	0.0296736	0.74184
0	1	1	1	1	1	1	81	18.3	121.858	0.601093	28.4699	58.9071	19.3989	7.59563	6.88525	0.491803	0.218579	31.6	0.382514	0.218579	0	0.163934	0	0.218579	0	0	0.0546448	0	0	0	0	0.218579	0	0	0	0.10929	0.10929	0	0	0	0	0.10929	0.10929	5.46448
0	1	3	-1	-2	1	1	46	51.3	111.267	0.584795	29.6491	53.2749	17.1735	8.24561	2.33918	0.467836	0.0779727	30.3	0.643275	0.389864	1.75439	0.0779727	0.974659	0.155945	0.116959	0.0389864	0.0779727	0.0779727	0	0	0	0.0584795	0	0	0	0	0	0	0.0389864	0.0389864	1.94932	0.0389864	0.0389864	1.94932
1	1	2	1	1	1	1	62	34.6	116.503	0.491329	34.3931	39.5087	24.6243	14.8844	2.60116	0.982659	0.144509	32.6	0.231214	0.144509	2.89017	0.0289017	2.89017	0.0578035	0	0	0	0	0	0	0	0	0	0	0	0.0289017	0	0	0	0	0	0.0289017	0	0
0	1	3	5	3	1	1	62	32.4	119.753	0.648148	26.358	59.3827	25.1235	7.12963	1.14198	0.462963	0.0925926	28.4	1.17284	0.864198	2.96296	0.246914	2.71605	0.246914	0.123457	0.0617284	0.216049	0.123457	0.0308642	0	0	0.0308642	0	0	0	0	0	0	0	0	0	0	0	0
1	1	2	3	1	1	1	66	30.2	111.589	0.496689	34.9007	44.9669	19.6358	9.30464	2.25166	0.596026	0.13245	28.7	0.695364	0.463576	2.84768	0.165563	2.64901	0.231788	0	0	0.0331126	0.0662252	0	0	0	0.198675	0.0993377	0.0993377	3.31126	0	0	0	0	0	0	0	0	0
1	1	2	1	1	1	1	71	29.7	110.471	0.47138	32.2222	48.3165	17.2054	9.05724	3.16498	0.47138	0.16835	30.1	0.30303	0.23569	2.39057	0.0673401	1.6835	0.10101	0.0673401	0.03367	0	0.03367	0	0	0	0	0	0	0	0	0	0	0	0	0	0	0	0
1	1	3	3	3	1	1	76	17.8	99.5506	0.955056	32.2472	45.2247	16.0674	3.98876	1.1236	0.168539	0.0561798	30.1	0.786517	0.617978	5.11236	0.280899	4.49438	0.168539	0.0561798	0	0.168539	0.224719	0	0	0	0.0561798	0	0	0	0	0	0	0	0	0	0	0	0
0	1	2	1	1	1	1	79	15.5	127.935	0.451613	29.1613	58.9032	30.2581	7.74194	1.48387	0.387097	0.0645161	28.6	0.516129	0.322581	3.87097	0.129032	3.22581	0.258065	0	0	0	0	0.0645161	0	0	0.0645161	0	0	0	0.0645161	0	0	0	0	0	0.0645161	0	0
0	1	1	1	-1	1	1	80	16.7	120	0.718563	27.6048	57.6647	23.3533	9.88024	0.778443	0.538922	0	27.1	0.479042	0.299401	1.1976	0.299401	1.1976	0.359281	0.0598802	0.0598802	0.11976	0.0598802	0	0	0	0.11976	0	0	0	0	0	0	0	0	0	0	0	0
1	1	2	3	3	1	1	88	8.3	115.663	0.240964	33.494	53.6145	18.9157	8.43373	0.963855	0.722892	0.120482	28.3	0.240964	0.120482	0	0.120482	0	0.240964	0	0	0	0	0	0	0	0.120482	0.120482	0	0	0	0	0	0	0	0	0	0	0
0	3	3	0	-1	1	1	79	14.8	114.054	0.608108	30.6757	54.1216	15.6081	8.98649	4.12162	0.472973	0.27027	25.8	0.337838	0.0675676	6.75676	0	0	0.202703	0	0	0	0	0	0	0	0.202703	0	0	0	0.135135	0	0	0.0675676	0.0675676	6.75676	0.202703	0.0675676	2.2973
0	2	3	2	2	1	1	46	49.5	98.4646	0.585859	36.4444	44.6263	9.85859	5.61616	1.33333	0.40404	0.0808081	31.1	0.363636	0.282828	1.59596	0.040404	1.0101	0.121212	0	0	0.020202	0.020202	0	0	0	0.141414	0.0606061	0.040404	1.33333	0.040404	0.020202	0	0.020202	0	0	0.0606061	0.020202	0.686869
1	2	2	1	0	1	1	46	49.5	98.4646	0.585859	36.4444	44.6263	9.85859	5.61616	1.33333	0.40404	0.0808081	28	0.565657	0.484848	1.67677	0.181818	1.57576	0.141414	0	0	0.121212	0	0	0	0	0.121212	0.020202	0.020202	2.0202	0.040404	0	0	0.020202	0	0	0.0606061	0	0
0	2	1	1	-1	1	1	62	37.2	111.882	0.430108	34.1667	56.1022	14.3817	6.04839	0.752688	0.376344	0.0537634	28.1	0.215054	0.16129	2.23118	0.0537634	2.68817	0	0	0	0	0	0	0	0	0.0806452	0	0	0	0.0537634	0	0	0.0268817	0	0	0.0806452	0	0
1	2	3	1	1	1	1	68	27.7	107.798	0.649819	29.9639	50.8303	14.2599	8.91697	3.1769	0.613718	0.144404	28	0.361011	0.180505	2.88809	0.0722022	1.80505	0.144404	0	0	0	0	0	0	0	0.144404	0	0	0	0.0361011	0.0361011	0	0.0361011	0	0	0.0722022	0.0361011	1.80505
0	2	3	1	0	1	1	79	18.8	118.191	0.212766	35.0532	56.0638	13.8298	7.81915	5.31915	0.319149	0.159574	26.7	0.478723	0.478723	2.97872	0.319149	1.75532	0.159574	0	0	0.159574	0	0	0	0	0.0531915	0.0531915	0	0	0	0	0	0	0	0	0	0	0
1	2	1	0	-1	1	1	46	50.5	100.653	0.752475	33.0495	40.0396	15.4653	7.9604	3.38614	0.415842	0.0990099	33.6	0.29703	0.217822	1.62376	0.039604	1.9802	0.118812	0	0	0.039604	0.019802	0.019802	0.019802	0	0.039604	0	0	0	0.0594059	0.039604	0	0.039604	0.019802	0.990099	0.0990099	0.0594059	1.18812
1	2	2	1	-1	1	1	46	50	112.82	0.38	34.2	54.6	14.26	5.82	3.54	0.38	0.16	32.9	0.28	0.16	1.5	0.04	1	0.12	0	0	0.02	0	0	0	0	0.08	0.02	0.02	2	0.02	0	0	0.04	0.04	2	0.06	0.04	1.32
1	2	3	6	4	1	1	69	24.7	117.368	0.323887	32.0648	57.3279	17.2065	7.28745	3.19838	0.445344	0.202429	30.2	0.526316	0.404858	3.64372	0.0809717	4.04858	0.0809717	0	0	0	0	0	0	0	0.161943	0.0404858	0	0	0	0	0	0	0	0	0	0	0
0	2	3	1	1	1	1	79	19.2	110.677	0.260417	36.1458	52.7083	12.8125	6.92708	1.77083	0.520833	0.15625	27.1	0.46875	0.364583	4.47917	0.0520833	0	0.104167	0	0	0	0	0	0	0	0.104167	0	0	0	0	0	0	0	0	0	0	0	0
1	2	1	1	1	1	1	65	34.5	46.2319	1.88406	30.6957	11.3623	1.94203	0.347826	0	0.0289855	0	29.1	0.26087	0.26087	0.637681	0.26087	0.637681	0.202899	0	0	0.115942	0	0	0	0	0.057971	0	0	0	0	0	0	0	0	0	0	0	0
1	2	1	1	1	1	1	60	36.1	96.3712	0.831025	31.108	50.0831	9.61219	3.76731	0.99723	0.221607	0.0554017	29.8	0.277008	0.166205	2.29917	0.0831025	1.85596	0.138504	0	0	0	0	0.0277008	0	0	0.138504	0	0	0	0.0831025	0	0	0	0	0	0.0831025	0	0
1	1	3	1	1	1	1	74	21.3	121.408	0.328638	34.3662	48.0282	20.939	11.784	5.91549	0.751174	0.234742	30.8	0.469484	0.328638	4.69484	0	0	0.140845	0.0469484	0	0	0	0	0	0	0.0469484	0	0	0	0	0	0	0	0	0	0	0	0
1	3	3	1	1	1	1	71	27.6	85.5435	1.12319	29.7826	38.6232	9.81884	5	1.19565	0.362319	0.0362319	30.6	0.253623	0.181159	1.44928	0.144928	0.905797	0.144928	0	0	0.0362319	0	0	0	0	0.144928	0.0362319	0.0362319	3.62319	0.0362319	0	0	0	0	0	0.0362319	0	0
0	1	3	1	1	1	1	46	49.4	99.3522	0.910931	29.7166	49.413	12.3077	5.64777	1.35628	0.384615	0.0607287	31.2	0.384615	0.323887	1.39676	0.101215	1.21457	0.1417	0	0	0	0	0	0	0	0.161943	0	0	0	0.0809717	0.0404858	0	0.0404858	0.0202429	1.01215	0.121457	0.0607287	1.01215
1	1	2	1	1	1	1	72	22.7	109.648	0.61674	32.6872	52.1586	15.6388	7.26872	1.32159	0.440529	0.0881057	26.4	0.440529	0.352423	3.87665	0.132159	2.95154	0.132159	0	0	0	0	0	0	0	0.176211	0	0	0	0.0881057	0.0440529	0	0	0	0	0.0881057	0.0440529	2.20264
1	1	3	3	1	1	1	46	48.7	126.448	0.287474	32.6489	57.1663	18.4394	11.1294	6.79671	0.63655	0.287474	32.1	0.63655	0.472279	1.17043	0.225873	0.36961	0.328542	0.0205339	0	0.0205339	0	0	0	0	0.287474	0.0410678	0.0205339	1.02669	0.123203	0.0616016	0	0	0	0	0.123203	0.0616016	1.02669
1	1	2	2	2	1	1	72	26	122.577	0.576923	29	52.3462	20.2692	11.3077	9.11538	0.769231	0.461538	30.3	0.230769	0.153846	1.92308	0.0384615	0	0.115385	0	0	0.0384615	0	0.0384615	0	0	0.0384615	0	0	0	0	0	0	0	0	0	0	0	0
0	1	3	3	2	1	1	79	15.1	120.993	0.463576	30.7947	53.1788	18.1457	11.3907	7.01987	0.728477	0.331126	33.8	0.331126	0.264901	6.62252	0.0662252	6.62252	0	0	0	0	0	0	0	0	0	0	0	0	0	0	0	0.0662252	0	0	0.0662252	0	0
0	3	2	4	-2	1	1	46	48.1	126.195	0.35343	30.3742	67.3181	20.395	6.75676	0.997921	0.39501	0.04158	28.7	0.39501	0.35343	1.47609	0.12474	1.0395	0.12474	0	0	0.02079	0	0	0	0	0.02079	0.04158	0.04158	2.079	0	0	0	0	0	0	0	0	0
0	3	2	3	-3	1	1	76	17.9	146.48	0.391061	24.1899	70.7821	31.4525	15.6425	4.02235	1.11732	0.167598	30.2	0.782123	0.670391	5.58659	0	0	0.0558659	0	0	0	0	0	0	0	0.0558659	0	0	0	0	0	0	0	0	0	0	0	0
1	1	3	1	1	1	1	85	9.9	132.222	0.30303	29.1919	68.1818	20.202	9.39394	4.94949	0.40404	0.40404	30.3	0.707071	0.707071	8.68687	0.20202	5.05051	0.10101	0	0	0.10101	0	0	0	0	0.20202	0	0	0	0.10101	0.10101	0	0	0	0	0.10101	0.10101	10.101
1	1	3	1	1	1	1	86	10.8	80.0926	1.11111	35.0926	33.7037	7.59259	2.59259	0	0.185185	0	25	0.0925926	0.0925926	9.25926	0	0	0	0	0	0	0	0	0	0	0.0925926	0	0	0	0	0	0	0	0	0	0	0	0
1	1	3	2	2	1	1	46	48.4	124.731	0.53719	27.8512	66.6322	17.1694	7.25207	5.30992	0.35124	0.227273	31.2	0.454545	0.371901	1.61157	0.0413223	0	0.123967	0	0	0	0.0206612	0	0	0	0.144628	0.0826446	0.0619835	1.57025	0.0826446	0.0206612	0	0	0	0	0.0826446	0.0206612	0.53719
1	1	3	3	2	1	1	78	14.8	130.405	0.337838	27.5	71.5541	20.1351	7.63514	3.31081	0.472973	0.27027	31	1.01351	1.01351	6.75676	0	0	0	0	0	0	0	0	0	0	0	0	0	0	0	0	0	0.135135	0.135135	6.75676	0.135135	0.135135	6.75676
1	3	2	1	1	1	1	89	89.4	93.5948	0.718954	32.4837	42.0261	10.0654	4.05229	4.24837	0.196078	0.196078	28.1	0.458613	0.302013	0.659955	0.145414	0.425056	0.190157	0.0111857	0	0.0223714	0	0.0111857	0.0111857	0.0111857	0.201342	0.0447427	0.033557	0.850112	0.033557	0.033557	1.11857	0	0	0	0.033557	0.033557	1.11857
1	1	2	2	2	1	1	84	13.3	105.714	1.05263	30.1504	47.594	16.1654	6.46617	4.3609	0.37594	0.225564	32.9	0.37594	0.37594	7.5188	0	0	0	0	0	0.075188	0	0	0	0	0.150376	0	0	0	0.075188	0.075188	0	0	0	0	0.075188	0.075188	7.5188
0	3	3	1	0	1	1	46	51.7	116.209	0.522244	32.5919	57.2147	16.7698	6.15087	2.94004	0.270793	0.135397	29.8	0.464217	0.444874	1.76015	0.154739	1.45068	0.0580271	0	0	0.0773694	0	0	0	0	0.0967118	0	0	0	0	0	0	0	0	0	0	0	0
1	3	2	0	-1	1	1	52	43.4	96.7972	0.990783	28.894	46.8433	13.6175	5.02304	1.45161	0.276498	0.0691244	29.6	0.414747	0.299539	2.11982	0.0230415	2.30415	0.115207	0	0	0	0	0	0	0	0.115207	0.0230415	0.0230415	2.30415	0.0460829	0	0	0.0460829	0	0	0.0921659	0	0
0	3	1	3	-2	1	1	61	32.1	125.981	0.342679	28.6293	67.7882	20.1246	6.94704	2.14953	0.46729	0.0934579	31.2	0.529595	0.46729	2.71028	0.0623053	1.55763	0.0934579	0	0	0	0	0	0	0	0.155763	0.0623053	0.0623053	3.11526	0	0	0	0.0311526	0.0311526	3.11526	0.0311526	0.0311526	3.11526
0	3	2	5	-3	1	1	66	28	118.929	0.321429	33.6429	58.3929	18.1786	6.25	2.17857	0.321429	0.107143	29	0.25	0.142857	2.67857	0.0714286	1.78571	0.142857	0	0	0	0	0	0	0	0.142857	0.0714286	0.0357143	1.78571	0	0	0	0.107143	0.0357143	1.21429	0.107143	0.0357143	1.21429
0	2	2	-2	-3	1	1	77	17.9	108.827	0.223464	40.5587	45.9218	10.6145	8.10056	3.46369	0.502793	0.167598	29.9	0.558659	0.223464	4.18994	0	0	0.27933	0.0558659	0	0	0.111732	0	0	0	0.111732	0	0	0	0	0	0	0.0558659	0.0558659	5.58659	0.0558659	0.0558659	5.58659
0	2	3	1	1	1	1	79	19.5	99.9487	0.461538	35.4359	40.1538	13.7949	8	2.05128	0.410256	0.153846	28.8	0.307692	0.102564	2.5641	0	0	0.0512821	0	0	0	0	0	0	0	0.0512821	0	0	0	0	0	0	0	0	0	0	0	0
1	1	2	3	1	1	1	66	31	111.419	0.548387	32.8065	55.0968	15.5161	6.09677	1.3871	0.354839	0.0967742	29.7	0.290323	0.225806	1.83871	0.0967742	0	0.129032	0	0	0.0645161	0.0322581	0	0	0	0.0645161	0	0	0	0.0322581	0	0	0	0	0	0.0322581	0	0
1	1	2	4	4	1	1	71	22.7	130.264	0.220264	31.9383	66.4317	22.6872	6.65198	2.3348	0.484581	0.132159	28	0.837004	0.792952	3.17181	0.440529	3.0837	0.220264	0	0	0.220264	0	0	0	0	0.0881057	0.132159	0.0440529	1.4978	0	0	0	0	0	0	0	0	0
1	1	3	2	2	1	1	73	21.3	117.23	0.56338	32.3944	50.3286	21.0329	7.84038	5.07042	0.56338	0.28169	31.3	0.84507	0.704225	4.08451	0.28169	3.89671	0.187793	0.0469484	0	0.0938967	0	0	0	0	0.234742	0	0	0	0	0	0	0.0469484	0	0	0.0469484	0	0
1	1	1	1	1	1	1	83	13.6	119.853	0.661765	29.7794	48.4559	27.5735	10.5882	2.79412	0.661765	0.147059	28.4	0.367647	0.294118	1.83824	0.220588	2.42647	0.220588	0	0	0.147059	0	0	0	0	0.147059	0	0	0	0	0	0	0	0	0	0	0	0
1	1	2	1	1	1	1	96	4.6	172.826	1.52174	66.7391	80.2174	20	3.04348	1.30435	0.217391	0	24.9	0.652174	0.652174	14.5652	0.434783	10.8696	0.217391	0	0	0.217391	0	0	0	0	0.217391	0	0	0	0	0	0	0	0	0	0	0	0
0	1	3	5	4	1	1	73	20.9	114.258	0.526316	29.0909	57.2249	16.6986	7.55981	3.11005	0.430622	0.143541	29.3	0.382775	0.239234	3.82775	0.0478469	0	0.191388	0	0	0	0	0.0478469	0	0	0.0478469	0	0	0	0.0478469	0	0	0	0	0	0.0478469	0	0
1	1	3	5	4	1	1	87	8.6	88.0233	1.16279	28.8372	32.3256	13.6047	4.18605	7.90698	0.232558	0.232558	32.6	0.348837	0	0	0	0	0.116279	0	0	0	0	0.116279	0.116279	0.116279	0	0	0	0	0	0	0	0	0	0	0	0	0
1	1	2	3	3	1	1	92	4.5	144.889	0.444444	26.2222	62.2222	17.7778	16	22.2222	0.888889	0.666667	31.7	0.222222	0.222222	22.2222	0	0	0	0	0	0	0	0	0	0	0	0	0	0	0	0	0	0	0	0	0	0	0
1	2	3	5	1	1	1	46	48.3	114.451	0.207039	39.4617	51.6356	16.0248	5.7764	1.34576	0.331263	0.0414079	32	1.0352	0.931677	1.80124	0.227743	1.69772	0.144928	0.0828157	0.0207039	0.10352	0	0	0	0	0.165631	0.0621118	0.0621118	2.07039	0.0621118	0.0414079	0	0	0	0	0.0621118	0.0414079	1.36646
1	2	3	4	4	1	1	86	7.9	125.063	0.632911	24.8101	57.5949	32.2785	9.74684	0	0.253165	0	35.2	1.13924	1.13924	11.2658	0.253165	12.6582	0	0	0	0	0	0	0	0	0	0.126582	0.126582	12.6582	0	0	0	0	0	0	0	0	0
0	3	1	0	-1	1	1	83	12.7	139.291	0.23622	31.1024	60.5512	29.5276	12.5197	5.27559	0.551181	0.393701	32.4	0.23622	0.0787402	7.87402	0.0787402	7.87402	0.0787402	0	0	0	0	0	0	0	0.15748	0	0	0	0.0787402	0	0	0	0	0	0.0787402	0	0
0	3	3	1	1	1	1	88	9.6	125.521	0.3125	33.125	46.875	30.1042	12.5	2.70833	0.833333	0.208333	28.4	0.416667	0.3125	10.4167	0.104167	10.4167	0.104167	0.104167	0	0	0	0	0	0	0.104167	0	0	0	0	0	0	0	0	0	0	0	0
1	3	2	1	1	1	1	92	6.1	101.639	0.655738	35.9016	45.7377	15.5738	1.63934	2.29508	0.163934	0.163934	27.9	0.655738	0.327869	0	0.163934	0	0.491803	0	0	0.163934	0	0	0	0	0.163934	0	0	0	0.163934	0.163934	0	0.163934	0.163934	16.3934	0.327869	0.327869	16.3934
1	3	2	2	0	1	1	61	62.9	110.029	0.462428	36.5318	48.7861	17.1098	5.43353	1.7052	0.346821	0.0867052	25.8	0.63593	0.508744	1.04928	0.206677	0.73132	0.27027	0.0158983	0	0.0794913	0	0.0158983	0	0	0.190779	0.0317965	0.0317965	1.58983	0	0	0	0	0	0	0	0	0
1	3	2	1	1	1	1	65	66.4	105.842	0.681004	34.2294	46.7384	19.2115	4.69534	0.250896	0.322581	0	29.2	0.60241	0.466867	1.15964	0.120482	0.376506	0.240964	0.0150602	0	0.0451807	0.0150602	0.0150602	0	0	0.120482	0	0	0	0	0	0	0	0	0	0	0	0
0	2	3	-2	-3	1	1	46	50.8	125.669	0.314961	30.2362	65.5709	18.4449	7.8937	3.20866	0.472441	0.19685	31.5	0.787402	0.492126	1.73228	0.0984252	1.5748	0.23622	0.15748	0.0590551	0	0.0393701	0.019685	0	0	0.0393701	0	0	0	0	0	0	0	0	0	0	0	0
0	2	2	1	1	1	1	72	25.5	128.784	0.392157	22.6275	71.3725	21.4118	9.56863	3.41176	0.627451	0.156863	29.4	0.627451	0.509804	2.70588	0.0784314	1.96078	0.27451	0.0392157	0	0.0784314	0	0.0392157	0	0	0	0.0392157	0.0392157	3.92157	0.0392157	0.0392157	0	0.0392157	0	0	0.0784314	0.0392157	1.96078
1	2	3	1	1	1	1	79	15.4	131.364	0.779221	24.6104	68.4416	20.5844	8.96104	7.85714	0.519481	0.25974	29	0.584416	0.324675	6.49351	0.12987	6.49351	0.12987	0	0	0.0649351	0	0.0649351	0	0	0	0	0	0	0	0	0	0	0	0	0	0	0
0	3	1	1	-1	1	1	46	49.1	109.756	0.753564	32.0163	51.7312	15.2749	7.33198	2.62729	0.325866	0.1222	29.7	0.89613	0.651731	1.64969	0.264766	1.56823	0.224033	0.0610998	0.0407332	0.1222	0.0610998	0.0814664	0.0407332	0.0203666	0.0814664	0.0203666	0.0203666	2.03666	0	0	0	0.0407332	0.0407332	2.03666	0.0407332	0.0407332	2.03666
0	1	2	0	-1	1	1	46	16.2	99.321	0.617284	30.8025	50.6173	9.62963	6.91358	0.679012	0.308642	0	29	0.493827	0.246914	4.62963	0.123457	3.08642	0.185185	0	0	0.185185	0	0.0617284	0.0617284	0.0617284	0.246914	0	0	0	0.0617284	0.0617284	0	0	0	0	0.0617284	0.0617284	6.17284
1	1	2	3	2	1	1	73	22.8	111.623	0.745614	30.614	52.5	20.1316	6.31579	1.27193	0.307018	0.0438596	29.4	0.219298	0.131579	4.38596	0.0438596	4.38596	0.0438596	0	0	0	0	0	0	0	0.131579	0.0438596	0.0438596	4.38596	0.0877193	0	0	0	0	0	0.0877193	0	0
0	1	3	3	2	1	1	63	31	110.258	0.806452	30.5484	46.0323	20.4194	8.29032	4.16129	0.677419	0.225806	29.3	0.322581	0.225806	2.77419	0.0322581	3.22581	0.0645161	0	0	0	0	0	0	0	0.0322581	0	0	0	0	0	0	0	0	0	0	0	0
1	1	3	2	2	1	1	62	33.8	95.5325	0.56213	37.3373	45.8284	7.81065	2.95858	1.0355	0.177515	0.0295858	27.8	1.12426	1.09467	2.81065	0.207101	2.95858	0.0295858	0	0	0.0591716	0	0	0	0	0.147929	0.0295858	0.0295858	2.95858	0.0887574	0.0887574	0	0	0	0	0.0887574	0.0887574	2.95858
1	1	3	1	1	1	1	63	33.2	98.3133	0.692771	37.5	35.8735	11.4458	7.8012	5	0.481928	0.210843	27.2	0.572289	0.481928	2.07831	0.271084	1.3253	0.210843	0	0	0.0301205	0.0301205	0	0	0	0.240964	0.060241	0.060241	3.01205	0	0	0	0.0301205	0.0301205	3.01205	0.0301205	0.0301205	3.01205
1	1	2	1	1	1	1	74	22.7	92.6432	0.528634	37.4449	41.674	9.163	3.65639	0.220264	0.220264	0	25.3	0.396476	0.264317	2.20264	0.220264	1.76211	0.220264	0	0	0.0440529	0	0	0	0	0.220264	0	0	0	0.0440529	0.0440529	0	0	0	0	0.0440529	0.0440529	4.40529
1	1	3	1	1	1	1	74	21.2	105.425	0.424528	37.1226	50.3302	10.283	5.56604	1.65094	0.330189	0.0943396	30.3	0.235849	0.235849	2.83019	0.188679	2.35849	0.0471698	0	0	0.0471698	0	0	0	0	0.141509	0.0471698	0.0471698	4.71698	0	0	0	0	0	0	0	0	0
0	1	1	1	1	1	1	79	18.2	90.3846	0.659341	35.2747	48.7912	4.61538	1.04396	0	0.10989	0	24.5	0.32967	0.21978	2.74725	0.21978	2.74725	0.164835	0	0	0.10989	0	0	0	0	0.164835	0	0	0	0	0	0	0	0	0	0	0	0
1	1	1	1	1	1	1	80	16.1	91.677	0.559006	33.9752	50	5.09317	2.04969	0	0.186335	0	24.5	0.0621118	0.0621118	0	0.0621118	0	0.0621118	0	0	0.0621118	0	0	0	0	0	0	0	0	0	0	0	0	0	0	0	0	0
1	1	2	1	1	1	1	88	7.3	101.644	0.136986	38.0822	54.6575	5.61644	3.15068	0	0.273973	0	22.7	0.410959	0.410959	13.6986	0.273973	13.6986	0	0	0	0.136986	0	0	0	0	0.136986	0	0	0	0.136986	0.136986	0	0	0	0	0.136986	0.136986	13.6986
0	1	2	1	1	1	1	91	5.1	103.529	0.392157	34.3137	58.6275	8.62745	1.56863	0	0	0	21.6	0.588235	0.392157	0	0.392157	0	0.588235	0	0	0	0	0	0	0	0.392157	0	0	0	0.196078	0.196078	0	0	0	0	0.196078	0.196078	19.6078
1	3	2	1	0	1	1	66	31.8	112.296	0.534591	28.3333	59.0566	15.283	7.2956	1.79245	0.440252	0.0628931	29.2	0.534591	0.377358	2.61006	0.0943396	2.10692	0.188679	0	0	0.0314465	0	0	0	0	0.314465	0.0628931	0.0628931	3.14465	0.0628931	0.0628931	0	0	0	0	0.0628931	0.0628931	3.14465
0	3	1	-1	-2	1	1	84	14.1	112.27	0.35461	35.5319	47.9433	18.227	6.87943	3.33333	0.212766	0.141844	28.1	0.851064	0.638298	3.97163	0.283688	1.77305	0.425532	0	0	0.212766	0	0	0	0	0.141844	0	0	0	0	0	0	0	0	0	0	0	0
0	2	1	-1	-2	1	1	46	49.2	104.187	0.447154	37.8455	46.3415	11.1179	5.95528	2.45935	0.386179	0.142276	32.5	0.569106	0.406504	1.72764	0.203252	1.62602	0.162602	0.0406504	0.0203252	0.0813008	0	0	0	0	0.182927	0	0	0	0	0	0	0.0813008	0.0406504	1.01626	0.0813008	0.0406504	1.01626
1	2	2	1	-1	1	1	46	50	112.82	0.38	34.2	54.6	14.26	5.82	3.54	0.38	0.16	30.8	0.32	0.28	1.42	0.16	1.26	0.12	0	0	0.06	0	0	0	0	0.08	0.02	0	0	0	0	0	0	0	0	0	0	0
0	2	2	2	0	1	1	46	49.3	124.057	0.466531	30.4868	64.8884	16.7951	7.78905	3.63083	0.466531	0.162272	30.6	0.608519	0.527383	1.39959	0.121704	0.344828	0.20284	0	0	0.0811359	0	0	0	0	0.162272	0.020284	0.020284	2.0284	0.020284	0.020284	0	0	0	0	0.020284	0.020284	2.0284
0	1	1	0	-1	1	1	46	55.6	83.2374	1.07914	34.8561	32.7698	10.0899	3.2554	1.18705	0.161871	0.0719424	31.5	0.791367	0.521583	1.42086	0.215827	1.20504	0.233813	0.0359712	0	0.0719424	0.0539568	0.107914	0.0359712	0	0.0719424	0	0	0	0	0	0	0	0	0	0	0	0
1	1	2	1	0	1	1	46	53	104.66	0.830189	30.2642	53.5849	12.8302	5.67925	1.4717	0.377358	0.0754717	32.2	0.584906	0.396226	1.43396	0.0566038	0.622642	0.245283	0.0377358	0.0188679	0.0754717	0.0377358	0.0188679	0.0188679	0	0.0754717	0.0566038	0.0566038	1.88679	0.0188679	0.0188679	0	0	0	0	0.0188679	0.0188679	1.88679
1	1	1	3	3	1	1	66	27.4	118.978	0.218978	38.3212	51.8248	14.9635	8.68613	4.9635	0.364964	0.255474	30.1	0.766423	0.474453	2.81022	0.145985	0.912409	0.40146	0	0	0.0364964	0	0	0	0	0.145985	0	0	0	0	0	0	0	0	0	0	0	0
1	2	3	1	1	1	1	46	51.7	101.954	0.793037	33.8104	46.5377	10.0774	6.49903	4.23598	0.40619	0.193424	31.2	0.367505	0.290135	1.16054	0.0773694	0.967118	0.154739	0	0	0.0193424	0	0.0193424	0	0	0.0386847	0	0	0	0.116054	0.0193424	0	0.0386847	0.0193424	0.967118	0.154739	0.0386847	0.502901
0	1	3	-1	-2	1	1	46	51.3	111.267	0.584795	29.6491	53.2749	17.1735	8.24561	2.33918	0.467836	0.0779727	31.7	0.389864	0.233918	1.61793	0.0389864	0.974659	0.116959	0	0	0	0	0.0779727	0.0389864	0	0	0.0194932	0.0194932	1.94932	0.0194932	0	0	0	0	0	0.0194932	0	0
1	2	3	1	1	1	1	62	32	97.4375	0.90625	36.1562	35.1875	12.1562	9.125	3.875	0.4375	0.1875	30.2	0.28125	0.21875	2.6875	0.0625	3.125	0.0625	0	0	0.03125	0.03125	0.03125	0	0	0.09375	0	0	0	0	0	0	0.0625	0	0	0.0625	0	0
0	2	1	2	0	1	1	63	31.4	107.484	0.732484	31.5287	47.2293	13.5032	8.28025	6.17834	0.44586	0.350318	31.5	0.350318	0.254777	2.00637	0.127389	1.59236	0.191083	0	0	0.127389	0	0.0318471	0	0	0.0955414	0.0318471	0.0318471	3.18471	0.0318471	0.0318471	0	0.0636943	0.0318471	1.59236	0.0955414	0.0636943	2.10191
1	2	3	0	-2	1	1	72	31.6	104.462	1.13924	25.3797	51.3924	18.1013	5.85443	2.53165	0.348101	0.158228	27.8	0.221519	0.158228	1.89873	0.0316456	3.16456	0.126582	0	0	0.0316456	0	0	0	0	0.0632911	0	0	0	0	0	0	0	0	0	0	0	0
1	2	3	0	-1	1	1	82	15.6	121.538	0.705128	27.8846	56.0256	20.5128	9.03846	7.37179	0.512821	0.384615	30.8	0.320513	0.128205	0	0.0641026	0	0.25641	0	0	0	0	0	0	0	0	0	0	0	0.0641026	0	0	0	0	0	0.0641026	0	0
0	2	3	3	0	1	1	76	17.6	123.352	0.340909	35.1705	55.0568	15.3977	9.88636	7.5	0.625	0.397727	31.6	0.454545	0.340909	4.71591	0.227273	4.26136	0.113636	0	0	0.0568182	0.0568182	0	0	0	0.284091	0	0	0	0.0568182	0	0	0	0	0	0.0568182	0	0
1	1	2	1	1	1	1	76	19.5	99.1795	0.717949	37.7436	41.3846	10.4103	5.33333	3.53846	0.358974	0.153846	28.9	0.25641	0.25641	5.12821	0.0512821	5.12821	0	0	0	0	0	0	0	0	0	0	0	0	0	0	0	0	0	0	0	0	0
0	1	1	0	-1	1	1	20	88.4	99.6833	0.882353	32.1041	44.129	13.043	7.55656	1.95701	0.361991	0.124434	32.4	0.71267	0.61086	0.961538	0.158371	0.803167	0.113122	0.0565611	0.0226244	0.0791855	0.0113122	0.0113122	0	0	0.124434	0	0	0	0.0339367	0.0226244	0	0	0	0	0.0339367	0.0226244	0.746606
1	1	2	3	3	1	1	81	15.4	117.597	0.779221	26.8182	54.3506	18.5065	11.039	6.1039	0.779221	0.324675	28.7	0.584416	0.38961	3.24675	0.38961	3.24675	0.38961	0.0649351	0	0.0649351	0	0	0	0	0.25974	0	0	0	0.0649351	0.0649351	0	0	0	0	0.0649351	0.0649351	6.49351
0	2	1	1	1	1	1	77	20.4	109.51	0.637255	33.0882	41.3725	22.549	9.11765	2.69608	0.588235	0.0980392	32.9	0.343137	0.245098	3.92157	0.147059	3.28431	0.147059	0	0	0.0490196	0	0.0490196	0	0	0.196078	0.0490196	0.0490196	4.90196	0	0	0	0	0	0	0	0	0
1	2	2	1	0	1	1	79	17.9	108.994	0.670391	33.9106	51.3966	14.1899	8.32402	0.558659	0.726257	0.0558659	29.2	0.27933	0.223464	5.58659	0.0558659	5.58659	0	0	0	0	0.0558659	0	0	0	0.167598	0.0558659	0.0558659	5.58659	0.0558659	0	0	0	0	0	0.0558659	0	0
1	2	1	1	-1	1	1	19	84.3	95.0178	0.640569	38.624	39.4306	10.5338	4.12811	1.63701	0.225386	0.0948992	30	0.557533	0.486358	0.984579	0.177936	0.711744	0.118624	0.0118624	0	0.059312	0	0.0237248	0.0118624	0	0.118624	0.0118624	0.0118624	1.18624	0.0355872	0.0237248	0	0	0	0	0.0355872	0.0237248	0.782918
1	3	2	1	-2	1	1	39	32.1	125.981	0.342679	28.6293	67.7882	20.1246	6.94704	2.14953	0.46729	0.0934579	29.6	0.5919	0.280374	2.08723	0.0934579	2.08723	0.373832	0	0	0.0934579	0.0623053	0.0311526	0	0	0.186916	0.0311526	0.0311526	3.11526	0.0311526	0.0311526	0	0.0934579	0.0623053	2.05607	0.124611	0.0934579	2.3676
0	3	3	1	0	1	1	46	51.7	116.209	0.522244	32.5919	57.2147	16.7698	6.15087	2.94004	0.270793	0.135397	30.9	0.599613	0.444874	1.60542	0.154739	0.967118	0.174081	0.0193424	0	0.0386847	0.0193424	0	0	0	0.0967118	0.0193424	0	0	0.0773694	0.0386847	0	0	0	0	0.0773694	0.0386847	0.967118
0	3	1	4	-2	1	1	62	31.1	109.389	0.482315	38.0386	45.1447	17.1704	6.43087	2.12219	0.385852	0.128617	31.5	0.610932	0.353698	3.21543	0.160772	3.21543	0.096463	0	0	0.0321543	0	0	0	0	0.128617	0.096463	0.0321543	1.09325	0.0321543	0	0	0	0	0	0.0321543	0	0
0	3	3	0	-1	1	1	68	29.6	121.554	0.574324	26.9257	61.6216	19.3919	10.6757	2.36486	0.472973	0.135135	31.6	0.439189	0.27027	2.53378	0.0337838	0	0.202703	0.0337838	0	0	0	0	0	0	0.236486	0.0337838	0	0	0.0337838	0	0	0	0	0	0.0337838	0	0
0	3	2	4	-2	1	1	68	26.1	126.513	0.383142	31.2644	65.5556	19.6935	7.39464	2.22222	0.498084	0.114943	28.6	0.421456	0.306513	3.83142	0	0	0.0766284	0.0383142	0.0383142	0	0.0383142	0.0383142	0	0	0.0383142	0.0766284	0.0383142	1.91571	0.0766284	0	0	0	0	0	0.0766284	0	0
1	3	3	1	0	1	1	76	21.1	107.204	0.42654	33.7915	49.1469	15.2133	6.01896	2.60664	0.42654	0.14218	27.9	0.473934	0.42654	3.69668	0.0473934	4.73934	0.0947867	0	0	0.0473934	0.0947867	0	0	0	0.0947867	0	0	0	0.14218	0	0	0.0473934	0	0	0.189573	0	0
0	3	2	2	-2	1	1	81	14.1	108.156	0.567376	33.9716	48.0851	16.5248	7.23404	1.77305	0.35461	0.070922	29	0.567376	0.567376	5.31915	0.212766	2.34043	0.141844	0	0	0.070922	0.070922	0	0	0	0.070922	0	0	0	0	0	0	0	0	0	0	0	0
0	3	3	1	-1	1	1	89	10	88.8	0.7	35.2	40.4	10.2	2.3	0	0.2	0	29.7	0.6	0.2	5	0.1	0	0.4	0	0	0.1	0.1	0	0	0	0.4	0.2	0.2	10	0	0	0	0	0	0	0	0	0
0	1	3	3	3	1	1	82	12	121.083	0.333333	32.5833	56.8333	16.25	11.25	3.83333	0.583333	0.166667	32.7	0.916667	0.833333	6.66667	0	0	0.0833333	0.0833333	0.0833333	0.0833333	0.0833333	0	0	0	0	0.0833333	0.0833333	8.33333	0	0	0	0	0	0	0	0	0
1	1	3	3	3	1	1	85	8.1	142.84	0.123457	23.8272	80.9877	25.1852	10.2469	2.46914	0.617284	0.246914	30.2	0.617284	0.493827	12.3457	0	0	0.123457	0.123457	0	0.123457	0	0	0	0	0	0	0	0	0	0	0	0	0	0	0	0	0
1	1	2	2	0	1	1	46	51	110.627	0.352941	34.3137	55.8824	13.2549	5.07843	1.72549	0.352941	0.137255	32.6	0.352941	0.235294	1.96078	0	0	0.0784314	0	0	0	0.0392157	0.0392157	0.0196078	0.0196078	0.0784314	0.0196078	0.0196078	1.96078	0.0196078	0	0	0	0	0	0.0196078	0	0
0	1	2	1	1	1	1	57	41.1	114.477	0.462287	31.5085	56.4234	14.0146	5.88808	6.18005	0.316302	0.243309	31.6	0.218978	0.170316	1.38686	0.0729927	0	0.121655	0	0	0.0243309	0	0	0	0	0	0.0243309	0	0	0.0729927	0.0243309	0	0	0	0	0.0729927	0.0243309	0.827251
0	1	1	0	-1	1	1	70	27.7	113.538	0.397112	35.3069	48.917	18.1227	8.23105	2.56318	0.469314	0.108303	32.5	0.32491	0.144404	1.80505	0.0361011	0	0.216606	0	0	0.0361011	0	0.0722022	0.0361011	0.0361011	0	0	0	0	0.0361011	0	0	0.0722022	0	0	0.108303	0	0
1	1	2	0	-1	1	1	76	21.8	109.817	0.321101	36.055	47.8899	17.2018	7.88991	0.458716	0.458716	0	26	0.183486	0.0458716	4.58716	0	0	0.0458716	0	0	0	0	0	0	0	0.0458716	0.0458716	0.0458716	4.58716	0.137615	0	0	0	0	0	0.137615	0	0
1	1	2	-1	-2	1	1	80	19.3	99.4301	0.984456	29.0674	44.6632	15.544	8.13472	0.984456	0.466321	0	27.5	0.414508	0.310881	1.70984	0.15544	0	0.259067	0	0	0	0	0.0518135	0.0518135	0	0.103627	0	0	0	0.414508	0.259067	0	0	0	0	0.414508	0.259067	3.21244
0	1	1	-1	-2	1	1	83	18.3	114.973	0.765027	29.1257	51.5301	19.3989	8.79781	5.35519	0.601093	0.163934	30.2	0.163934	0.163934	3.6612	0	0	0.0546448	0	0	0	0.0546448	0	0	0	0.0546448	0.0546448	0.0546448	5.46448	0.218579	0.10929	0	0	0	0	0.218579	0.10929	2.73224
1	1	2	2	0	1	1	60	36.4	108.764	0.412088	37.3077	45.467	11.9505	7.63736	5.98901	0.521978	0.32967	32.4	0.549451	0.43956	2.22527	0.0549451	2.74725	0.10989	0.0549451	0.0549451	0.0549451	0.0549451	0	0	0	0.0824176	0	0	0	0	0	0	0	0	0	0	0	0
1	1	2	1	1	1	1	67	27.3	108.462	0.695971	32.4542	47.5824	14.5055	7.69231	5.53114	0.40293	0.18315	32.9	0.769231	0.586081	3.22344	0.29304	2.74725	0.18315	0.0732601	0.03663	0.03663	0.0732601	0	0	0	0.10989	0	0	0	0	0	0	0.03663	0	0	0.03663	0	0
0	1	2	2	1	1	1	73	22.3	112.691	0.358744	36.1883	51.3901	15.0224	6.90583	2.82511	0.44843	0.224215	31.5	0.58296	0.493274	3.67713	0.179372	2.24215	0.179372	0	0	0.044843	0	0	0	0	0.0896861	0	0	0	0.044843	0.044843	0	0	0	0	0.044843	0.044843	4.4843
1	1	3	1	1	1	1	76	19	125.316	0.473684	29.5263	55.7368	17.7895	18.2632	3.52632	0.842105	0.263158	35.4	0.368421	0.315789	2.63158	0.105263	0	0.210526	0	0	0	0	0	0	0	0.157895	0	0	0	0.105263	0.105263	0	0	0	0	0.105263	0.105263	5.26316
0	1	2	3	3	1	1	80	13.6	145.294	0.220588	28.0147	61.8382	27.4265	21.25	6.54412	1.17647	0.294118	31.4	0.220588	0.220588	4.92647	0	0	0.0735294	0	0	0	0	0	0	0	0	0	0	0	0.0735294	0	0	0	0	0	0.0735294	0	0
1	2	1	2	1	1	1	80	17.9	108.827	0.223464	40.5587	45.9218	10.6145	8.10056	3.46369	0.502793	0.167598	26.6	0.167598	0.111732	5.58659	0.111732	5.58659	0.0558659	0	0	0.0558659	0	0.0558659	0.0558659	0	0	0	0	0	0	0	0	0	0	0	0	0	0
0	1	1	1	-1	1	1	58	47.4	90.0633	0.92827	36.6245	34.6835	10.6118	5.94937	1.28692	0.400844	0.0843882	30	0.590717	0.527426	1.85654	0.168776	1.32911	0.0632911	0.021097	0.021097	0.21097	0.0421941	0	0	0	0.0632911	0.021097	0	0	0.021097	0	0	0	0	0	0.021097	0	0
0	1	3	1	1	1	1	62	34.3	120.496	0.466472	34.3149	49.1837	18.2799	11.691	6.55977	0.758017	0.3207	32.8	0.379009	0.204082	1.66181	0.0874636	0	0.204082	0	0	0.0291545	0	0	0	0	0.0874636	0	0	0	0.058309	0.058309	0	0.058309	0	0	0.116618	0.058309	1.45773
1	3	1	0	-1	1	1	78	18.1	120.939	0.552486	26.5193	60.6077	19.116	10.9945	3.14917	0.497238	0.165746	28.9	0.718232	0.441989	4.14365	0.165746	1.8232	0.276243	0	0	0.110497	0	0.165746	0	0	0.165746	0	0	0	0	0	0	0	0	0	0	0	0
1	3	2	1	1	1	1	84	14.3	110.559	0.559441	32.4476	47.1329	16.2238	10.4196	3.77622	0.699301	0.20979	30.3	0.20979	0.20979	6.99301	0.0699301	6.99301	0	0	0	0	0	0	0	0	0.13986	0.0699301	0	0	0	0	0	0.0699301	0.0699301	6.99301	0.0699301	0.0699301	6.99301
0	3	3	1	1	1	1	87	9.8	113.776	0.612245	29.2857	54.7959	23.6735	5.40816	0	0.408163	0	24.5	0.306122	0.306122	6.83673	0.102041	0	0.102041	0	0	0	0	0	0	0	0	0	0	0	0.102041	0	0	0	0	0	0.102041	0	0
0	2	3	3	2	1	1	46	48.2	100.643	0.414938	35.4564	49.6888	9.46058	4.3361	1.30705	0.248963	0.0829876	29.4	1.07884	0.995851	2.07469	0.186722	2.07469	0.0829876	0	0	0.0207469	0	0.0207469	0.0207469	0.0207469	0.103734	0	0	0	0.0207469	0.0207469	0	0.0414938	0.0414938	2.07469	0.0622407	0.0622407	2.07469
1	2	3	2	2	1	1	46	48.9	120.777	0.368098	30.9816	61.9632	18.1391	7.15746	2.16769	0.449898	0.143149	33.3	0.633947	0.511247	1.71779	0.122699	1.69734	0.143149	0.0613497	0.0613497	0.0408998	0.0408998	0	0	0	0.0817996	0	0	0	0.0408998	0.0204499	0	0	0	0	0.0408998	0.0204499	1.02249
0	2	2	0	-1	1	1	61	35.8	98.2123	0.670391	34.9162	46.4804	10.3352	4.80447	0.977654	0.307263	0.0558659	30.7	0.614525	0.530726	2.06704	0.27933	1.39665	0.223464	0	0	0.0837989	0	0.027933	0.027933	0.027933	0.139665	0	0	0	0.027933	0.027933	0	0	0	0	0.027933	0.027933	2.7933
0	2	1	1	1	1	1	68	28.4	98.4507	0.774648	35.493	38.7324	12.1127	8.97887	2.39437	0.704225	0.176056	28.2	0.387324	0.246479	2.5	0.176056	2.11268	0.140845	0.0352113	0	0.0352113	0	0	0	0	0.105634	0.0352113	0.0352113	3.52113	0	0	0	0	0	0	0	0	0
0	2	3	5	5	1	1	72	21.7	113.641	0.368664	35.1613	45.7143	18.6175	9.21659	4.65438	0.599078	0.230415	32.6	0.691244	0.506912	2.53456	0.322581	1.33641	0.322581	0	0	0.0460829	0	0	0	0	0.230415	0.0460829	0.0460829	4.60829	0.0460829	0	0	0	0	0	0.0460829	0	0
1	2	2	2	1	1	1	80	19.1	81.6754	0.78534	37.0681	34.5026	6.33508	2.72251	0.209424	0.157068	0	26	0.366492	0.26178	4.18848	0.157068	3.50785	0.104712	0	0	0.104712	0	0	0	0	0.157068	0.104712	0.104712	5.2356	0.104712	0.052356	0	0	0	0	0.104712	0.052356	2.6178
1	1	3	3	1	1	1	18	77.6	124.265	0.412371	33.2861	56.366	20.0515	11.4046	2.73196	0.64433	0.154639	30.4	0.708763	0.541237	1.22423	0.0773196	1.06959	0.115979	0.0386598	0	0.064433	0.0257732	0	0	0	0.115979	0.0128866	0	0	0.0128866	0	0	0.0128866	0	0	0.0257732	0	0
1	1	2	1	0	1	1	46	53	104.66	0.830189	30.2642	53.5849	12.8302	5.67925	1.4717	0.377358	0.0754717	29	0.377358	0.226415	1.26415	0.0566038	0.622642	0.207547	0.0188679	0	0.0377358	0	0.0188679	0.0188679	0	0.0943396	0.0566038	0.0188679	0.641509	0	0	0	0	0	0	0	0	0
1	1	2	3	2	1	1	54	41.7	118.177	0.503597	34.0528	53.1894	17.3621	8.89688	4.19664	0.527578	0.239808	30.7	0.623501	0.527578	2.06235	0.167866	1.36691	0.167866	0	0	0.0479616	0	0	0	0	0.167866	0	0	0	0	0	0	0.0239808	0.0239808	2.39808	0.0239808	0.0239808	2.39808
0	1	2	1	0	1	1	64	32.8	105.152	0.609756	30.6098	48.4756	16.9817	6.40244	2.07317	0.457317	0.121951	29.7	0.518293	0.213415	2.62195	0.0609756	1.52439	0.213415	0.0609756	0	0	0.0914634	0.0609756	0.0609756	0	0.0914634	0.0304878	0	0	0.0609756	0.0609756	0	0.0304878	0	0	0.0914634	0.0609756	2.0122
1	1	2	4	4	1	1	64	29.8	119.396	0.369128	34.1275	55.1678	18.7919	7.21477	3.69128	0.503356	0.134228	30.5	0.536913	0.33557	2.34899	0.100671	1.10738	0.268456	0.100671	0.033557	0.0671141	0.033557	0	0	0	0.0671141	0.0671141	0.033557	1.67785	0.033557	0.033557	0	0	0	0	0.033557	0.033557	3.3557
0	2	1	0	-2	1	1	76	20.5	117.561	0.390244	36.5854	47.4146	19.0244	11.4634	2.68293	0.585366	0.195122	31.9	0.390244	0.243902	1.95122	0.146341	1.60976	0.292683	0	0	0	0	0	0	0	0.146341	0	0	0	0	0	0	0.097561	0.0487805	2.43902	0.097561	0.0487805	2.43902
0	3	2	1	0	1	1	55	42.9	83.986	0.932401	39.9534	32.9837	7.80886	2.30769	0	0.18648	0	23.9	0.34965	0.32634	1.32867	0.16317	1.00233	0.13986	0	0	0.13986	0	0	0	0	0.11655	0.0699301	0.0699301	2.331	0.04662	0.02331	0	0.02331	0	0	0.0699301	0.02331	0.792541
1	1	2	3	1	1	1	57	38.8	94.3299	0.747423	32.3969	53.0928	7.5	0.592784	0	0.0257732	0	22.7	0.463918	0.386598	1.54639	0.154639	1.28866	0.154639	0	0	0	0	0	0	0	0.180412	0	0	0	0.0773196	0.0257732	0	0.0257732	0	0	0.103093	0.0257732	0.670103
0	1	1	1	1	1	1	69	27.8	88.705	0.791367	33.0935	42.8777	9.4964	2.3741	0.0719424	0.107914	0	25.3	0.359712	0.215827	2.98561	0.0719424	3.59712	0.107914	0	0	0	0	0	0	0	0.143885	0	0	0	0	0	0	0	0	0	0	0	0
1	1	2	1	1	1	1	72	24	86.4167	1.125	32.4583	39.625	10.5417	2.04167	0.625	0.125	0.0416667	29.9	0.25	0.208333	1.66667	0.166667	1.04167	0.166667	0	0	0.0416667	0	0	0	0	0.125	0	0	0	0.0833333	0.0416667	0	0	0	0	0.0833333	0.0416667	2.08333
0	1	2	0	-1	1	1	84	16.9	105.089	1.00592	24.4379	53.6095	14.4379	8.99408	2.60355	0.532544	0.236686	27.5	0.591716	0.591716	5.32544	0.177515	3.9645	0.0591716	0	0	0	0	0	0	0	0.295858	0	0	0	0.118343	0.0591716	0	0	0	0	0.118343	0.0591716	2.95858
1	2	2	0	-1	1	1	24	77.1	121.089	0.674449	26.4073	59.9611	24.4099	8.27497	1.3489	0.453956	0.0518807	29.7	0.492866	0.363165	1.06355	0.129702	0.77821	0.142672	0	0	0.0907912	0.0259403	0.0259403	0	0	0.168612	0.0259403	0.0129702	0.648508	0.0259403	0	0	0.0129702	0.0129702	1.29702	0.0389105	0.0129702	0.440986
1	2	3	1	1	1	1	63	33.7	109.614	0.919881	29.7033	51.3056	18.5163	7.27003	1.89911	0.474777	0.118694	28.2	0.504451	0.41543	1.89911	0.267062	1.30564	0.178042	0	0	0.0296736	0.0296736	0.0593472	0.0593472	0.0593472	0.237389	0.0296736	0.0296736	2.96736	0.0296736	0	0	0.0296736	0	0	0.0593472	0	0
0	2	1	2	0	1	1	72	23.1	120.736	0.562771	26.0606	61.5584	22.684	7.05628	2.85714	0.47619	0.12987	28.6	0.649351	0.519481	2.51082	0.30303	1.25541	0.25974	0	0	0.12987	0	0.04329	0	0	0.0865801	0	0	0	0.04329	0.04329	0	0.04329	0.04329	4.329	0.0865801	0.0865801	4.329
1	2	3	3	3	1	1	80	13.4	129.701	0.522388	27.9104	57.8358	22.9104	12.2388	8.28358	0.746269	0.373134	31.7	0.746269	0.522388	7.46269	0.223881	7.46269	0.149254	0	0	0	0	0.0746269	0.0746269	0	0.0746269	0	0	0	0	0	0	0.0746269	0.0746269	7.46269	0.0746269	0.0746269	7.46269
0	3	2	1	0	1	1	15	86.4	105.81	0.694444	33.9583	47.0602	15.5093	5.68287	2.90509	0.324074	0.127315	32.6	0.532407	0.393519	0.787037	0.150463	0.358796	0.219907	0.0115741	0	0.0347222	0	0	0	0	0.162037	0.0347222	0.0347222	1.15741	0.0347222	0.0115741	0	0	0	0	0.0347222	0.0115741	0.393519
0	3	1	3	-2	1	1	69	25.3	98.2609	0.632411	38.0632	39.1304	11.1858	7.19368	2.05534	0.474308	0.118577	30.1	0.671937	0.513834	3.95257	0.118577	3.95257	0.118577	0.118577	0.0395257	0.0395257	0	0	0	0	0.118577	0.0395257	0.0395257	3.95257	0.0790514	0	0	0	0	0	0.0790514	0	0
0	3	1	4	-3	1	1	80	12.3	121.057	0.487805	30.1626	59.0244	20.2439	8.61789	2.52033	0.650407	0.162602	28.8	0.487805	0.406504	4.87805	0.243902	2.68293	0.162602	0	0	0.0813008	0	0	0	0	0.243902	0.0813008	0.0813008	8.13008	0	0	0	0	0	0	0	0	0
0	3	2	2	-2	1	1	81	14.1	108.156	0.567376	33.9716	48.0851	16.5248	7.23404	1.77305	0.35461	0.070922	29.3	0.567376	0.35461	5.67376	0.212766	4.75177	0.212766	0	0	0	0	0	0	0	0.070922	0	0	0	0.070922	0	0	0	0	0	0.070922	0	0
0	3	3	1	-1	1	1	85	12.5	107.36	0.64	32.88	48.24	17.12	5.36	3.04	0.4	0.16	31.6	0.72	0.4	8	0	0	0.32	0.08	0	0	0	0	0	0	0.16	0.08	0	0	0	0	0	0	0	0	0	0	0
1	1	2	1	0	1	1	46	53	104.66	0.830189	30.2642	53.5849	12.8302	5.67925	1.4717	0.377358	0.0754717	30	0.415094	0.339623	1.26415	0.0566038	0	0.132075	0	0	0.0377358	0	0.0377358	0	0	0.245283	0.0566038	0.0566038	1.88679	0.0188679	0.0188679	0	0	0	0	0.0188679	0.0188679	1.88679
1	1	3	2	2	1	1	46	48.4	124.731	0.53719	27.8512	66.6322	17.1694	7.25207	5.30992	0.35124	0.227273	26.8	0.702479	0.557851	1.92149	0.0826446	2.06612	0.144628	0.0206612	0	0.0413223	0.0413223	0	0	0	0.144628	0.0206612	0.0206612	2.06612	0.0206612	0.0206612	0	0.0206612	0.0206612	2.06612	0.0413223	0.0413223	2.06612
0	1	3	0	-1	1	1	77	19.1	133.037	0.471204	25.288	73.089	24.6597	8.01047	1.57068	0.314136	0.052356	32.7	1.51832	1.46597	4.65969	0.366492	3.71728	0.209424	0	0	0.157068	0	0.052356	0	0	0.209424	0.052356	0.052356	5.2356	0.052356	0	0	0.052356	0	0	0.104712	0	0
1	1	3	3	2	1	1	78	15	128	0.533333	25.0667	72.2667	24.6	5.26667	0.333333	0.4	0	26.9	1.4	1.33333	6.33333	0.333333	6.66667	0.133333	0	0	0.4	0.0666667	0	0	0	0.266667	0	0	0	0.0666667	0	0	0	0	0	0.0666667	0	0
1	1	3	4	2	1	1	83	10.4	138.077	0.673077	23.8462	60.1923	36.5385	16.5385	0.288462	1.15385	0	25.1	0.480769	0.384615	7.21154	0.192308	9.61538	0.192308	0	0	0	0	0.0961538	0	0	0	0	0	0	0	0	0	0	0	0	0	0	0
1	3	3	0	-1	1	1	46	42.2	106.872	0.687204	27.2749	55.6398	16.8483	5.59242	0.829384	0.28436	0.0236967	25.2	0.616114	0.521327	1.94313	0.21327	1.32701	0.118483	0.0236967	0	0.118483	0.0236967	0	0	0	0.0947867	0.0236967	0	0	0	0	0	0.0236967	0	0	0.0236967	0	0
1	3	2	1	-1	1	1	69	25.6	118.984	0.507812	30.4688	56.7578	23.3984	6.09375	1.79688	0.390625	0.078125	29.5	0.46875	0.351562	3.04688	0.117188	2.61719	0.195312	0	0	0.0390625	0.0390625	0	0	0	0.117188	0.0390625	0	0	0	0	0	0.0390625	0.0390625	3.90625	0.0390625	0.0390625	3.90625
0	1	3	0	-1	1	1	46	50.2	121.733	0.438247	28.6653	60.7769	20.9363	8.40637	2.50996	0.63745	0.159363	30.1	0.557769	0.458167	1.65339	0.0398406	0.996016	0.0796813	0.0796813	0.0199203	0	0.0398406	0	0	0	0.0796813	0.0199203	0.0199203	1.99203	0	0	0	0	0	0	0	0	0
1	1	1	1	1	1	1	55	41.7	118.177	0.503597	34.0528	53.1894	17.3621	8.89688	4.19664	0.527578	0.239808	36.2	0.359712	0.239808	1.91847	0.0479616	1.19904	0.119904	0.0719424	0.0239808	0	0.0239808	0	0	0	0.0479616	0.0239808	0.0239808	2.39808	0	0	0	0	0	0	0	0	0
0	1	2	1	0	1	1	64	33	86.6667	0.848485	35.6061	28.7273	11.9394	5.09091	4.42424	0.212121	0.212121	32	0.484848	0.393939	2.09091	0.0606061	0	0.151515	0.030303	0	0.030303	0.030303	0.030303	0.030303	0	0.030303	0	0	0	0	0	0	0.0606061	0	0	0.0606061	0	0
0	1	3	-1	-2	1	1	69	33.3	109.88	0.39039	35.1351	48.979	13.5435	6.84685	4.98498	0.33033	0.18018	31.2	0.720721	0.510511	2.46246	0.18018	2.01201	0.27027	0.0600601	0	0.0900901	0	0.03003	0	0	0.24024	0.03003	0.03003	3.003	0.0900901	0.03003	0	0	0	0	0.0900901	0.03003	1.02102
0	1	3	2	1	1	1	79	18.3	121.858	0.601093	28.4699	58.9071	19.3989	7.59563	6.88525	0.491803	0.218579	34.5	0.437158	0.218579	4.09836	0.0546448	0	0.163934	0.0546448	0	0	0.0546448	0.163934	0.0546448	0	0.0546448	0	0	0	0.0546448	0	0	0	0	0	0.0546448	0	0
1	1	3	4	3	1	1	82	11	130.636	0.363636	29.3636	63.6364	24	9.63636	3.72727	0.363636	0.272727	29.4	0.454545	0.272727	3	0.0909091	0	0.272727	0	0	0	0	0	0	0	0.0909091	0.0909091	0.0909091	9.09091	0	0	0	0	0	0	0	0	0
0	1	2	0	-1	1	1	89	6.3	126.032	0.793651	26.6667	48.5714	21.5873	17.1429	11.4286	0.952381	0.47619	32.3	0.47619	0.47619	15.873	0.15873	15.873	0	0	0	0	0	0	0	0	0	0	0	0	0	0	0	0	0	0	0	0	0
0	3	1	-2	-3	1	1	46	47.7	100.343	0.606061	35.3535	49.2323	10.6465	3.11111	1.39394	0.141414	0.0606061	30.5	0.524109	0.398323	1.65618	0.104822	1.25786	0.146751	0	0	0.0209644	0	0	0	0	0.0838574	0.0628931	0	0	0	0	0	0	0	0	0	0	0
0	3	3	-1	-2	1	1	60	62.1	115.851	0.638298	32.0213	55	16.4894	9.14894	2.55319	0.851064	0.106383	30.5	0.386473	0.37037	0.982287	0.128824	0.402576	0.161031	0	0	0.0483092	0.0161031	0.0161031	0	0	0.0966184	0.0805153	0.0322061	0.644122	0.0483092	0.0322061	1.0628	0.0805153	0.0644122	1.28824	0.128824	0.0966184	1.22383
1	3	3	5	3	1	1	77	78.1	105.467	0.576923	35.6593	46.4011	13.489	7.99451	1.37363	0.357143	0.137363	30.7	0.345711	0.268886	1.03713	0.0256082	0.640205	0.102433	0.0256082	0	0	0	0.0128041	0	0	0.0128041	0.0384123	0.0128041	0.435339	0.0256082	0	0	0	0	0	0.0256082	0	0
1	1	2	3	0	1	1	43	58.6	103.225	0.716724	31.4505	45.6997	15.1024	7.28669	2.96928	0.375427	0.153584	29.8	0.443686	0.392491	1.04096	0.221843	0.784983	0.153584	0	0	0.102389	0	0	0	0	0.0682594	0	0	0	0.0170648	0	0	0	0	0	0.0170648	0	0
1	1	2	1	-1	1	1	68	35.5	66.7606	1.26761	27.9718	29.5211	4.87324	2.42254	0.704225	0.197183	0.056338	30.4	0.225352	0.197183	2.42254	0	0	0.056338	0	0	0	0	0	0	0	0.084507	0	0	0	0	0	0	0	0	0	0	0	0
1	1	2	1	1	1	1	76	19.8	69.697	1.16162	25.3535	25.2525	9.49495	6.31313	2.17172	0.353535	0.151515	28.9	0.20202	0.151515	1.66667	0.10101	0	0.151515	0	0	0	0	0	0	0	0.151515	0.0505051	0	0	0.0505051	0	0	0	0	0	0.0505051	0	0
0	1	1	1	-1	1	1	80	17	117.176	0.529412	31.4118	49.4118	24.4118	9.70588	1.76471	0.588235	0.117647	30.2	0.352941	0.352941	4.88235	0.176471	3.94118	0.0588235	0	0	0.0588235	0	0	0	0	0.176471	0.0588235	0.0588235	5.88235	0	0	0	0	0	0	0	0	0
1	3	1	1	1	1	1	86	88.6	108.896	0.458333	36.625	49.8542	12.4375	6.72917	2.79167	0.4375	0.166667	32	0.316027	0.282167	0.857788	0.146727	0.699774	0.0677201	0	0	0.0564334	0	0.0112867	0	0	0.13544	0.0112867	0.0112867	1.12867	0.0564334	0.0225734	0.451467	0	0	0	0.0564334	0.0225734	0.451467
1	1	3	1	0	1	1	60	33.8	95.5325	0.56213	37.3373	45.8284	7.81065	2.95858	1.0355	0.177515	0.0295858	32.2	0.295858	0.0887574	2.95858	0.0295858	2.95858	0.177515	0	0	0	0	0.0295858	0	0	0.0591716	0.0591716	0.0295858	1.47929	0.0591716	0	0	0	0	0	0.0591716	0	0
0	1	1	0	-1	1	1	95	3.8	122.895	0.263158	30.5263	68.6842	16.0526	5	2.36842	0.263158	0.263158	7.42105	0.263158	0.263158	0	0.263158	0	0.263158	0	0	0	0	0	0	0	0.263158	0	0	0	0.526316	0	0	0	0	0	0.526316	0	0
0	1	1	0	-1	1	1	53	44.8	99.9777	0.513393	39.1295	37.9911	11.0491	6.04911	5.26786	0.3125	0.223214	32.7	0.200893	0.0446429	1.11607	0	0	0.111607	0	0	0	0	0.0446429	0.0223214	0	0.133929	0	0	0	0.0446429	0	0	0.0223214	0	0	0.0669643	0	0
1	1	2	1	1	1	1	67	27.4	112.299	0.437956	35.3285	48.5036	14.8175	8.10219	5.10949	0.510949	0.255474	30.7	0.547445	0.328467	2.84672	0.0729927	3.64964	0.218978	0	0	0	0	0	0	0	0.255474	0	0	0	0	0	0	0.109489	0.0729927	2.40876	0.109489	0.0729927	2.40876
1	1	2	0	-1	1	1	76	21.8	109.817	0.321101	36.055	47.8899	17.2018	7.88991	0.458716	0.458716	0	29.8	0.59633	0.550459	4.22018	0.0917431	2.29358	0.0917431	0	0	0.0458716	0.0917431	0	0	0	0.0917431	0.0458716	0.0458716	4.58716	0	0	0	0	0	0	0	0	0
0	1	1	1	1	1	1	76	21.4	110.374	0.327103	37.2897	42.3832	14.2056	9.53271	6.63551	0.514019	0.327103	35.5	0.280374	0.186916	2.33645	0.046729	0	0.140187	0	0	0.046729	0	0	0	0	0.046729	0	0	0	0	0	0	0	0	0	0	0	0
0	1	1	-1	-2	1	1	83	18.1	111.547	0.607735	31.2155	47.9558	21.6022	8.28729	1.87845	0.552486	0.110497	28.9	0.607735	0.276243	4.41989	0.0552486	0	0.38674	0.110497	0	0	0	0	0	0	0.165746	0	0	0	0	0	0	0	0	0	0	0	0
1	3	2	-2	-3	1	1	76	21.4	113.178	0.373832	37.3364	43.271	16.3551	10.0935	5.79439	0.46729	0.327103	31.9	0.373832	0.280374	4.6729	0.046729	4.6729	0.046729	0	0	0	0	0	0	0	0.046729	0	0	0	0	0	0	0.0934579	0	0	0.0934579	0	0
1	3	1	1	1	1	1	90	7.1	138.451	0.140845	33.0986	61.5493	21.831	12.1127	9.85915	0.704225	0.56338	31.5	0.28169	0.140845	14.0845	0	0	0.140845	0	0	0	0	0.140845	0.140845	0	0	0	0	0	0	0	0	0	0	0	0	0	0
0	3	1	-1	-2	1	1	46	49.9	91.1423	0.721443	37.495	40.2004	9.47896	2.92585	0.320641	0.160321	0.0200401	27.9	0.741483	0.681363	1.52305	0.300601	1.2024	0.180361	0	0	0.1002	0	0	0	0	0.220441	0	0	0	0.0200401	0	0	0.1002	0.0801603	1.60321	0.12024	0.0801603	1.32265
0	1	3	1	-1	1	1	46	51.9	99.7495	0.385356	41.2717	38.1696	11.3873	6.41618	2.11946	0.423892	0.0963391	27.8	0.809249	0.732177	1.77264	0.26975	1.65703	0.0385356	0.0578035	0.0385356	0.0963391	0.0192678	0.0192678	0.0192678	0	0.134875	0.0385356	0.0192678	0.963391	0.0385356	0.0385356	0	0	0	0	0.0385356	0.0385356	1.92678
1	2	3	2	2	1	1	68	26.4	106.023	0.757576	32.8788	47.7652	13.5985	6.36364	4.69697	0.265152	0.265152	33	0.492424	0.227273	3.78788	0.0757576	3.78788	0.189394	0.0378788	0.0378788	0.0378788	0	0	0	0	0.189394	0.113636	0.0757576	2.5	0	0	0	0	0	0	0	0	0
1	2	3	6	4	1	1	69	25	111.84	0.56	29.8	56.56	15.92	5.8	3.2	0.24	0.2	31.5	0.88	0.76	3.56	0.24	4	0.16	0	0	0.04	0	0	0	0	0.08	0.04	0	0	0	0	0	0	0	0	0	0	0
1	2	2	1	1	1	1	76	19.6	125.255	0.204082	35.4082	55.5612	16.9388	10.051	7.04082	0.663265	0.255102	32.2	0.255102	0.255102	3.06122	0.102041	2.55102	0.102041	0	0	0.0510204	0	0	0	0	0	0.102041	0.0510204	2.55102	0	0	0	0	0	0	0	0	0
1	2	2	1	1	1	1	94	3.9	121.026	0	33.3333	65.1282	12.8205	4.87179	5.12821	0.25641	0.512821	28.2	1.02564	1.02564	12.8205	0.769231	8.46154	0.512821	0	0	0.512821	0	0	0	0	0.512821	0	0	0	0.25641	0	0	0	0	0	0.25641	0	0
0	2	1	1	1	1	1	76	20.9	112.057	0.478469	32.6794	53.5885	13.1579	7.36842	4.78469	0.334928	0.191388	22	0.334928	0.191388	1.19617	0.191388	1.19617	0.239234	0	0	0	0	0	0	0	0.334928	0	0	0	0.0956938	0.0956938	0	0	0	0	0.0956938	0.0956938	4.78469
0	2	3	2	2	1	1	81	15.7	86.5605	1.0828	30.6369	42.4204	7.32484	3.24841	1.84713	0.191083	0.127389	31.5	0.191083	0.191083	2.10191	0.191083	2.10191	0.127389	0	0	0.0636943	0	0	0	0	0.0636943	0	0	0	0.0636943	0.0636943	0	0	0	0	0.0636943	0.0636943	6.36943
0	3	3	1	0	1	1	58	41	88.2439	1.04878	30.0488	39.2439	9.21951	6.26829	2.43902	0.365854	0.097561	31.8	0.195122	0.097561	2.43902	0.0243902	2.43902	0.0487805	0.0243902	0	0	0.0243902	0	0	0	0.0243902	0.0487805	0.0243902	1.21951	0	0	0	0	0	0	0	0	0
0	3	2	3	-2	1	1	58	35.3	111.955	0.538244	34.4193	48.6402	15.5524	9.66006	3.11615	0.594901	0.226629	31.1	0.453258	0.283286	1.983	0.0849858	1.89802	0.226629	0.0283286	0	0.0283286	0	0	0	0	0.0849858	0	0	0	0	0	0	0.0566572	0.0283286	1.41643	0.0566572	0.0283286	1.41643
0	3	3	5	-1	1	1	62	33.8	98.8166	0.798817	32.426	38.4615	16.2426	8.3432	2.51479	0.502959	0.0887574	32.6	0.35503	0.207101	2.95858	0	0	0.118343	0	0	0	0	0	0	0	0.0295858	0	0	0	0	0	0	0	0	0	0	0	0
1	3	2	1	-2	1	1	68	28.2	113.014	0.744681	29.7518	45.2837	18.4043	13.1206	5.74468	0.567376	0.248227	30.8	0.460993	0.177305	1.41844	0.106383	1.17021	0.319149	0.035461	0	0	0	0.035461	0.035461	0.035461	0.141844	0	0	0	0.070922	0.035461	0	0	0	0	0.070922	0.035461	1.77305
0	3	2	5	-3	1	1	72	21.9	122.648	0.182648	35.0228	62.1461	17.3516	6.89498	1.05023	0.365297	0.0456621	26.9	0.502283	0.365297	4.01826	0.0456621	4.56621	0.182648	0	0	0.0456621	0	0	0	0	0.136986	0.0456621	0	0	0	0	0	0.0456621	0	0	0.0456621	0	0
1	2	3	1	1	1	1	46	48	122.812	0.458333	32.125	55.0417	19.7708	12.1042	3.3125	0.854167	0.145833	28.4	0.375	0.25	1.91667	0.0416667	2.08333	0.104167	0	0	0	0.0208333	0.0208333	0.0208333	0	0.104167	0.0208333	0.0208333	2.08333	0	0	0	0.0625	0.0625	2.08333	0.0625	0.0625	2.08333
0	1	3	3	1	1	1	29	50.2	114.701	0.63745	30.5578	51.7928	18.6255	10.0199	3.08765	0.498008	0.159363	32	0.318725	0.278884	1.85259	0	0	0.0398406	0	0	0.0199203	0	0.0199203	0	0	0.059761	0.0398406	0.0199203	0.996016	0.0398406	0.0199203	0	0	0	0	0.0398406	0.0199203	0.996016
1	3	2	2	1	1	1	25	24.2	111.155	0.825083	29.538	54.1584	18.6139	6.46865	1.58416	0.49505	0.0660066	30.4	0.330579	0.247934	1.36364	0.165289	1.03306	0.247934	0	0	0	0	0	0	0	0.247934	0.0413223	0.0413223	4.13223	0.123967	0.0413223	1.40496	0	0	0	0.123967	0.0413223	1.40496
1	3	1	1	1	1	1	86	88.6	92.186	0.930233	30.8837	45.0233	12.0465	2.83721	0.465116	0.0930233	0	28.7	0.406321	0.327314	0.857788	0.03386	0.756208	0.13544	0	0	0.0112867	0.0225734	0.0112867	0.0112867	0.0112867	0.0790068	0	0	0	0.112867	0.0677201	0.677201	0	0	0	0.112867	0.0677201	0.677201
1	1	3	3	2	1	1	71	22.8	111.623	0.745614	30.614	52.5	20.1316	6.31579	1.27193	0.307018	0.0438596	27.3	0.657895	0.570175	3.37719	0.394737	2.9386	0.175439	0	0	0.0438596	0	0.0438596	0	0	0.263158	0.0438596	0	0	0	0	0	0	0	0	0	0	0
0	3	2	4	2	1	1	69	28.7	110.453	0.801394	32.1603	49.8955	14.5645	9.09408	3.90244	0.592334	0.174216	30.4	0.313589	0.10453	2.33449	0.0348432	0	0.139373	0.0348432	0	0.0348432	0.0348432	0.0348432	0.0348432	0.0348432	0.0696864	0	0	0	0.0348432	0	0	0	0	0	0.0348432	0	0
1	1	2	1	0	1	1	58	38.1	85.2493	0.839895	38.2152	30.2362	9.1601	4.06824	2.72966	0.23622	0.15748	30.4	0.262467	0.183727	2.62467	0.0524934	2.62467	0.0787402	0	0	0.0262467	0.0262467	0.0524934	0	0	0.0787402	0	0	0	0.0787402	0.0787402	0	0	0	0	0.0787402	0.0787402	2.62467
1	1	2	2	1	1	1	63	33.2	116.536	0.421687	30.3614	54.3976	17.5904	9.42771	4.33735	0.63253	0.240964	29.8	0.451807	0.271084	2.68072	0.0301205	0	0.120482	0	0	0.0301205	0.0301205	0.060241	0.0301205	0	0.060241	0	0	0	0.0301205	0	0	0	0	0	0.0301205	0	0
0	3	3	1	0	1	1	59	37.8	87.2751	1.42857	30.1852	36.2698	13.3069	5.10582	0.978836	0.238095	0.0529101	28.3	0.26455	0.185185	1.50794	0.026455	0	0.132275	0	0	0	0	0.0529101	0	0	0.10582	0	0	0	0.0793651	0.0529101	0	0	0	0	0.0793651	0.0529101	1.74603
0	2	3	5	5	1	1	65	29	125.138	0.344828	32.8276	55.7241	22.3448	11.069	2.82759	0.689655	0.137931	33	0.689655	0.517241	3.2069	0.103448	2.31034	0.137931	0	0	0.0689655	0.0689655	0.103448	0.0344828	0	0.241379	0.0344828	0.0344828	3.44828	0.0689655	0.0344828	0	0.0689655	0.0344828	1.72414	0.137931	0.0689655	1.72414
1	2	2	1	1	1	1	73	21.3	110.61	0.610329	31.7371	41.8779	17.9343	10.4695	7.98122	0.704225	0.234742	30	0.422535	0.328638	4.69484	0	0	0.0938967	0	0	0.0469484	0	0	0	0	0	0	0	0	0.0469484	0.0469484	0	0	0	0	0.0469484	0.0469484	4.69484
1	2	2	0	-1	1	1	83	12.5	110.4	0.8	31.04	50.24	18.88	6.88	2.56	0.48	0.16	27.4	0.32	0.32	8	0.16	8	0	0	0	0.08	0	0	0	0	0.16	0	0	0	0	0	0	0	0	0	0	0	0
1	2	3	2	2	1	1	86	8.4	113.333	0.47619	33.2143	52.9762	16.3095	6.66667	3.57143	0.238095	0.119048	30.5	0.595238	0.47619	8.92857	0	0	0.119048	0.119048	0	0	0	0	0	0	0	0	0	0	0	0	0	0	0	0	0	0	0
0	2	2	1	0	1	1	90	5.7	130.877	0.701754	24.386	58.5965	19.4737	16.6667	11.0526	1.05263	0.526316	30.5	0.175439	0.175439	17.5439	0	0	0	0	0	0	0	0	0	0	0.175439	0	0	0	0	0	0	0	0	0	0	0	0
0	2	2	1	1	1	1	97	2.6	194.615	0	13.0769	93.4615	45	18.8462	24.2308	1.15385	1.15385	29.1	0.384615	0.384615	38.4615	0	0	0	0	0	0	0	0	0	0	0	0	0	0	0.384615	0	0	0	0	0	0.384615	0	0
0	3	2	0	-1	1	1	46	50.3	83.2604	1.07356	37.4354	30.5567	7.89264	4.05567	2.24652	0.218688	0.119284	29.2	0.497018	0.298211	1.19284	0.0994036	1.59046	0.258449	0.0397614	0.0198807	0.0795229	0.0198807	0.0198807	0.0198807	0	0.0397614	0	0	0	0	0	0	0	0	0	0	0	0
0	2	3	5	5	1	1	65	29	125.138	0.344828	32.8276	55.7241	22.3448	11.069	2.82759	0.689655	0.137931	30.3	0.896552	0.862069	3.17241	0.172414	2.75862	0.103448	0	0	0.0689655	0	0	0	0	0.172414	0.0344828	0	0	0	0	0	0.0344828	0	0	0.0344828	0	0
0	2	2	0	-1	1	1	83	16.2	85.8642	1.2963	31.6049	37.2222	12.4074	2.59259	0.740741	0.123457	0.0617284	27.5	0.308642	0.246914	1.54321	0.185185	0	0.246914	0	0	0	0	0.0617284	0	0	0.0617284	0	0	0	0.123457	0.0617284	0	0.0617284	0.0617284	6.17284	0.185185	0.123457	4.07407
1	2	2	0	-1	1	1	83	12.5	110.4	0.8	31.04	50.24	18.88	6.88	2.56	0.48	0.16	26.9	0.4	0.24	8	0.16	8	0.16	0.08	0	0	0	0	0	0	0.08	0.08	0	0	0	0	0	0.16	0.08	4	0.16	0.08	4
1	2	2	1	1	1	1	46	52.2	86.8582	0.881226	35.2107	35.7663	8.56322	4.27203	2.16475	0.191571	0.114943	31.8	0.498084	0.344828	1.37931	0.249042	1.62835	0.210728	0	0	0.0383142	0	0	0	0	0.191571	0.0191571	0.0191571	1.91571	0.0383142	0.0191571	0	0	0	0	0.0383142	0.0191571	0.957854
1	2	1	0	-1	1	1	46	47	96.3617	0.978723	29.617	45.4468	12.5745	5.2766	2.46809	0.276596	0.12766	31.5	0.361702	0.297872	1.21277	0.255319	1.06383	0.148936	0	0	0.0425532	0	0	0	0	0.212766	0	0	0	0.0212766	0.0212766	0	0.0425532	0.0212766	1.06383	0.0638298	0.0425532	1.40426
0	2	3	3	3	1	1	62	31.3	78.8179	1.4377	31.6613	35.1438	6.35783	2.9393	1.27796	0.159744	0.0638978	30.4	0.223642	0.127796	1.59744	0.127796	1.59744	0.127796	0	0	0	0	0	0	0	0.0958466	0	0	0	0.0319489	0.0319489	0	0	0	0	0.0319489	0.0319489	3.19489
1	2	1	2	1	1	1	75	22.7	108.282	0.61674	31.1894	51.2775	17.1806	5.4185	2.59912	0.176211	0.176211	30.3	0.220264	0.176211	2.20264	0.0881057	2.20264	0.0881057	0	0	0.0440529	0	0	0	0	0.0881057	0	0	0	0.0440529	0	0	0	0	0	0.0440529	0	0
1	2	1	1	0	1	1	65	30	104.967	0.7	33.8667	41.1333	14.2667	9.73333	5.23333	0.566667	0.266667	31.6	0.466667	0.366667	1.5	0.133333	1.66667	0.3	0	0	0.133333	0.0333333	0	0	0	0.166667	0	0	0	0.1	0.0333333	0	0.0666667	0.0666667	3.33333	0.166667	0.1	2
1	3	3	0	-1	1	1	63	31.2	114.872	0.576923	28.4615	59.391	15.0641	8.10897	3.26923	0.544872	0.160256	30.8	0.352564	0.224359	2.27564	0	0	0.128205	0	0	0.0320513	0.0320513	0.0320513	0	0	0.0320513	0.0320513	0	0	0.0320513	0.0320513	0	0	0	0	0.0320513	0.0320513	3.20513
1	2	3	1	0	1	1	76	19.2	100.521	0.833333	31.6667	47.5	13.9062	4.73958	1.875	0.3125	0.15625	27.9	0.729167	0.572917	4.73958	0	0	0.208333	0	0	0.0520833	0	0	0	0	0.104167	0	0	0	0	0	0	0	0	0	0	0	0
0	3	2	5	-3	1	1	66	28.1	110.569	0.640569	33.0249	52.242	13.6299	5.8363	5.23132	0.284698	0.213523	36.2	0.177936	0.0711744	3.55872	0	0	0.106762	0	0	0	0	0	0	0	0	0	0	0	0	0	0	0	0	0	0	0	0
0	1	1	5	3	1	1	65	29.2	107.089	0.616438	32.5	49.5205	16.1301	6.23288	2.08904	0.410959	0.0684932	28.7	0.410959	0.342466	2.73973	0.171233	2.05479	0.10274	0	0	0.0684932	0	0.0342466	0.0342466	0.0342466	0.0342466	0	0	0	0	0	0	0	0	0	0	0	0
1	1	3	1	1	1	1	73	21.5	116.233	0.465116	32.4186	52.3256	16.7442	10.7442	3.53488	0.465116	0.232558	29.5	0.418605	0.418605	1.02326	0.372093	0.604651	0.325581	0	0	0.139535	0	0	0	0	0.186047	0	0	0	0.0930233	0.0930233	0	0.0465116	0.0465116	4.65116	0.139535	0.139535	4.65116
0	1	3	3	3	1	1	75	18.6	119.516	0.537634	28.4409	58.1183	20	6.93548	5.53763	0.430108	0.322581	28.9	0.752688	0.698925	4.94624	0.215054	4.03226	0.107527	0	0	0.107527	0	0	0	0	0.107527	0	0	0	0.0537634	0	0	0	0	0	0.0537634	0	0
1	1	3	1	1	1	1	86	12.2	110.082	0.57377	32.1311	50.1639	15.2459	9.09836	2.95082	0.327869	0.245902	29.5	0.491803	0.327869	4.09836	0.163934	4.09836	0.327869	0	0	0.0819672	0	0	0	0	0.245902	0.0819672	0.0819672	8.19672	0	0	0	0.0819672	0.0819672	8.19672	0.0819672	0.0819672	8.19672
0	1	3	1	1	1	1	87	11.1	122.072	0.630631	27.2973	66.9369	18.5586	6.21622	2.43243	0.36036	0.0900901	30.6	0.27027	0.27027	6.03604	0.0900901	9.00901	0.0900901	0	0	0	0.0900901	0	0	0	0	0	0	0	0.0900901	0.0900901	0	0	0	0	0.0900901	0.0900901	9.00901
0	3	2	0	-1	1	1	76	19.6	97.602	0.714286	36.6837	36.6837	16.0714	5.15306	2.29592	0.357143	0.102041	28	0.510204	0.459184	3.41837	0.306122	2.55102	0.153061	0	0	0.102041	0.0510204	0	0	0	0.153061	0.0510204	0	0	0.0510204	0.0510204	0	0	0	0	0.0510204	0.0510204	5.10204
1	2	2	2	1	1	1	58	40.5	85.284	1.06173	33.2593	34.1481	10.0494	4.83951	1.95062	0.246914	0.123457	30.9	0.395062	0.123457	1.48148	0.0246914	0	0.246914	0	0	0	0	0.0987654	0.0493827	0.0493827	0.0987654	0.0493827	0.0493827	2.46914	0.123457	0.0493827	0	0	0	0	0.123457	0.0493827	0.987654
1	2	3	2	1	1	1	63	32.6	94.3558	0.736196	35.6442	40.5521	10.4908	5.79755	1.13497	0.276074	0.0613497	27.2	0.306748	0.276074	1.34969	0.153374	1.22699	0.184049	0	0	0.0306748	0	0.0306748	0.0306748	0.0306748	0.0613497	0	0	0	0.0306748	0.0306748	0	0	0	0	0.0306748	0.0306748	3.06748
0	2	1	1	1	1	1	76	20.8	94.5673	1.20192	30.8654	36.8269	12.5481	11.2019	1.875	0.625	0.0961538	26.6	0.528846	0.240385	2.88462	0.192308	2.40385	0.336538	0	0	0.0961538	0	0.0480769	0	0	0.288462	0.0961538	0.0480769	2.40385	0.0961538	0.0480769	0	0	0	0	0.0961538	0.0480769	2.40385
0	2	3	2	2	1	1	76	20.9	112.057	0.478469	32.6794	53.5885	13.1579	7.36842	4.78469	0.334928	0.191388	23.6	0.717703	0.239234	3.82775	0.0956938	2.39234	0.334928	0	0	0.0956938	0	0.0478469	0.0478469	0	0.191388	0.0956938	0.0956938	4.78469	0.0478469	0.0478469	0	0	0	0	0.0478469	0.0478469	4.78469
1	3	3	2	2	1	1	69	70.8	111.693	0.42328	33.5979	56.9312	14.8677	5.18519	0.687831	0.31746	0.0529101	25.7	0.550847	0.409605	0.974576	0.0706215	0.282486	0.240113	0.0141243	0	0.0141243	0	0.0282486	0.0141243	0	0.0847458	0.0141243	0.0141243	1.41243	0.155367	0.0423729	0.39548	0	0	0	0.155367	0.0423729	0.39548
1	3	2	2	2	1	1	86	34.5	89.2391	0.652174	39.1848	34.6739	10.8152	3.36957	0.434783	0.217391	0	31.7	0.405797	0.173913	1.94203	0.0869565	0.956522	0.289855	0	0	0.057971	0	0.0289855	0	0	0.0869565	0.0289855	0	0	0.144928	0.0869565	0	0.057971	0.057971	2.89855	0.202899	0.144928	2.08696
1	1	3	1	-1	1	1	46	52.4	99.2939	0.763359	32.0992	47.9771	13.3015	4.21756	0.935115	0.19084	0.0381679	30.9	0.28626	0.19084	1.52672	0.0381679	0	0.114504	0	0	0.0381679	0	0.019084	0	0	0.0572519	0.0381679	0.0381679	1.9084	0.019084	0	0	0.0381679	0.019084	0.954198	0.0572519	0.019084	0.648855
1	1	3	1	0	1	1	55	39.4	104.619	0.659898	32.7919	46.2437	15.8122	6.67513	2.43655	0.456853	0.177665	29	0.329949	0.253807	1.01523	0.0507614	0	0.203046	0	0	0	0	0.0253807	0.0253807	0	0.0507614	0	0	0	0.0253807	0.0253807	0	0.0253807	0	0	0.0507614	0.0253807	1.26904
0	1	1	-1	-2	1	1	56	42.5	101.341	0.682353	32.5412	44.1647	14.0706	6.98824	2.89412	0.329412	0.117647	30.5	0.188235	0.0470588	2.35294	0	0	0.117647	0	0	0	0	0.0941176	0.0235294	0.0235294	0.0235294	0	0	0	0	0	0	0	0	0	0	0	0
1	1	2	-1	-2	1	1	64	35.2	86.6193	0.795455	32.7557	39.3466	9.11932	3.46591	1.13636	0.142045	0.0852273	29.4	0.0852273	0.0568182	2.84091	0	0	0	0	0	0	0	0	0	0	0.0284091	0	0	0	0.0568182	0	0	0	0	0	0.0568182	0	0
0	1	2	2	1	1	1	77	19	125.316	0.473684	29.5263	55.7368	17.7895	18.2632	3.52632	0.842105	0.263158	29.1	0.473684	0.315789	3.52632	0.0526316	0	0.105263	0	0	0	0	0.0526316	0.0526316	0	0.0526316	0	0	0	0.157895	0.0526316	0	0	0	0	0.157895	0.0526316	1.78947
0	1	3	5	4	1	1	88	5.3	121.887	0.754717	25.6604	48.3019	30.1887	11.8868	5.09434	0.943396	0.377358	27	0.188679	0.188679	18.8679	0.188679	18.8679	0	0	0	0.188679	0.188679	0	0	0	0	0.188679	0	0	0.188679	0	0	0	0	0	0.188679	0	0
1	1	2	5	3	1	1	56	37.4	108.209	0.641711	34.7326	49.8663	11.7914	6.84492	4.30481	0.427807	0.26738	33.4	0.427807	0.240642	2.08556	0	0	0.160428	0	0	0	0.0802139	0.0802139	0.026738	0.026738	0.0802139	0.026738	0	0	0.0802139	0	0	0	0	0	0.0802139	0	0
0	1	2	3	3	1	1	59	12.2	82.8689	1.14754	35.9836	31.9672	5.98361	7.29508	0.655738	0.327869	0	26.2	0.245902	0.163934	0	0	0	0.245902	0	0	0	0	0.0819672	0	0	0.163934	0	0	0	0	0	0	0	0	0	0	0	0
1	1	2	3	1	1	1	65	31.3	108.946	0.670927	37.1246	43.9936	14.0256	9.74441	3.38658	0.543131	0.223642	31.6	0.638978	0.479233	2.77955	0.159744	2.55591	0.223642	0.0319489	0	0	0	0	0	0	0.159744	0.0638978	0.0319489	1.59744	0.0319489	0.0319489	0	0	0	0	0.0319489	0.0319489	3.19489
1	1	1	3	3	1	1	46	48.2	129.751	0.207469	31.6183	60.1245	24.5021	9.43983	3.83817	0.622407	0.165975	30.7	0.705394	0.580913	1.639	0.145228	0.892116	0.207469	0.0207469	0	0.0622407	0.0207469	0	0	0	0.0414938	0.0207469	0	0	0	0	0	0	0	0	0	0	0
1	1	2	3	3	1	1	74	22.3	113.094	0.627803	34.1704	48.1166	14.7534	7.89238	7.53363	0.44843	0.44843	32.7	0.313901	0.179372	3.36323	0.044843	0	0.179372	0	0	0	0	0	0	0	0.179372	0.044843	0.044843	4.4843	0	0	0	0	0	0	0	0	0
0	1	1	1	0	1	1	12	95.8	98.6743	0.709812	37.3695	39.3424	10.1983	5.8977	5.15658	0.292276	0.229645	33.6	0.375783	0.187891	0.751566	0.0417537	0.521921	0.187891	0.0313152	0.0104384	0.0104384	0.0104384	0.0521921	0.0313152	0	0.167015	0.0521921	0.0521921	1.04384	0.0417537	0.0208768	0	0.0417537	0.0208768	0.521921	0.0835073	0.0417537	0.521921
1	1	3	4	2	1	1	55	37.4	86.0695	0.909091	36.9786	34.3316	8.79679	3.82353	1.25668	0.187166	0.0802139	33.6	0.508021	0.240642	2.37968	0.026738	2.6738	0.240642	0.0802139	0.026738	0	0.026738	0.0802139	0.0802139	0.0534759	0.0802139	0.026738	0	0	0.026738	0	0	0	0	0	0.026738	0	0
1	1	3	1	0	1	1	64	33	123.758	0.212121	32.3636	70.4242	16.8182	3.84848	0.0909091	0.242424	0	29.6	0.484848	0.30303	2.72727	0	0	0.181818	0.0606061	0	0	0.030303	0.030303	0	0	0.121212	0.0606061	0.030303	1.51515	0	0	0	0.030303	0.030303	3.0303	0.030303	0.030303	3.0303
1	1	2	3	3	1	1	66	30.4	96.3487	0.559211	40.9211	32.9934	10.0658	6.61184	5.23026	0.394737	0.230263	31.5	0.427632	0.230263	1.875	0.0986842	2.20395	0.263158	0.0986842	0.0328947	0	0.0328947	0.0328947	0.0328947	0	0.131579	0	0	0	0	0	0	0	0	0	0	0	0
0	1	2	1	0	1	1	67	30.3	101.419	0.825083	35.2805	41.7822	13.0363	6.23762	4.25743	0.39604	0.165017	30.3	0.49505	0.132013	1.65017	0.0330033	0	0.264026	0.0660066	0.0330033	0.0660066	0	0.0330033	0.0330033	0.0330033	0.0990099	0.0330033	0.0330033	3.30033	0.0660066	0.0330033	0	0	0	0	0.0660066	0.0330033	1.65017
0	1	3	2	1	1	1	79	18	99.7778	0.777778	37.2222	33.9444	8.72222	10.3889	8.77778	0.555556	0.277778	31.5	0.222222	0.166667	5.55556	0.0555556	5.55556	0	0.0555556	0.0555556	0.0555556	0	0	0	0	0	0	0	0	0	0	0	0	0	0	0	0	0
0	1	1	2	2	1	1	81	20	100.05	0.95	34.15	35.9	18.1	8.25	2.7	0.6	0.15	29.6	0.55	0.3	4.15	0	0	0.25	0	0	0	0	0.05	0	0	0	0.05	0.05	5	0	0	0	0.1	0.05	2.5	0.1	0.05	2.5
0	1	2	0	-1	1	1	84	8.4	105	0.595238	34.0476	49.0476	12.7381	6.19048	2.2619	0.238095	0.119048	30.4	0.714286	0.47619	2.97619	0.119048	11.9048	0.47619	0.238095	0	0	0	0	0	0	0.119048	0	0	0	0	0	0	0	0	0	0	0	0
0	3	3	0	-1	1	1	57	40.5	84.1975	1.20988	29.679	38.4938	8.51852	4.98765	1.33333	0.296296	0.148148	28.7	0.222222	0.0987654	0.617284	0.0493827	1.23457	0.17284	0	0	0	0	0	0	0	0.0740741	0.0246914	0.0246914	2.46914	0.0740741	0.0246914	0	0	0	0	0.0740741	0.0246914	0.839506
1	3	3	1	1	1	1	64	32	121.938	0.46875	29.1562	58.4062	24.2188	7.5625	2.125	0.4375	0.09375	28.3	0.125	0.09375	1.03125	0.0625	0	0.09375	0	0	0	0	0	0	0	0.03125	0	0	0	0.21875	0.03125	0	0	0	0	0.21875	0.03125	0.4375
0	3	3	1	1	1	1	72	25	119.84	0.2	35.12	56.52	19.72	6.16	2.12	0.32	0.08	30	0.2	0.16	4	0.04	4	0.04	0	0	0	0	0	0	0	0.04	0	0	0	0	0	0	0.04	0	0	0.04	0	0
1	2	3	6	3	1	1	57	36.6	100.191	0.491803	35.3005	46.5301	10.7923	5.30055	1.74863	0.245902	0.10929	25.1	1.53005	1.47541	2.48634	0.519126	2.29508	0.191257	0.0273224	0	0.355191	0.10929	0	0	0	0.0546448	0.0819672	0.0273224	0.928962	0	0	0	0	0	0	0	0	0
1	2	1	2	2	1	1	68	29.8	109.43	0.90604	28.8255	49.6309	21.4094	6.51007	2.14765	0.369128	0.167785	29.6	0.469799	0.302013	2.61745	0.100671	1.10738	0.134228	0	0	0.0671141	0.0671141	0.033557	0	0	0.033557	0.033557	0.033557	3.3557	0	0	0	0	0	0	0	0	0
1	2	3	2	2	1	1	82	12.6	117.063	0.238095	35.7937	51.8254	21.3492	7.30159	0.555556	0.47619	0	26	0.47619	0.238095	5.31746	0.0793651	0	0.31746	0	0	0.15873	0	0.0793651	0	0	0.15873	0	0	0	0	0	0	0	0	0	0	0	0
1	2	2	1	1	1	1	84	11.1	131.622	0.36036	31.7117	61.8919	30.0901	7.56757	0	0.45045	0	24.5	0.36036	0.27027	6.03604	0	0	0.18018	0	0	0.18018	0	0	0	0	0	0	0	0	0.0900901	0	0	0	0	0	0.0900901	0	0
0	3	3	5	-1	1	1	46	50.2	84.7809	1.11554	33.6853	32.8287	10.8566	5.31873	0.996016	0.318725	0.059761	27	0.577689	0.458167	1.81275	0.0996016	1.19522	0.0996016	0	0	0.059761	0	0.0199203	0	0	0.059761	0	0	0	0	0	0	0	0	0	0	0	0
1	3	2	0	-1	1	1	60	36.3	86.7493	1.04683	32.7273	36.281	10.7989	5.45455	0.440771	0.358127	0.0275482	26.9	0.77135	0.716253	2.12121	0.275482	1.65289	0.192837	0	0	0.165289	0	0	0	0	0.0550964	0	0	0	0.0275482	0	0	0	0	0	0.0275482	0	0
0	3	1	3	-2	1	1	63	30.4	95.3289	0.756579	37.9934	40.1316	10.8882	4.375	1.15132	0.296053	0.0657895	25.7	0.723684	0.723684	2.53289	0.263158	2.07237	0.164474	0	0	0.0328947	0	0	0	0	0.0986842	0	0	0	0	0	0	0	0	0	0	0	0
1	3	1	-2	-3	1	1	64	31	116.323	0.516129	32.8065	57.7742	18.2903	6.19355	0.774194	0.419355	0.0322581	27.1	0.612903	0.548387	2.83871	0.258065	2.41935	0.129032	0	0	0.0967742	0	0	0	0	0.16129	0	0	0	0.0322581	0	0	0.0322581	0.0322581	3.22581	0.0645161	0.0322581	1.6129
1	1	2	1	0	1	1	62	39.6	98.3081	0.606061	35.5303	42.2475	13.7879	5.88384	0.227273	0.429293	0	26.4	0.606061	0.479798	2.39899	0.151515	2.52525	0.0757576	0.0252525	0.0252525	0.0505051	0.0757576	0.0252525	0	0	0.176768	0.0505051	0.0252525	1.26263	0.0505051	0.0505051	0	0	0	0	0.0505051	0.0505051	2.52525
0	1	3	1	1	1	1	61	33.9	127.758	0.530973	27.1681	66.2242	23.6578	7.78761	2.35988	0.501475	0.117994	28.3	0.678466	0.560472	2.18289	0.117994	0.737463	0.235988	0.0294985	0	0.0589971	0	0	0	0	0.0884956	0	0	0	0.0589971	0	0	0	0	0	0.0589971	0	0
0	1	2	2	0	1	1	62	33.1	117.281	0.60423	26.9184	63.6556	17.0091	6.73716	2.38671	0.362538	0.151057	30.5	0.60423	0.483384	2.26586	0.181269	1.51057	0.21148	0.0302115	0	0.060423	0	0	0	0	0.0906344	0.060423	0.060423	3.02115	0	0	0	0	0	0	0	0	0
0	1	3	5	2	1	1	66	26.6	114.06	0.714286	30.4511	57.1805	15.0752	9.09774	1.54135	0.601504	0.037594	29.6	0.827068	0.789474	3.38346	0.112782	2.5188	0.112782	0	0	0	0	0	0	0	0.075188	0	0	0	0.037594	0	0	0	0	0	0.037594	0	0
0	1	1	1	0	1	1	70	27.7	113.538	0.397112	35.3069	48.917	18.1227	8.23105	2.56318	0.469314	0.108303	29.7	0.361011	0.288809	3.61011	0.144404	3.61011	0.0722022	0	0	0.0361011	0.0361011	0	0	0	0.0361011	0	0	0	0	0	0	0.0361011	0	0	0.0361011	0	0
1	1	3	1	1	1	1	71	23.9	127.406	0.543933	27.3222	56.8201	24.5188	13.1381	5.1046	0.753138	0.251046	31.8	0.167364	0.167364	2.09205	0.083682	0	0.041841	0	0	0.041841	0	0	0	0	0	0	0	0	0.041841	0	0	0	0	0	0.041841	0	0
0	1	3	1	1	1	1	86	11.8	126.864	0.677966	26.4407	55.4237	27.8814	12.1186	4.32203	0.762712	0.254237	31.3	0.254237	0.0847458	8.47458	0	0	0.0847458	0.0847458	0.0847458	0	0.0847458	0	0	0	0	0	0	0	0	0	0	0	0	0	0	0	0
0	1	1	5	5	1	1	87	7.5	116.4	0.666667	28.8	48.4	23.0667	9.86667	5.6	0.666667	0.133333	25.8	0.533333	0.266667	6.66667	0.266667	6.66667	0.4	0	0	0.133333	0	0	0	0	0.133333	0	0	0	0	0	0	0	0	0	0	0	0
1	1	2	2	0	1	1	27	59.7	119.799	0.452261	29.5812	54.4054	20.0838	12.3786	2.91457	0.770519	0.150754	32.8	0.251256	0.134003	1.05528	0.0335008	0.837521	0.134003	0	0	0.0167504	0.0167504	0.0167504	0	0	0.0502513	0.0335008	0.0335008	1.67504	0.0167504	0.0167504	0	0	0	0	0.0167504	0.0167504	1.67504
0	1	1	1	1	1	1	66	33.5	124.716	0.328358	33.194	52.3284	20.209	13.0149	5.64179	0.895522	0.268657	32.1	0.537313	0.447761	1.79104	0.119403	2.23881	0.268657	0	0	0.119403	0	0.0597015	0	0	0.0298507	0	0	0	0.0597015	0	0	0	0	0	0.0597015	0	0
1	1	2	3	3	1	1	66	31.3	131.374	0.319489	30.7029	58.8179	22.8115	12.7157	5.97444	0.926518	0.28754	30.2	0.255591	0.191693	1.59744	0.0958466	1.05431	0.159744	0	0	0.0638978	0	0.0319489	0.0319489	0	0.0638978	0.0638978	0.0319489	1.59744	0	0	0	0	0	0	0	0	0
0	1	2	1	1	1	1	68	30.3	101.419	0.825083	35.2805	41.7822	13.0363	6.23762	4.25743	0.39604	0.165017	25.6	0.19802	0.0990099	3.30033	0	0	0.0660066	0.0330033	0.0330033	0	0.0330033	0	0	0	0.0330033	0	0	0	0	0	0	0	0	0	0	0	0
1	1	3	4	3	1	1	82	10.7	154.299	0	25.7009	76.2617	36.6355	10	5.70093	0.747664	0.373832	25	0.841121	0.841121	9.34579	0.280374	9.34579	0	0	0	0.0934579	0	0	0	0	0.0934579	0	0	0	0	0	0	0	0	0	0	0	0
0	1	3	5	3	1	1	62	32	80.1562	0.96875	35.125	29	7.96875	4.71875	2.4375	0.28125	0.125	29.7	0.3125	0.03125	3.125	0.03125	3.125	0.25	0	0	0.03125	0	0.15625	0.0625	0.0625	0.09375	0.03125	0.03125	3.125	0.03125	0	0	0	0	0	0.03125	0	0
0	1	1	1	0	1	1	68	28.3	89.576	1.20141	31.8375	36.5018	12.4028	4.69965	2.89753	0.24735	0.106007	33.3	0.176678	0.0706714	3.53357	0	0	0.106007	0	0	0	0	0.0353357	0.0353357	0.0353357	0	0	0	0	0.0706714	0.0706714	0	0	0	0	0.0706714	0.0706714	3.53357
1	1	2	1	-1	1	1	69	35.3	69.3768	1.47309	27.2521	26.7989	8.38527	3.79603	1.69972	0.254958	0.0566572	28.4	0.254958	0.0849858	0.934844	0	0	0.1983	0	0	0	0	0.0566572	0.0283286	0.0283286	0.113314	0	0	0	0.0566572	0.0566572	0	0	0	0	0.0566572	0.0566572	2.83286
1	1	3	5	2	1	1	73	22	77.7273	1.18182	32.5909	34.8636	4.63636	2.27273	2.18182	0.136364	0.0454545	32.1	0.272727	0.136364	4.54545	0	0	0.136364	0	0	0	0	0.0909091	0	0	0	0	0	0	0.0909091	0.0909091	0	0	0	0	0.0909091	0.0909091	4.54545
0	1	2	1	1	1	1	75	19.7	84.3147	1.01523	28.4264	40.8629	10.3046	3.24873	0.507614	0.203046	0	30.3	0.35533	0.203046	1.26904	0.101523	0	0.253807	0	0	0.0507614	0	0	0	0	0.101523	0	0	0	0.152284	0.152284	0	0	0	0	0.152284	0.152284	5.07614
0	1	3	1	1	1	1	76	20.1	123.134	0.39801	31.4428	57.0149	22.4378	8.80597	3.08458	0.547264	0.149254	31.9	0.298507	0.298507	1.64179	0.199005	0	0.199005	0	0	0.149254	0	0	0	0	0.0497512	0.0497512	0	0	0.0995025	0.0995025	0	0.0497512	0	0	0.149254	0.0995025	3.28358
1	1	2	3	2	1	1	78	18.6	97.0968	0.698925	36.3441	38.5484	9.73118	7.41935	4.4086	0.268817	0.107527	29.6	0.268817	0.16129	3.60215	0	0	0.16129	0	0	0.0537634	0	0	0	0	0	0	0	0	0	0	0	0	0	0	0	0	0
1	2	3	2	0	1	1	46	49.9	112.926	0.561122	32.1242	50.6212	15.9719	9.5992	4.0481	0.581162	0.220441	30.5	0.400802	0.320641	1.76353	0.0400802	1.002	0.0801603	0.0400802	0	0.0200401	0	0.0200401	0.0200401	0	0.0801603	0	0	0	0	0	0	0	0	0	0	0	0
1	2	2	2	1	1	1	68	30.7	101.433	0.456026	42.2801	40.228	13.3225	3.55049	1.62866	0.228013	0.0325733	27.5	0.390879	0.228013	2.3127	0.0325733	0	0.228013	0	0	0	0	0	0	0	0.0977199	0	0	0	0	0	0	0	0	0	0	0	0
0	2	3	1	1	1	1	77	18.5	119.892	0.162162	34.1081	57.4595	14.3243	9.24324	4.54054	0.486486	0.27027	28.2	0.594595	0.486486	3.62162	0.162162	1.78378	0.27027	0.0540541	0	0.0540541	0	0	0	0	0.0540541	0.108108	0.108108	5.40541	0.162162	0.162162	0	0	0	0	0.162162	0.162162	5.40541
1	3	1	-1	-2	1	1	69	28.9	103.391	0.622837	36.1938	43.8408	15.4325	5.19031	2.11073	0.242215	0.103806	28.8	0.519031	0.311419	2.31834	0.103806	1.14187	0.207612	0.0692042	0.0346021	0.0692042	0.0346021	0.0346021	0	0	0.17301	0.0346021	0	0	0.0346021	0.0346021	0	0	0	0	0.0346021	0.0346021	3.46021
0	3	2	-1	-2	1	1	88	9.2	134.13	0.108696	33.6957	56.5217	25.1087	11.6304	6.95652	0.652174	0.217391	29.5	0.326087	0.326087	10.8696	0.217391	10.8696	0	0	0	0	0	0	0	0	0.326087	0	0	0	0	0	0	0.108696	0.108696	10.8696	0.108696	0.108696	10.8696
1	2	1	0	-1	1	1	72	23.8	100.462	1.21849	31.3025	43.8655	13.8655	8.7395	1.51261	0.630252	0.0420168	29.5	0.0840336	0.0420168	0	0	0	0.0840336	0	0	0	0	0.0420168	0	0	0	0	0	0	0.0840336	0	0	0	0	0	0.0840336	0	0
1	2	1	1	0	1	1	62	32.7	102.202	0.703364	37.0031	43.5474	13.578	5.90214	1.46789	0.366972	0.0611621	32	0.275229	0.152905	1.83486	0.0917431	2.04893	0.152905	0.030581	0	0.030581	0	0	0	0	0.152905	0.030581	0.030581	3.0581	0.030581	0.030581	0	0	0	0	0.030581	0.030581	3.0581
0	2	2	2	2	1	1	71	24.5	113.143	0.285714	35.7551	57.8776	13.1837	4.89796	1.14286	0.204082	0.0816327	28.9	0.408163	0.122449	2.73469	0.0816327	2.04082	0.163265	0	0	0	0	0	0	0	0.285714	0.0408163	0	0	0	0	0	0	0	0	0	0	0
1	2	3	1	1	1	1	81	15.7	78.8535	1.01911	36.8153	32.9936	6.43312	1.33758	0.254777	0.0636943	0	25.9	0.318471	0.318471	5.09554	0.191083	4.26752	0.0636943	0	0	0.127389	0	0	0	0	0.191083	0	0	0	0.127389	0.0636943	0	0	0	0	0.127389	0.0636943	3.18471
1	2	3	1	1	1	1	82	15.7	78.8535	1.01911	36.8153	32.9936	6.43312	1.33758	0.254777	0.0636943	0	26.6	0.254777	0.254777	4.77707	0.191083	4.26752	0.0636943	0	0	0	0	0	0	0	0.191083	0	0	0	0.0636943	0.0636943	0	0	0	0	0.0636943	0.0636943	6.36943
1	2	2	2	2	1	1	83	14.5	101.793	0.758621	34.2759	47.3103	15.3103	3.37931	0.758621	0.275862	0.0689655	27.2	0.344828	0.275862	5.17241	0.206897	4.62069	0.0689655	0	0	0.137931	0	0	0	0	0.137931	0	0	0	0.137931	0.0689655	0	0	0	0	0.137931	0.0689655	3.44828
0	3	3	5	-1	1	1	36	61.9	94.4103	0.694669	36.8982	42.9564	10.2423	3.06947	0.565428	0.210016	0.0161551	26.2	0.516963	0.468498	1.1147	0.145396	0.904685	0.177706	0	0	0.0807754	0.0323102	0.0161551	0	0	0.0161551	0.0161551	0.0161551	1.61551	0.0323102	0.0323102	0	0	0	0	0.0323102	0.0323102	1.61551
0	3	1	3	-1	1	1	46	47.3	117.59	0.422833	34.3763	57.9281	18.9006	5.22199	0.739958	0.338266	0.0211416	26.3	0.634249	0.528541	1.7759	0.147992	1.50106	0.169133	0	0	0.0845666	0.0211416	0	0	0	0.0634249	0.0422833	0.0422833	2.11416	0.0211416	0.0211416	0	0	0	0	0.0211416	0.0211416	2.11416
0	3	1	3	0	1	1	46	48.1	126.195	0.35343	30.3742	67.3181	20.395	6.75676	0.997921	0.39501	0.04158	29.5	0.31185	0.24948	1.55925	0.0623701	0.686071	0.10395	0	0	0.02079	0	0	0	0	0.02079	0	0	0	0.0623701	0	0	0	0	0	0.0623701	0	0
1	3	2	0	-1	1	1	59	36	99.9722	0.722222	35.4167	48.2778	10.9444	4.19444	0.416667	0.277778	0.0277778	27.1	0.277778	0.222222	2.44444	0.0833333	1.86111	0.0555556	0.0277778	0	0	0.0277778	0.0277778	0.0277778	0.0277778	0	0	0	0	0.0277778	0	0	0	0	0	0.0277778	0	0
0	3	3	1	0	1	1	68	30.4	95.3289	0.756579	37.9934	40.1316	10.8882	4.375	1.15132	0.296053	0.0657895	30	0.394737	0.328947	2.30263	0.0986842	2.20395	0.164474	0	0	0.0328947	0	0	0	0	0.0657895	0	0	0	0.0657895	0.0657895	0	0	0	0	0.0657895	0.0657895	3.28947
1	3	2	1	-2	1	1	68	28.2	113.014	0.744681	29.7518	45.2837	18.4043	13.1206	5.74468	0.567376	0.248227	28.5	0.319149	0.212766	3.5461	0.106383	3.5461	0.070922	0	0	0.070922	0.070922	0	0	0	0.035461	0.035461	0.035461	3.5461	0	0	0	0.035461	0	0	0.035461	0	0
1	3	3	1	1	1	1	68	28.5	113.439	0.631579	34.2105	45.9649	21.614	9.47368	1.54386	0.561404	0.105263	27.4	0.45614	0.421053	2.91228	0.105263	1.15789	0.0701754	0	0	0	0	0	0	0	0.175439	0	0	0	0	0	0	0	0	0	0	0	0
0	3	1	-1	-3	1	1	55	55.9	109.341	0.549451	31.4835	43.4615	23.3516	10.2747	0.21978	0.769231	0	26.8	0.751342	0.715564	1.43113	0.232558	1.23435	0.143113	0	0	0.0894454	0	0	0	0	0.143113	0.0357782	0.0178891	0.894454	0	0	0	0.0357782	0.0357782	1.78891	0.0357782	0.0357782	1.78891
1	1	3	1	0	1	1	69	24.9	111.406	0.522088	28.5542	60	14.2169	6.26506	1.84739	0.401606	0.0803213	27.9	0.763052	0.60241	2.93173	0.0803213	4.01606	0.200803	0	0	0.120482	0.0803213	0	0	0	0.200803	0.0401606	0.0401606	4.01606	0	0	0	0	0	0	0	0	0
1	3	2	2	1	1	1	78	79	97.1182	0.691643	33.4294	43.3429	12.3919	5.73487	1.52738	0.403458	0.0864553	33.6	0.64557	0.455696	1.05063	0.139241	0.924051	0.189873	0.0126582	0	0.0126582	0.0126582	0.0379747	0.0253165	0	0.240506	0.0506329	0.0379747	0.962025	0.0253165	0.0126582	0.632911	0	0	0	0.0253165	0.0126582	0.632911
1	3	3	2	2	1	1	85	86.7	101.449	0.84058	30.6667	50.8116	13.2464	5.07246	0.811594	0.347826	0.057971	21.6	0.415225	0.299885	1.10727	0.0807382	0.991926	0.0576701	0.011534	0	0.011534	0.011534	0.0346021	0.0230681	0.0230681	0.0346021	0.0230681	0.011534	0.576701	0.0346021	0.0230681	0.761246	0	0	0	0.0346021	0.0230681	0.761246
1	2	2	0	-1	1	1	73	23.1	118.571	0.4329	32.6407	53.1602	26.5368	4.63203	1.16883	0.25974	0.04329	31.5	0.692641	0.562771	4.329	0.04329	4.329	0.12987	0	0	0.04329	0	0	0	0	0.12987	0	0	0	0	0	0	0.0865801	0.04329	2.1645	0.0865801	0.04329	2.1645
1	2	3	2	2	1	1	88	7.2	116.111	0.833333	25.6944	40.6944	24.8611	21.1111	3.05556	0.972222	0.277778	30.5	0.138889	0.138889	13.8889	0	0	0	0	0	0	0	0	0	0	0	0	0	0	0	0	0	0	0	0	0	0	0
1	3	2	1	1	1	1	93	1.7	163.529	0	18.8235	87.6471	42.3529	5.29412	9.41176	0	0.588235	30.3	1.17647	1.17647	29.4118	1.17647	29.4118	0	0	0	0	0	0	0	0	0.588235	0	0	0	0	0	0	0	0	0	0	0	0
1	2	1	0	-1	1	1	46	50.3	91.2326	0.815109	35.7058	41.332	8.52883	3.16103	1.70974	0.198807	0.0795229	31.9	0.437376	0.27833	1.41153	0.198807	1.39165	0.218688	0.0198807	0	0.0198807	0	0	0	0	0.0994036	0.0198807	0.0198807	1.98807	0.0198807	0.0198807	0	0.0198807	0	0	0.0397614	0.0198807	0.994036
0	2	3	2	2	1	1	75	19.8	128.333	0.505051	27.6768	63.1313	21.8182	12.1717	3.0303	0.858586	0.20202	28.1	0.10101	0.10101	5.05051	0	0	0	0	0	0	0	0	0	0	0.0505051	0	0	0	0	0	0	0	0	0	0	0	0
1	2	1	1	1	1	1	90	6	168.833	0	22.8333	86.3333	28.6667	20.8333	10	1	0.5	28.4	0.666667	0.5	11.1667	0.166667	16.6667	0.333333	0	0	0.166667	0	0	0	0	0	0	0	0	0	0	0	0	0	0	0	0	0
0	2	3	2	1	1	1	58	38.1	86.6929	1.15486	31.5748	36.1417	9.92126	5.19685	2.70341	0.288714	0.183727	31.2	0.866142	0.761155	2.07349	0.288714	1.44357	0.209974	0	0	0.104987	0	0.0262467	0.0262467	0.0262467	0.104987	0.0262467	0.0262467	2.62467	0.0262467	0.0262467	0	0	0	0	0.0262467	0.0262467	2.62467
1	1	2	1	1	1	1	71	29.6	112.635	0.675676	30.1351	51.7568	20.8108	7.73649	1.55405	0.540541	0.0675676	30	0.236486	0.168919	2.02703	0.101351	1.11486	0.135135	0	0	0.0337838	0	0	0	0	0.0675676	0.0337838	0.0337838	3.37838	0.0337838	0	0	0	0	0	0.0337838	0	0
0	2	3	1	1	1	1	46	49.2	102.785	0.46748	34.878	49.9593	10.1016	5.46748	1.91057	0.365854	0.101626	32.1	0.487805	0.365854	1.23984	0.223577	1.11789	0.162602	0.0406504	0	0.0203252	0	0	0	0	0.0406504	0	0	0	0.0203252	0	0	0	0	0	0.0203252	0	0
0	2	2	1	1	1	1	82	15.5	124.258	0.129032	34	61.8065	16.4516	8.19355	3.74194	0.645161	0.129032	32	0.258065	0.258065	4.83871	0.0645161	0	0.0645161	0	0	0	0	0	0	0	0	0	0	0	0.0645161	0	0	0	0	0	0.0645161	0	0
0	2	3	3	3	1	1	84	9.9	98.6869	0.606061	31.7172	48.4848	10.6061	4.24242	2.92929	0.10101	0.20202	30.3	0.10101	0.10101	10.101	0.10101	10.101	0	0	0	0	0	0	0	0	0.10101	0	0	0	0.10101	0.10101	0	0	0	0	0.10101	0.10101	10.101
1	2	3	1	1	1	1	57	39.6	107.348	0.40404	41.0606	45.2525	13.3081	4.94949	2.37374	0.277778	0.126263	33.1	0.606061	0.505051	1.89394	0.30303	1.69192	0.176768	0	0	0.0505051	0	0	0	0	0.20202	0.0252525	0.0252525	2.52525	0.0252525	0	0	0	0	0	0.0252525	0	0
1	2	1	1	1	1	1	75	19.5	0	0	0	0	0	0	0	0	0	32.8	0.307692	0.25641	4.10256	0.0512821	0	0.0512821	0	0	0	0	0	0	0	0.0512821	0	0	0	0	0	0	0	0	0	0	0	0
1	2	1	2	1	1	1	86	8.4	125.357	0.238095	34.881	63.9286	21.7857	4.40476	0	0.238095	0	23.5	0.833333	0.833333	5.11905	0.357143	7.97619	0.357143	0	0	0	0	0	0	0	0.47619	0	0	0	0	0	0	0.238095	0.119048	5.95238	0.238095	0.119048	5.95238
1	2	3	1	0	1	1	58	37.8	86.4815	1.03175	34.2328	36.0847	10.2646	3.65079	1.19048	0.21164	0.026455	29	0.608466	0.47619	1.32275	0.291005	0.952381	0.291005	0	0	0.15873	0	0	0	0	0.26455	0	0	0	0.0529101	0.0529101	0	0	0	0	0.0529101	0.0529101	2.6455
0	2	3	5	5	1	1	65	29.3	108.43	0.477816	37.1331	46.6894	14.5392	6.14334	3.48123	0.409556	0.136519	27.2	0.614334	0.546075	3.41297	0.238908	3.41297	0.0682594	0	0	0	0	0	0	0	0.102389	0	0	0	0.0682594	0.0682594	0	0	0	0	0.0682594	0.0682594	3.41297
0	2	3	3	3	1	1	80	13.5	100.741	0.518519	33.037	43.8519	12.5926	7.18519	3.48148	0.37037	0.148148	26.3	1.03704	1.03704	6.37037	0.296296	5.55556	0.0740741	0	0	0	0	0	0	0	0.0740741	0	0	0	0	0	0	0	0	0	0	0	0
0	2	2	2	1	1	1	46	49.3	124.057	0.466531	30.4868	64.8884	16.7951	7.78905	3.63083	0.466531	0.162272	35.1	0.385396	0.283976	1.0142	0.182556	0.446247	0.223124	0	0	0.020284	0	0	0	0	0.121704	0.0608519	0.040568	1.33874	0.020284	0	0	0.0608519	0.040568	1.33874	0.0811359	0.040568	1.0142
0	1	3	1	0	1	1	46	52.3	111.262	0.745698	31.912	53.1931	15.392	8.16444	1.85468	0.478011	0.133843	28.4	0.573614	0.42065	1.22371	0.0764818	0	0.210325	0	0	0.0573614	0	0.0191205	0	0	0.114723	0.0191205	0.0191205	1.91205	0.0191205	0.0191205	0	0.0382409	0.0382409	1.91205	0.0573614	0.0573614	1.91205
1	1	3	3	2	1	1	62	31.4	121.242	0.350318	32.7707	64.5541	15.2866	6.59236	1.65605	0.509554	0.127389	29.9	0.509554	0.382166	2.38854	0.0636943	1.59236	0.22293	0	0	0.0955414	0	0	0	0	0.0955414	0	0	0	0.0318471	0	0	0	0	0	0.0318471	0	0
0	1	1	1	1	1	1	71	25.9	115.135	0.501931	34.0927	53.9768	16.2934	6.37066	3.89961	0.42471	0.11583	30.1	0.888031	0.733591	2.85714	0.23166	2.58687	0.34749	0	0	0.11583	0.15444	0	0	0	0.27027	0	0	0	0.0772201	0.0772201	0	0.03861	0	0	0.11583	0.0772201	2.54826
0	2	1	0	-2	1	1	20	80.9	101.335	0.803461	33.1026	44.5983	16.1928	5.32756	1.32262	0.346106	0.0370828	32	0.494438	0.407911	0.902349	0.13597	0.333745	0.148331	0.0123609	0	0.0618047	0	0.0123609	0	0	0.0123609	0.0123609	0.0123609	1.23609	0.0123609	0	0	0.0247219	0.0247219	1.23609	0.0370828	0.0247219	0.815822
1	2	2	2	2	1	1	46	49	100.388	0.612245	34.1633	47.1633	13.9184	3.93878	0.571429	0.306122	0.0204082	29.9	0.877551	0.734694	1.65306	0.265306	1.26531	0.204082	0	0	0.102041	0.0204082	0	0	0	0.204082	0	0	0	0.0204082	0	0	0	0	0	0.0204082	0	0
0	2	3	1	0	1	1	61	35.9	98.9694	0.696379	36.7688	37.883	17.0752	5.961	0.584958	0.306407	0.0278552	31	0.612813	0.584958	2.11699	0.139276	0.557103	0.167131	0	0	0.0278552	0	0.0278552	0	0	0.167131	0.0835655	0.0835655	2.78552	0	0	0	0	0	0	0	0	0
1	2	3	1	1	1	1	86	11.5	112.609	0.521739	32.8696	49.5652	18.8696	8.95652	1.82609	0.434783	0.173913	26.5	0.434783	0.173913	4.34783	0.0869565	0	0.347826	0	0	0.0869565	0	0	0	0	0.347826	0.0869565	0.0869565	8.69565	0	0	0	0	0	0	0	0	0
1	2	1	1	1	1	1	46	50.3	119.821	0.477137	32.4254	58.3101	18.827	8.05169	1.70974	0.516899	0.119284	31	0.27833	0.238569	1.15308	0.0795229	0.497018	0.119284	0	0	0.0994036	0	0	0	0	0.119284	0	0	0	0.139165	0.0795229	0	0	0	0	0.139165	0.0795229	1.15308
1	2	3	3	2	1	1	61	32.1	124.798	0.498442	29.2212	62.3988	20.405	11.215	1.05919	0.747664	0.0311526	30.4	0.872274	0.747664	2.58567	0.249221	2.74143	0.218069	0.0311526	0.0311526	0.0934579	0.0623053	0.0623053	0.0623053	0.0311526	0.186916	0.0934579	0.0934579	3.11526	0	0	0	0	0	0	0	0	0
0	3	1	-1	-3	1	1	56	56	66.9939	1.65644	25.3374	29.6933	8.52761	1.77914	0	0.122699	0	31.3	0.464286	0.446429	1.35714	0.196429	0.803571	0.125	0	0	0	0	0	0	0	0.125	0.0357143	0.0357143	1.78571	0.0357143	0.0178571	0.892857	0.0357143	0.0357143	1.78571	0.0714286	0.0535714	1.35714
1	3	2	2	2	1	1	93	94.5	81.0672	0.889328	35.5731	33.1225	7.47036	3.47826	0.55336	0.256917	0.0395257	27.9	0.518519	0.232804	0.719577	0.042328	0.529101	0.222222	0.042328	0.031746	0.031746	0.031746	0.031746	0.010582	0	0.0529101	0.010582	0.010582	1.0582	0.042328	0.042328	1.0582	0	0	0	0.042328	0.042328	1.0582
0	3	3	0	-2	1	1	46	50.8	115.492	0.492126	34.8228	55.8465	13.3465	6.75197	4.23228	0.393701	0.255906	33.1	0.433071	0.19685	0.984252	0.11811	0.649606	0.23622	0.019685	0	0.019685	0	0.0590551	0	0	0.0984252	0.019685	0	0	0	0	0	0	0	0	0	0	0
1	3	3	1	0	1	1	60	38.7	94.4444	0.904393	31.0336	37.1318	14.5995	6.48579	4.28941	0.310078	0.232558	34.2	0.361757	0.129199	2.58398	0.0516796	2.58398	0.129199	0	0	0	0	0	0	0	0.129199	0	0	0	0.0258398	0	0	0	0	0	0.0258398	0	0
0	3	3	0	-1	1	1	70	27.9	99.9283	0.681004	35.448	44.0502	9.78495	4.44444	5.51971	0.215054	0.286738	33.7	0.716846	0.573477	2.25806	0.322581	1.57706	0.143369	0.0358423	0.0358423	0.143369	0.0716846	0	0	0	0.215054	0	0	0	0	0	0	0	0	0	0	0	0
1	3	1	1	1	1	1	71	27.3	106.923	0.622711	32.0879	51.6484	12.381	5.93407	4.28571	0.18315	0.21978	33.2	0.29304	0.14652	2.74725	0.0732601	1.8315	0.14652	0	0	0	0	0.03663	0	0	0.03663	0.03663	0.03663	3.663	0.0732601	0.03663	0	0	0	0	0.0732601	0.03663	1.8315
0	3	3	0	-1	1	1	46	39.2	114.031	0.510204	31.6327	50.8929	20.8418	8.39286	1.7602	0.484694	0.127551	31.7	0.510204	0.280612	1.86224	0.0255102	0	0.204082	0.0255102	0	0.0510204	0	0.0255102	0	0	0.127551	0.0255102	0.0255102	2.55102	0	0	0	0.0510204	0.0510204	2.55102	0.0510204	0.0510204	2.55102
0	3	1	4	-2	1	1	61	31.3	108.818	0.479233	37.2843	42.9712	16.3898	8.65815	3.06709	0.479233	0.159744	33.5	0.415335	0.223642	2.7476	0.0319489	3.19489	0.223642	0	0	0	0.0638978	0.0638978	0	0	0.0638978	0	0	0	0	0	0	0	0	0	0	0	0
0	3	1	1	-1	1	1	62	32.7	102.722	0.58104	33.3028	47.2783	11.7431	6.6055	3.24159	0.366972	0.183486	33.4	0.611621	0.489297	2.69113	0.214067	2.62997	0.122324	0.030581	0	0.0917431	0.030581	0	0	0	0.0611621	0.030581	0.030581	3.0581	0.030581	0.030581	0	0.030581	0	0	0.0611621	0.030581	1.52905
0	3	1	3	-2	1	1	63	30.4	95.3289	0.756579	37.9934	40.1316	10.8882	4.375	1.15132	0.296053	0.0657895	30.4	0.394737	0.263158	2.46711	0.0657895	0	0.131579	0	0	0	0	0.0657895	0	0	0	0.0657895	0.0328947	1.64474	0	0	0	0.0328947	0	0	0.0328947	0	0
1	3	1	-2	-3	1	1	64	31.1	109.389	0.482315	38.0386	45.1447	17.1704	6.43087	2.12219	0.385852	0.128617	31.2	0.803859	0.418006	1.99357	0.192926	1.06109	0.418006	0	0	0.096463	0	0.0321543	0.0321543	0.0321543	0.321543	0.0643087	0.0643087	3.21543	0	0	0	0.128617	0.0643087	1.60772	0.128617	0.0643087	1.60772
0	3	1	3	-2	1	1	67	25.5	129.647	0.352941	28.2353	61.7647	26.549	9.80392	2.98039	0.784314	0.117647	31.6	0.431373	0.196078	3.92157	0.0784314	3.92157	0.196078	0	0	0	0	0.0392157	0	0	0.27451	0.117647	0.117647	3.92157	0	0	0	0.0392157	0.0392157	3.92157	0.0392157	0.0392157	3.92157
1	3	2	0	-1	1	1	69	26.5	94.0755	0.943396	28.717	35.3962	17.2075	8.79245	3.0566	0.45283	0.113208	35.2	0.264151	0.0754717	3.77358	0	0	0.113208	0.0377358	0	0	0	0	0	0	0.0754717	0	0	0	0.0377358	0	0	0	0	0	0.0377358	0	0
0	3	3	5	-2	1	1	73	22.3	108.251	0.627803	33.2735	41.9283	20.8072	8.60987	2.95964	0.58296	0.179372	30.9	0.44843	0.269058	3.00448	0.0896861	2.24215	0.179372	0	0	0	0.044843	0	0	0	0.0896861	0.044843	0.044843	4.4843	0	0	0	0	0	0	0	0	0
0	3	2	4	-3	1	1	73	20.2	123.267	0.544554	34.8515	53.2673	19.1584	10.099	5.34653	0.742574	0.19802	30.4	0.49505	0.19802	3.71287	0.0990099	2.47525	0.346535	0	0	0	0	0.049505	0.049505	0.049505	0.29703	0.0990099	0.049505	2.47525	0.049505	0.049505	0	0	0	0	0.049505	0.049505	4.9505
0	3	2	1	-1	1	1	87	8.9	123.258	0.224719	32.0225	56.6292	26.5169	6.85393	1.01124	0.561798	0.11236	27.5	0.11236	0.11236	11.236	0	0	0	0	0	0	0	0	0	0	0	0	0	0	0	0	0	0	0	0	0	0	0
1	1	2	4	4	1	1	57	37	98.3243	0.648649	38.0541	42.4865	9.89189	4.81081	2.48649	0.351351	0.162162	30.9	0.297297	0.27027	1.62162	0.189189	1.54054	0.135135	0	0	0.0540541	0	0	0	0	0.162162	0.0540541	0.0540541	2.7027	0.027027	0.027027	0	0	0	0	0.027027	0.027027	2.7027
1	2	3	3	3	1	1	81	13.1	112.977	0.381679	31.5267	47.3282	21.7557	9.77099	2.21374	0.763359	0.0763359	27.3	0.381679	0.381679	7.63359	0	0	0	0	0	0	0	0	0	0	0	0	0	0	0	0	0	0	0	0	0	0	0
0	2	2	0	-1	1	1	62	34.7	102.795	0.576369	34.6398	46.3689	11.7003	5.90778	3.63112	0.403458	0.172911	31.5	0.230548	0.0864553	2.88184	0.0288184	2.88184	0.0864553	0	0	0	0	0	0	0	0.0576369	0.0288184	0	0	0.0288184	0.0288184	0	0	0	0	0.0288184	0.0288184	2.88184
1	2	2	2	1	1	1	76	22.6	125.133	0.309735	37.9204	52.1239	18.2743	12.6991	3.80531	0.840708	0.176991	29.2	0.486726	0.265487	2.9646	0.0884956	0	0.221239	0	0	0.0442478	0	0.0442478	0	0	0.176991	0.0884956	0.0442478	2.21239	0.0442478	0	0	0	0	0	0.0442478	0	0
0	2	3	1	0	1	1	80	18.4	91.5217	0.815217	30.6522	42.7174	13.4783	3.80435	0	0.271739	0	24.9	0.163043	0.163043	5.43478	0.0543478	5.43478	0	0	0	0.0543478	0	0	0	0	0	0.0543478	0	0	0	0	0	0	0	0	0	0	0
1	2	3	0	-1	1	1	82	15.6	121.538	0.705128	27.8846	56.0256	20.5128	9.03846	7.37179	0.512821	0.384615	29.7	0.128205	0.0641026	0	0	0	0.128205	0.0641026	0	0	0	0	0	0	0	0	0	0	0	0	0	0	0	0	0	0	0
0	2	3	1	1	1	1	83	11.6	121.034	0.431034	35.6897	46.7241	16.0345	15.3448	6.81034	0.948276	0.344828	34.7	0.258621	0.172414	8.62069	0	0	0.0862069	0	0	0	0	0	0	0	0	0	0	0	0	0	0	0	0	0	0	0	0
0	2	3	3	3	1	1	89	5.7	133.684	0.701754	20.3509	74.0351	25.4386	11.2281	1.92982	0.877193	0	26.6	0.350877	0.175439	17.5439	0	0	0.175439	0.175439	0	0	0	0	0	0	0	0	0	0	0	0	0	0	0	0	0	0	0
1	2	1	2	1	1	1	59	34.9	109.198	0.372493	36.1891	52.2063	14.1261	5.50143	0.802292	0.315186	0.0286533	27.5	0.659026	0.601719	2.32092	0.114613	1.43266	0.143266	0	0	0.114613	0	0	0	0	0.25788	0.0573066	0.0286533	1.43266	0.0573066	0	0	0.0286533	0.0286533	2.86533	0.0859599	0.0286533	0.974212
1	2	2	2	1	1	1	72	25.4	115.787	0.15748	38.622	51.7717	19.0157	6.02362	0.19685	0.275591	0	28.7	0.511811	0.511811	2.71654	0.275591	2.79528	0.11811	0	0	0.0787402	0	0	0	0	0.15748	0.0393701	0.0393701	3.93701	0	0	0	0	0	0	0	0	0
1	2	3	1	1	1	1	72	24.7	117.895	0.364372	35.8704	50.1215	20	8.46154	3.07692	0.48583	0.121457	25.4	0.202429	0.161943	2.02429	0.161943	2.02429	0.121457	0	0	0.0404858	0	0	0	0	0.0809717	0.0404858	0.0404858	4.04858	0	0	0	0	0	0	0	0	0
0	2	3	0	-1	1	1	75	20.4	116.422	0.441176	31.4706	56.0784	15.049	8.43137	5	0.539216	0.245098	31.3	0.588235	0.441176	4.36275	0.0980392	2.45098	0.147059	0	0	0.0490196	0	0.0490196	0.0490196	0.0490196	0.196078	0.0980392	0.0490196	2.45098	0.0490196	0	0	0	0	0	0.0490196	0	0
0	2	3	1	1	1	1	85	10.2	124.02	0.490196	34.8039	53.2353	26.4706	8.72549	0.294118	0.588235	0	25.3	0.588235	0.588235	8.13725	0.0980392	9.80392	0.0980392	0	0	0.0980392	0	0	0	0	0.294118	0.0980392	0	0	0	0	0	0	0	0	0	0	0
1	2	3	4	4	1	1	89	11.5	123.913	0.173913	32.9565	56.3478	22.8696	10.4348	1.13043	0.956522	0.0869565	25.7	0.608696	0.521739	8.69565	0.26087	8.69565	0.0869565	0	0	0	0.0869565	0	0	0	0.0869565	0	0	0	0	0	0	0	0	0	0	0	0
1	3	3	1	0	1	1	65	32.4	103.827	0.524691	35.0926	43.0556	14.4444	7.22222	3.48765	0.339506	0.246914	29.5	0.648148	0.555556	2.90123	0.154321	3.08642	0.123457	0	0	0.0617284	0	0	0	0	0.154321	0.0925926	0.0308642	1.04938	0	0	0	0	0	0	0	0	0
0	3	3	1	1	1	1	83	14.4	112.083	0.625	36.25	39.5139	16.0417	11.8056	7.84722	0.833333	0.277778	32.7	0.416667	0.277778	5.20833	0	0	0.138889	0	0	0.0694444	0	0	0	0	0.0694444	0	0	0	0	0	0	0	0	0	0	0	0
1	3	1	-1	-2	1	1	46	52.4	98.2443	0.954198	30.8015	43.5305	15.4198	6.31679	1.22137	0.400763	0.0763359	35.5	0.496183	0.400763	1.08779	0.0954198	0.381679	0.19084	0.0381679	0.019084	0.019084	0.019084	0	0	0	0.0954198	0	0	0	0.019084	0	0	0.019084	0.019084	1.9084	0.0381679	0.019084	0.954198
1	3	1	-1	-2	1	1	69	29	99.7241	0.62069	35.3448	42.6897	12.3448	6.58621	2.06897	0.517241	0.103448	27.9	1.03448	0.689655	2.58621	0.206897	1.72414	0.137931	0.137931	0.103448	0.172414	0	0	0	0	0.37931	0.0344828	0.0344828	3.44828	0.0344828	0.0344828	0	0	0	0	0.0344828	0.0344828	3.44828
1	3	2	2	1	1	1	60	61.4	100.058	0.697674	34.186	44.9709	15.5814	4.09884	0.552326	0.232558	0.0290698	30.7	0.602606	0.423453	1.25407	0.130293	0.618893	0.228013	0.0325733	0.0162866	0.0651466	0.0325733	0.0325733	0	0	0.0977199	0.0162866	0.0162866	1.62866	0.0162866	0	0	0	0	0	0.0162866	0	0
1	3	2	1	1	1	1	66	66.5	119.66	0.544218	32.415	57.551	18.0612	6.53061	4.55782	0.442177	0.238095	26.5	0.526316	0.43609	1.24812	0.165414	1.09774	0.135338	0.0150376	0	0.0300752	0	0.0150376	0	0	0.135338	0	0	0	0	0	0	0	0	0	0	0	0
1	3	2	2	1	1	1	82	84.2	117.332	0.468432	38.2892	48.3707	16.9654	9.10387	4.11405	0.529532	0.203666	27	0.486936	0.285036	1.04513	0.0593824	0.712589	0.154394	0.0118765	0	0.0118765	0.0356295	0.0593824	0.0356295	0	0.0831354	0.023753	0.0118765	0.593824	0.0475059	0.0118765	0.308789	0	0	0	0.0475059	0.0118765	0.308789
1	3	1	1	1	1	1	86	88.6	110.279	0.976744	28.1395	50.6512	17.8605	8.04651	4.55814	0.372093	0.27907	28.5	0.462754	0.440181	0.699774	0.1693	0.451467	0.158014	0.0112867	0.0112867	0.0790068	0	0	0	0	0.0902935	0.0225734	0.0112867	0.564334	0.0112867	0	0	0	0	0	0.0112867	0	0
1	3	2	2	2	1	1	93	94.3	117.602	0.663265	35.4592	46.3265	17.0918	9.64286	8.46939	0.663265	0.408163	26	0.28632	0.212089	0.742312	0.0530223	0.636267	0.116649	0	0	0.0106045	0.0106045	0.0106045	0.0106045	0.0106045	0.0424178	0.0106045	0	0	0.0954401	0.0318134	0.360551	0	0	0	0.0954401	0.0318134	0.360551
1	2	3	0	-1	1	1	46	58.2	93.0928	1.1512	27.4914	37.354	15.4811	8.43643	3.17869	0.463918	0.171821	34.2	0.446735	0.378007	1.32302	0.171821	1.37457	0.120275	0.0343643	0	0.0687285	0	0.0171821	0	0	0.103093	0	0	0	0.0171821	0.0171821	0	0	0	0	0.0171821	0.0171821	1.71821
0	2	1	1	-1	1	1	46	54.1	94.8244	0.850277	30.1848	45.9519	11.146	5.19409	1.47874	0.351201	0.0739372	31.9	0.351201	0.314233	1.51571	0.166359	1.44177	0.0554529	0	0	0.0924214	0	0	0	0	0.12939	0.0184843	0.0184843	1.84843	0	0	0	0.0369686	0.0184843	0.924214	0.0369686	0.0184843	0.924214
0	2	2	0	-1	1	1	46	51	96.9804	1.05882	34.2941	42.5294	11.9412	5.7451	1.39216	0.372549	0.0784314	32.1	0.823529	0.588235	1.56863	0.137255	1.39216	0.215686	0.0588235	0.0196078	0.0196078	0	0.0588235	0	0	0.254902	0.0196078	0.0196078	1.96078	0.0784314	0.0196078	0	0.0196078	0	0	0.0980392	0.0196078	0.392157
0	2	3	1	1	1	1	67	28.1	103.915	0.676157	31.4235	43.0249	16.7972	8.00712	3.95018	0.498221	0.213523	32.7	0.604982	0.462633	2.74021	0.106762	2.38434	0.142349	0	0	0.0355872	0	0.0355872	0.0355872	0	0.213523	0.0355872	0.0355872	3.55872	0.0355872	0.0355872	0	0	0	0	0.0355872	0.0355872	3.55872
0	2	3	2	2	1	1	75	19.9	119.045	0.452261	28.3417	60.603	18.6935	6.83417	4.1206	0.301508	0.251256	31.1	0.703518	0.351759	3.56784	0.150754	3.36683	0.351759	0	0	0.150754	0	0.0502513	0	0	0.251256	0.0502513	0.0502513	5.02513	0.0502513	0	0	0	0	0	0.0502513	0	0
1	1	2	4	4	1	1	64	29.8	119.396	0.369128	34.1275	55.1678	18.7919	7.21477	3.69128	0.503356	0.134228	28.1	0.33557	0.0671141	0	0.0671141	0	0.234899	0	0	0.033557	0	0.033557	0	0	0.167785	0.0671141	0.033557	1.67785	0.033557	0.033557	0	0	0	0	0.033557	0.033557	3.3557
1	1	3	0	-1	1	1	66	32.8	105.152	0.609756	30.6098	48.4756	16.9817	6.40244	2.07317	0.457317	0.121951	31.2	0.823171	0.609756	2.59146	0.182927	2.04268	0.182927	0.121951	0.0609756	0.0609756	0	0.0609756	0	0	0.182927	0	0	0	0	0	0	0	0	0	0	0	0
1	1	1	3	3	1	1	66	27.5	115.564	0.545455	32.0727	52.0364	18.8	8.18182	3.96364	0.4	0.181818	32.4	0.4	0.363636	3.27273	0.0727273	1.81818	0.0727273	0	0	0	0	0.0363636	0	0	0.0363636	0	0	0	0	0	0	0	0	0	0	0	0
1	1	3	2	2	1	1	72	21.4	121.963	0.373832	30.2336	54.9533	22.4766	11.0748	2.85047	0.747664	0.140187	32.7	0.560748	0.327103	3.31776	0.0934579	2.33645	0.327103	0	0	0.046729	0	0	0	0	0.046729	0.046729	0	0	0.0934579	0	0	0.0934579	0.046729	2.33645	0.186916	0.046729	1.21495
1	3	3	1	1	1	1	46	50.1	106.587	0.359281	36.7864	50.6387	11.9361	5.68862	1.15768	0.259481	0.0399202	30.3	0.499002	0.419162	1.51697	0.219561	1.27745	0.11976	0.0199601	0	0.0199601	0.0199601	0	0	0	0.11976	0.0199601	0.0199601	1.99601	0.0199601	0.0199601	0	0	0	0	0.0199601	0.0199601	1.99601
0	3	3	1	1	1	1	64	34.2	103.655	0.409357	40.3801	39.386	12.5731	7.04678	3.85965	0.380117	0.146199	32.1	0.263158	0.204678	2.07602	0.116959	1.46199	0.0877193	0	0	0	0	0	0	0	0.0877193	0.116959	0.0584795	1.46199	0	0	0	0	0	0	0	0	0
1	3	1	1	1	1	1	78	18.8	99.0957	1.01064	33.5106	38.2447	13.8298	8.24468	4.25532	0.531915	0.159574	33.3	0.425532	0.37234	3.03191	0.212766	2.65957	0.212766	0	0	0.106383	0	0	0	0	0.159574	0	0	0	0.0531915	0.0531915	0	0	0	0	0.0531915	0.0531915	5.31915
1	3	2	-4	-5	1	1	82	11.1	125.946	0.0900901	34.6847	54.0541	21.6216	10.6306	4.77477	0.630631	0.36036	29	0.27027	0.27027	9.00901	0.0900901	9.00901	0	0	0	0.0900901	0	0	0	0	0	0	0	0	0	0	0	0	0	0	0	0	0
1	3	2	2	2	1	1	93	94.4	144.368	0.229885	25.977	70.2299	25.4023	14.1379	8.3908	1.03448	0.45977	25.3	0.487288	0.413136	1.00636	0.137712	1.05932	0.0741525	0	0	0.0317797	0	0	0	0	0.105932	0.0317797	0.0105932	0.360169	0	0	0	0	0	0	0	0	0
0	2	3	1	1	1	1	78	17.2	115.64	0.290698	35.7558	51.8605	16.8023	8.37209	2.61628	0.290698	0.116279	29.7	0.406977	0.290698	5.81395	0.0581395	5.81395	0	0.0581395	0.0581395	0.0581395	0.0581395	0.0581395	0	0	0.0581395	0	0	0	0	0	0	0	0	0	0	0	0
0	2	3	3	3	1	1	85	9.6	137.604	0.520833	24.6875	62.8125	31.3542	16.0417	2.08333	1.14583	0.208333	29.7	0.208333	0.208333	5.20833	0.208333	5.20833	0.104167	0	0	0.104167	0	0	0	0	0	0.104167	0	0	0	0	0	0	0	0	0	0	0
1	1	2	1	0	1	1	31	73	87.3699	0.712329	35.6301	43.5205	5.73973	1.13699	0.616438	0.0684932	0.0273973	27.4	0.383562	0.328767	1.20548	0.0958904	0.780822	0.0547945	0	0	0.0136986	0	0.0136986	0.0136986	0.0136986	0.0821918	0	0	0	0.0410959	0.0273973	0	0	0	0	0.0410959	0.0273973	0.90411
0	1	1	1	0	1	1	46	44.5	82.3596	0.988764	36.764	30.7416	8.89888	3.64045	1.32584	0.224719	0.0898876	29.5	0.516854	0.426966	2.13483	0.11236	2.24719	0.11236	0	0	0	0	0	0	0	0.0674157	0.0224719	0	0	0	0	0	0	0	0	0	0	0
1	1	3	5	3	1	1	63	31.8	72.2956	1.3522	28.9937	28.8994	7.32704	3.61635	2.10692	0.125786	0.0943396	30.7	0.440252	0.440252	2.01258	0.220126	1.79245	0.125786	0	0	0	0.0314465	0	0	0	0.125786	0.0314465	0.0314465	3.14465	0.0943396	0.0628931	0	0	0	0	0.0943396	0.0628931	2.07547
0	2	2	1	1	1	1	59	38.4	119.557	0.442708	26.7188	65.3646	20.1302	5.83333	1.04167	0.234375	0.0520833	29.7	0.651042	0.625	2.39583	0.260417	2.34375	0.078125	0	0	0.130208	0	0	0	0	0.208333	0.0520833	0.0260417	1.30208	0.0260417	0.0260417	0	0.0260417	0.0260417	2.60417	0.0520833	0.0520833	2.60417
1	2	1	1	1	1	1	65	34.1	84.0469	0.762463	37.0968	33.871	8.59238	1.64223	2.08211	0.0293255	0.058651	24.5	0.381232	0.322581	1.6129	0.205279	1.67155	0.175953	0	0	0.058651	0	0	0	0	0.117302	0.0293255	0	0	0.0879765	0.058651	0	0	0	0	0.0879765	0.058651	1.93548
1	3	3	5	1	1	1	60	61.5	103.868	0.836237	35.4704	38.5714	13.6237	8.29268	7.07317	0.487805	0.313589	28	0.406504	0.373984	1.56098	0.146341	1.44715	0.0487805	0	0	0.0325203	0	0.0162602	0	0	0.0487805	0.0162602	0.0162602	1.62602	0	0	0	0	0	0	0	0	0
1	2	2	0	-1	1	1	46	50.8	108.425	0.511811	35.5315	47.7165	13.937	8.09055	2.65748	0.452756	0.11811	30.8	0.413386	0.314961	1.10236	0.11811	0.984252	0.19685	0.019685	0	0.019685	0	0.0393701	0	0	0.0393701	0.019685	0.019685	1.9685	0.177165	0.11811	0	0	0	0	0.177165	0.11811	1.29921
0	2	3	2	1	1	1	61	36.4	117.637	0.384615	35.1374	51.3187	19.5055	6.75824	4.56044	0.43956	0.192308	31.8	0.384615	0.302198	2.5	0.0549451	2.74725	0.10989	0.0274725	0	0.0274725	0.0549451	0.0274725	0.0274725	0.0274725	0.137363	0.0274725	0.0274725	2.74725	0	0	0	0	0	0	0	0	0
1	1	3	4	2	1	1	55	37.4	86.0695	0.909091	36.9786	34.3316	8.79679	3.82353	1.25668	0.187166	0.0802139	32.6	0.40107	0.240642	2.08556	0.0534759	1.3369	0.213904	0.026738	0	0	0.0534759	0.026738	0	0	0.0802139	0.026738	0.026738	2.6738	0.026738	0.026738	0	0	0	0	0.026738	0.026738	2.6738
0	1	3	2	1	1	1	61	35.6	117.247	0.814607	30.5899	47.9494	18.4551	11.0674	8.37079	0.674157	0.449438	30	0.252809	0.140449	2.24719	0	0	0.140449	0.0280899	0	0.0280899	0	0.0280899	0.0280899	0	0.0561798	0	0	0	0.0842697	0	0	0	0	0	0.0842697	0	0
1	1	3	3	3	1	1	79	15	115.733	0.466667	33.5333	53.2	18.7333	8.06667	1.73333	0.733333	0.133333	29.3	0.466667	0.2	6.66667	0.0666667	6.66667	0.266667	0	0	0	0	0	0	0	0.266667	0.0666667	0	0	0.0666667	0	0	0	0	0	0.0666667	0	0
0	1	3	3	2	1	1	79	14.8	121.284	0.27027	37.1622	42.4324	22.3649	13.3108	5.74324	0.675676	0.337838	31.2	0.608108	0.472973	3.85135	0.135135	0	0.135135	0	0	0	0	0	0	0	0.0675676	0	0	0	0	0	0	0.0675676	0.0675676	6.75676	0.0675676	0.0675676	6.75676
1	1	2	3	3	1	1	81	14.7	131.156	0.136054	32.381	61.2245	22.517	10.5442	4.42177	0.544218	0.272109	32.4	0.136054	0.0680272	6.80272	0	0	0.0680272	0	0	0	0	0.0680272	0.0680272	0	0	0	0	0	0.0680272	0	0	0	0	0	0.0680272	0	0
1	1	2	2	2	1	1	84	13.3	105.714	1.05263	30.1504	47.594	16.1654	6.46617	4.3609	0.37594	0.225564	27.6	0.526316	0.225564	5.03759	0.075188	7.5188	0.225564	0.075188	0	0.075188	0.075188	0	0	0	0.300752	0	0	0	0	0	0	0	0	0	0	0	0
0	1	3	2	1	1	1	18	83.4	101.235	0.539568	39.4844	38.3813	11.4388	8.04556	3.34532	0.527578	0.167866	33.1	0.383693	0.275779	1.04317	0.0719424	1.19904	0.143885	0.0359712	0	0.0239808	0.0119904	0.0119904	0.0119904	0	0.155875	0.0719424	0.059952	1.00719	0.0359712	0.0119904	0	0	0	0	0.0359712	0.0119904	0.407674
1	1	3	1	0	1	1	64	32.8	99.5122	0.609756	34.4512	41.8293	15	6.95122	0.670732	0.335366	0.0304878	29.1	0.609756	0.457317	3.04878	0.121951	3.04878	0.121951	0.0914634	0.0304878	0	0.0304878	0.0304878	0	0	0.182927	0	0	0	0	0	0	0.0304878	0	0	0.0304878	0	0
0	1	1	1	0	1	1	88	10.6	114.434	0.566038	33.5849	48.5849	15.4717	11.7925	4.5283	0.849057	0.283019	31.8	0.471698	0.188679	4.71698	0.0943396	9.43396	0.283019	0	0	0	0	0	0	0	0.188679	0	0	0	0	0	0	0	0	0	0	0	0
0	1	3	-1	-2	1	1	36	69.2	99.1763	0.635838	38.1503	39.3064	14.0607	5.44798	1.57514	0.346821	0.101156	29.2	0.708092	0.491329	1.18497	0.17341	1.19942	0.187861	0.115607	0.0433526	0.0433526	0.0144509	0	0	0	0.101156	0.0144509	0.0144509	1.44509	0.0144509	0.0144509	0	0	0	0	0.0144509	0.0144509	1.44509
1	1	3	4	2	1	1	46	47.1	107.473	0.488323	36.242	47.1125	15.8811	6.41189	1.33758	0.44586	0.0424628	30.6	0.615711	0.552017	1.54989	0.318471	1.27389	0.14862	0.0424628	0.0424628	0.0849257	0.0212314	0	0	0	0.191083	0.0424628	0.0212314	1.06157	0	0	0	0	0	0	0	0	0
1	1	3	1	1	1	1	78	17.9	101.285	0.893855	31.1173	47.9888	14.581	5.19553	1.45251	0.335196	0.111732	26	0.446927	0.223464	5.58659	0.167598	5.58659	0.111732	0	0	0.111732	0	0	0	0	0.111732	0	0	0	0.0558659	0	0	0	0	0	0.0558659	0	0
0	1	2	1	0	1	1	82	15.7	112.357	0.509554	35.5414	46.4968	20.7006	7.07006	2.03822	0.318471	0.0636943	29.2	0.382166	0.318471	3.82166	0.254777	3.18471	0.127389	0	0	0.0636943	0	0	0	0	0.191083	0.0636943	0.0636943	6.36943	0.127389	0.127389	0	0	0	0	0.127389	0.127389	6.36943
1	2	3	1	0	1	1	63	32.1	104.984	0.716511	34.6106	41.7757	16.0125	8.2243	3.67601	0.498442	0.186916	31.9	0.249221	0.155763	2.49221	0.0623053	1.55763	0.124611	0	0	0	0.0311526	0.0311526	0	0	0.0934579	0.0623053	0.0623053	3.11526	0	0	0	0	0	0	0	0	0
0	2	3	2	2	1	1	75	19	124.474	0.263158	33.3158	55.1579	21.9474	10.1579	3.57895	0.684211	0.105263	30	0.578947	0.473684	4.68421	0.105263	5.26316	0.157895	0	0	0	0	0	0	0	0.0526316	0.157895	0.0526316	1.78947	0	0	0	0.0526316	0	0	0.0526316	0	0
1	2	3	1	1	1	1	76	20.4	106.863	0.686275	32.2059	44.6078	19.0686	7.54902	2.69608	0.343137	0.0980392	33.7	0.0980392	0	0	0	0	0.0980392	0	0	0	0	0.0490196	0.0490196	0	0	0	0	0	0.0490196	0	0	0	0	0	0.0490196	0	0
0	2	3	3	3	1	1	80	13.7	138.832	0.145985	30.9489	66.7153	29.927	7.44526	3.57664	0.437956	0.291971	30.3	0.80292	0.656934	5.69343	0.145985	0	0.291971	0	0	0	0	0	0	0	0	0.0729927	0	0	0	0	0	0	0	0	0	0	0
1	2	2	2	1	1	1	73	25.7	115.292	0.466926	36.07	48.8327	17.393	10.3891	2.14008	0.7393	0.116732	27.7	0.505837	0.311284	3.42412	0.116732	2.607	0.155642	0	0	0	0	0.0389105	0	0	0.233463	0	0	0	0.0389105	0.0389105	0	0	0	0	0.0389105	0.0389105	3.89105
0	2	3	3	2	1	1	76	18.2	121.484	0.714286	29.5604	52.033	30	9.17582	0	0.604396	0	24.8	0.604396	0.604396	4.01099	0.164835	1.81319	0.164835	0	0	0.10989	0	0	0	0	0.10989	0	0	0	0	0	0	0	0	0	0	0	0
0	2	2	1	1	1	1	76	21.1	122.417	0.379147	31.8009	66.8246	18.5308	4.92891	0	0.28436	0	24.5	0.379147	0.28436	3.17536	0.14218	3.17536	0.0947867	0	0	0	0	0	0	0	0.28436	0	0	0	0	0	0	0	0	0	0	0	0
0	2	2	0	-1	1	1	72	24.5	110.612	0.653061	29.9184	50.4898	14.8163	9.83673	4.85714	0.571429	0.244898	30.8	0.44898	0.326531	3.59184	0.0816327	4.08163	0.163265	0	0	0.0408163	0	0.0816327	0.0408163	0.0408163	0.122449	0.0408163	0	0	0.122449	0.0408163	0	0	0	0	0.122449	0.0408163	1.38776
0	3	3	1	-1	1	1	89	10	88.8	0.7	35.2	40.4	10.2	2.3	0	0.2	0	27.4	0.3	0.2	10	0	0	0	0	0	0	0	0	0	0	0.2	0	0	0	0.1	0	0	0	0	0	0.1	0	0
1	1	3	3	2	1	1	63	29.6	115.405	0.304054	34.5946	58.277	13.0068	6.41892	2.83784	0.439189	0.101351	32.9	1.41892	1.14865	2.5	0.506757	2.02703	0.540541	0.0675676	0	0.168919	0.0337838	0	0	0	0.135135	0.101351	0.0675676	2.22973	0	0	0	0	0	0	0	0	0
1	1	3	2	2	1	1	75	18.7	121.123	0.320856	34.2246	56.0963	17.6471	9.57219	3.26203	0.534759	0.213904	32.9	1.28342	1.06952	5.08021	0.641711	4.91979	0.26738	0	0	0.213904	0	0	0	0	0.213904	0	0	0	0	0	0	0	0	0	0	0	0
1	1	1	3	3	1	1	75	19.1	133.037	0.471204	25.288	73.089	24.6597	8.01047	1.57068	0.314136	0.052356	32.9	0.732984	0.680628	4.03141	0.209424	2.6178	0.209424	0.052356	0	0.209424	0	0	0	0	0.052356	0.052356	0	0	0	0	0	0	0	0	0	0	0
1	1	2	3	2	1	1	83	13.5	120.519	0.296296	36.2963	55.4074	17.4815	6.51852	4.51852	0.37037	0.296296	29.4	0.592593	0.592593	4.66667	0.444444	4.96296	0.222222	0	0	0	0	0	0	0	0.222222	0	0	0	0	0	0	0	0	0	0	0	0
0	1	2	1	0	1	1	86	11	120	0.272727	34	58.3636	16.8182	7.09091	3.45455	0.636364	0.272727	28.1	0.727273	0.545455	7.54545	0.181818	4.54545	0.181818	0.0909091	0	0	0.0909091	0.0909091	0	0	0.0909091	0	0	0	0	0	0	0	0	0	0	0	0
1	2	1	3	2	1	1	72	23.3	106.867	0.515021	31.7597	59.8712	10.3433	3.86266	0.472103	0.257511	0	26.4	0.257511	0.257511	3.56223	0.128755	2.87554	0.0429185	0	0	0	0	0	0	0	0.0858369	0.0429185	0.0429185	4.29185	0.0429185	0	0	0	0	0	0.0429185	0	0
1	1	2	1	1	1	1	68	27.3	114.176	0.512821	30.8791	54.5421	14.4689	7.8022	5.9707	0.549451	0.21978	29	0.18315	0.18315	2.1978	0.10989	1.20879	0.0732601	0	0	0	0	0	0	0	0.10989	0	0	0	0.0732601	0.03663	0	0	0	0	0.0732601	0.03663	1.8315
1	1	1	1	1	1	1	80	16	123.875	0.5	28.125	59.3125	27.0625	6.25	2.5625	0.375	0.0625	31.2	0.25	0.125	3.125	0	0	0.1875	0	0	0	0	0.0625	0	0	0.1875	0.0625	0.0625	6.25	0	0	0	0	0	0	0	0	0
1	1	3	3	2	1	1	86	8	103.625	0.25	41.5	47.875	7.25	4.75	2.125	0.375	0.125	21	1	1	11	0.125	12.5	0.125	0	0	0	0	0	0	0	0.125	0	0	0	0	0	0	0	0	0	0	0	0
0	2	2	0	-1	1	1	71	24.4	109.795	0.57377	34.2213	46.6803	13.0738	9.79508	5.40984	0.655738	0.245902	31.4	0.368852	0.327869	3.60656	0.122951	4.09836	0.0819672	0	0	0.0819672	0	0	0	0	0.0409836	0.0819672	0	0	0.0819672	0.0409836	0	0	0	0	0.0819672	0.0409836	2.04918
0	3	3	1	1	1	1	60	37.6	92.3138	0.691489	40.3457	31.1436	13.2979	6.59574	0.239362	0.478723	0	26.4	0.505319	0.398936	2.12766	0.159574	2.20745	0.18617	0.0265957	0	0.159574	0.0797872	0	0	0	0.106383	0	0	0	0	0	0	0	0	0	0	0	0
1	3	3	1	0	1	1	73	24.2	128.058	0.330579	29.0909	62.8512	25.4959	8.8843	1.44628	0.454545	0.0826446	30.4	0.785124	0.619835	3.30579	0.165289	2.06612	0.123967	0	0	0.0826446	0.0826446	0.0413223	0.0413223	0.0413223	0.0826446	0	0	0	0	0	0	0.0413223	0.0413223	4.13223	0.0413223	0.0413223	4.13223
0	3	2	-2	-4	1	1	74	50.1	98.523	0.578842	37.5848	48.5429	8.10379	2.81437	0.898204	0.11976	0.0399202	31.6	0.818363	0.778443	1.99601	0.299401	1.99601	0.0399202	0	0	0.0199601	0.0199601	0.0199601	0	0	0.159681	0.0199601	0.0199601	1.99601	0.0798403	0.0399202	0	0	0	0	0.0798403	0.0399202	0.998004
1	3	1	-2	-3	1	1	77	17.2	134.535	0.348837	27.5	67.7326	19.7674	13.5465	5.63953	0.872093	0.232558	30.1	0.174419	0.174419	5.81395	0.0581395	5.81395	0	0	0	0	0.0581395	0	0	0	0	0	0	0	0	0	0	0	0	0	0	0	0
1	1	1	1	0	1	1	53	46.4	94.8707	0.926724	31.8103	40.9052	13.4267	6.25	1.59483	0.366379	0.0862069	30.4	0.280172	0.107759	0.431034	0.0646552	0	0.172414	0	0	0	0	0	0	0	0.172414	0	0	0	0.0431034	0	0	0	0	0	0.0431034	0	0
1	1	2	1	0	1	1	58	42.6	100.211	0.56338	34.5305	44.7653	13.7793	4.34272	2.23005	0.187793	0.0938967	29.9	0.258216	0.187793	1.76056	0.0938967	1.17371	0.0704225	0	0	0.0469484	0	0	0	0	0.140845	0.0234742	0.0234742	2.34742	0.0234742	0	0	0	0	0	0.0234742	0	0
1	1	2	1	1	1	1	72	24.3	104.28	0.617284	34.7737	43.5391	15.3498	7.77778	2.22222	0.534979	0.0823045	28.7	0.37037	0.246914	3.41564	0.123457	2.7572	0.123457	0	0	0.123457	0	0	0	0	0.164609	0	0	0	0	0	0	0	0	0	0	0	0
0	1	3	1	1	1	1	76	20.2	117.129	0.544554	30.5446	57.8713	16.5347	7.62376	4.0099	0.39604	0.19802	31.6	0.247525	0.19802	2.47525	0.19802	2.47525	0.148515	0	0	0	0	0	0	0	0.19802	0	0	0	0	0	0	0	0	0	0	0	0
1	1	2	1	1	1	1	84	19.8	69.697	1.16162	25.3535	25.2525	9.49495	6.31313	2.17172	0.353535	0.151515	27	0.555556	0.454545	3.93939	0.252525	3.0303	0.151515	0.10101	0.0505051	0.0505051	0.0505051	0	0	0	0	0	0	0	0	0	0	0	0	0	0	0	0
1	1	3	3	3	1	1	91	2.7	155.926	0.37037	19.6296	96.2963	18.1481	6.66667	14.8148	0.37037	0.37037	28.3	0.37037	0.37037	37.037	0.37037	37.037	0	0	0	0	0	0	0	0	0.37037	0	0	0	0	0	0	0	0	0	0	0	0
1	2	2	1	0	1	1	46	49.5	98.4646	0.585859	36.4444	44.6263	9.85859	5.61616	1.33333	0.40404	0.0808081	30.6	0.666667	0.545455	1.87879	0.242424	1.67677	0.141414	0.040404	0	0.0808081	0	0	0	0	0.121212	0	0	0	0	0	0	0	0	0	0	0	0
1	2	3	0	-1	1	1	70	25.5	125.608	0.352941	28.2745	68.5098	18.6275	6.86275	2.94118	0.392157	0.117647	31.1	1.17647	0.784314	3.13725	0.196078	2.35294	0.352941	0.313725	0.117647	0.117647	0	0.0392157	0	0	0.392157	0.0392157	0.0392157	3.92157	0.0392157	0.0392157	0	0.0392157	0	0	0.0784314	0.0392157	1.96078
1	2	1	1	1	1	1	76	19.3	116.58	0.259067	32.7979	60.1554	14.4041	6.58031	2.38342	0.207254	0.103627	30.4	0.518135	0.414508	4.55959	0.15544	3.4715	0.0518135	0	0	0.0518135	0	0	0	0	0.207254	0	0	0	0	0	0	0	0	0	0	0	0
0	2	1	1	0	1	1	80	19.2	105.052	0.46875	36.6146	42.7604	16.3021	5.9375	3.02083	0.260417	0.104167	31.2	0.416667	0.416667	1.97917	0.208333	0	0.260417	0	0	0.15625	0	0	0	0	0.15625	0	0	0	0	0	0	0	0	0	0	0	0
1	2	3	1	1	1	1	46	51.2	104.336	0.644531	36.3281	41.0352	14.8438	8.84766	2.63672	0.507812	0.136719	31.9	0.195312	0.117188	1.30859	0.0585938	1.95312	0.0976562	0	0	0.0390625	0.0195312	0.0195312	0	0	0.0390625	0.0585938	0.0390625	1.28906	0.0390625	0	0	0	0	0	0.0390625	0	0
1	2	1	0	-1	1	1	64	32	114.625	0.28125	38.5938	50.0312	14.4375	7.46875	3.8125	0.34375	0.1875	28.9	0.46875	0.3125	2.1875	0.09375	3.125	0.15625	0.03125	0	0.03125	0	0.03125	0	0	0.09375	0	0	0	0.0625	0.03125	0	0	0	0	0.0625	0.03125	1.5625
0	1	3	1	1	1	1	75	20.2	115.297	0.39604	31.4851	52.2772	17.6238	10.7426	2.72277	0.643564	0.148515	28	0.544554	0.445545	4.40594	0.19802	3.71287	0.0990099	0	0	0.049505	0	0	0	0	0.0990099	0	0	0	0	0	0	0	0	0	0	0	0
1	1	2	5	3	1	1	46	48.1	103.056	0.43659	42.7859	41.289	11.7256	5.53015	1.30977	0.31185	0.0623701	31.9	0.39501	0.35343	1.95426	0.14553	2.079	0.04158	0.02079	0.02079	0.02079	0	0	0	0	0.0623701	0.0623701	0.02079	0.706861	0	0	0	0	0	0	0	0	0
1	1	2	1	0	1	1	46	37.1	117.224	0.32345	33.3962	53.5849	16.9272	10.5391	2.42588	0.539084	0.134771	32.4	0.485175	0.32345	2.47978	0.161725	2.2372	0.0808625	0.0808625	0.0539084	0.0808625	0.0269542	0	0	0	0.107817	0.0269542	0.0269542	2.69542	0	0	0	0	0	0	0	0	0
0	1	3	1	-1	1	1	61	36.6	97.1858	0.546448	39.3169	42.5683	8.6612	5.10929	0.983607	0.245902	0.0819672	28.4	0.68306	0.546448	2.59563	0.0819672	2.73224	0.10929	0.10929	0.0546448	0.0273224	0.0546448	0	0	0	0.0273224	0.0273224	0	0	0	0	0	0	0	0	0	0	0
1	1	3	4	1	1	1	70	23.3	117.082	0.55794	39.9142	46.6953	11.2876	10.6867	7.93991	0.55794	0.343348	31.4	0.600858	0.472103	4.29185	0.171674	4.29185	0.0858369	0.0429185	0	0.0429185	0.0429185	0	0	0	0.0858369	0.0429185	0.0429185	4.29185	0	0	0	0	0	0	0	0	0
0	1	3	0	-1	1	1	70	25.6	123.359	0.507812	34.8047	47.7344	23.6328	11.25	5.42969	0.742188	0.273438	30.2	0.585938	0.546875	3.63281	0.117188	3.90625	0.078125	0.0390625	0	0.117188	0.0390625	0	0	0	0.0390625	0	0	0	0	0	0	0	0	0	0	0	0
1	1	2	1	0	1	1	74	27.8	92.9496	0.57554	40.0719	36.0072	10.3957	4.35252	1.51079	0.251799	0.0719424	32.5	0.28777	0.215827	2.41007	0.143885	2.69784	0.0719424	0.0359712	0.0359712	0.0359712	0.0359712	0	0	0	0	0	0	0	0	0	0	0	0	0	0	0	0
0	1	2	1	0	1	1	34	64.2	92.0093	1.02804	31.8692	39.6417	11.3551	4.79751	3.33333	0.342679	0.124611	31.4	0.358255	0.218069	1.4486	0.140187	1.38629	0.109034	0	0	0.046729	0.0155763	0.0155763	0	0	0.124611	0	0	0	0.046729	0	0	0	0	0	0.046729	0	0
0	1	1	1	0	1	1	81	24.6	69.0244	1.50407	30.3659	25.2033	6.34146	4.14634	1.46341	0.162602	0.162602	29.3	0.121951	0.0813008	0	0.0406504	0	0.0813008	0	0	0	0	0	0	0	0.121951	0	0	0	0.0406504	0.0406504	0	0	0	0	0.0406504	0.0406504	4.06504
0	1	1	1	1	1	1	89	7.8	109.615	0.25641	34.4872	54.2308	11.5385	5.76923	3.20513	0.25641	0.128205	30.6	0.512821	0.384615	8.58974	0	0	0.25641	0	0	0	0	0	0	0	0.512821	0	0	0	0.384615	0.25641	0	0	0	0	0.384615	0.25641	8.46154
1	3	3	1	0	1	1	60	38.6	82.5648	0.803109	37.6166	33.0311	6.89119	3.62694	0.595855	0.259067	0.0259067	28.6	0.466321	0.388601	1.73575	0.15544	0.854922	0.181347	0	0	0.0259067	0	0	0	0	0.207254	0	0	0	0.0518135	0.0518135	0	0	0	0	0.0518135	0.0518135	2.59067
0	3	3	0	-1	1	1	72	24.3	95.5144	0.411523	34.8148	48.6831	8.60082	3.00412	0	0.288066	0	25	0.699588	0.658436	3.86831	0.164609	3.08642	0.0411523	0	0	0.0823045	0	0	0	0	0.123457	0	0	0	0.123457	0.0411523	0	0	0	0	0.123457	0.0411523	1.39918
1	2	2	1	1	1	1	74	20.9	112.057	0.478469	32.6794	53.5885	13.1579	7.36842	4.78469	0.334928	0.191388	30	0.669856	0.62201	4.78469	0.239234	4.78469	0.0478469	0	0	0.0478469	0.0478469	0	0	0	0.191388	0.143541	0.0956938	3.15789	0	0	0	0	0	0	0	0	0
0	2	2	1	0	1	1	75	19.9	125.327	0.251256	33.0653	60.7538	21.206	6.78392	3.21608	0.301508	0.201005	31.2	0.904523	0.753769	4.37186	0.251256	3.01508	0.201005	0.100503	0	0.251256	0	0	0	0	0.201005	0.100503	0.100503	5.02513	0	0	0	0	0	0	0	0	0
0	2	3	2	2	1	1	75	18.9	128.095	0.15873	33.7566	58.3069	21.2169	11.2169	3.43915	0.529101	0.21164	31.9	0.582011	0.582011	4.33862	0.37037	4.55026	0.10582	0	0	0.0529101	0	0	0	0	0	0	0	0	0	0	0	0	0	0	0	0	0
0	2	2	1	1	1	1	97	2.6	194.615	0	13.0769	93.4615	45	18.8462	24.2308	1.15385	1.15385	24.9	0.769231	0.769231	38.4615	0	0	0	0	0	0	0	0	0	0	0	0	0	0	0	0	0	0	0	0	0	0	0
0	3	1	0	-1	1	1	80	16.8	132.917	0.238095	34.4643	59.2262	25.7143	10.7738	2.44048	0.595238	0.119048	31	0.119048	0.119048	5.95238	0	0	0	0	0	0	0	0	0	0	0.0595238	0	0	0	0	0	0	0	0	0	0	0	0
1	3	3	1	1	1	1	89	7	135.571	0.142857	29.5714	55.4286	27	21	2.28571	1.14286	0.142857	27.4	0.142857	0.142857	0	0	0	0.142857	0	0	0.142857	0	0	0	0	0	0	0	0	0	0	0	0	0	0	0	0	0
1	1	3	5	3	1	1	46	49.7	105.915	0.56338	31.5292	54.3662	14.6076	4.18511	0.623742	0.261569	0.0402414	33.2	0.643863	0.54326	1.87123	0.0603622	1.34809	0.0603622	0.0201207	0	0	0.0603622	0	0	0	0.0603622	0	0	0	0.0201207	0.0201207	0	0	0	0	0.0201207	0.0201207	2.01207
0	1	3	5	4	1	1	73	20.9	114.258	0.526316	29.0909	57.2249	16.6986	7.55981	3.11005	0.430622	0.143541	30.8	0.76555	0.62201	4.40191	0	0	0.0956938	0	0	0	0.0956938	0.143541	0.143541	0	0.0956938	0	0	0	0	0	0	0	0	0	0	0	0
0	1	1	1	-1	1	1	80	16.9	105.089	1.00592	24.4379	53.6095	14.4379	8.99408	2.60355	0.532544	0.236686	33.7	0.177515	0.118343	5.91716	0	0	0	0	0	0	0	0	0	0	0.0591716	0	0	0	0	0	0	0	0	0	0	0	0
1	1	3	3	3	1	1	84	9.5	142.316	0.210526	27.2632	72	27.2632	13.4737	2	0.947368	0.105263	26.8	1.26316	0.842105	10.5263	0.105263	10.5263	0.315789	0.210526	0	0	0	0	0	0	0.105263	0.105263	0	0	0	0	0	0	0	0	0	0	0
1	3	3	1	1	1	1	81	14.3	109.79	0.699301	28.1119	48.6014	20.1399	9.16084	3.07692	0.41958	0.20979	29.1	0.41958	0.27972	1.74825	0.20979	0	0.34965	0	0	0.0699301	0	0	0	0	0.27972	0.13986	0.13986	6.99301	0	0	0	0	0	0	0	0	0
0	2	1	1	1	1	1	78	20.1	113.582	0.39801	36.1692	47.4627	14.6766	10.7463	4.12935	0.895522	0.149254	31.8	0.199005	0.149254	3.33333	0	0	0.0995025	0	0	0.0497512	0	0	0	0	0.0497512	0	0	0	0.199005	0.0497512	0	0	0	0	0.199005	0.0497512	1.29353
1	2	2	2	1	1	1	80	18.3	113.934	0.601093	30.929	59.3443	14.4809	6.61202	1.96721	0.437158	0.10929	32.3	0.382514	0.218579	1.36612	0.0546448	0	0.218579	0	0	0.0546448	0	0.0546448	0.0546448	0	0	0	0	0	0.10929	0	0	0	0	0	0.10929	0	0
1	2	2	0	-1	1	1	80	16.3	120.736	0.490798	33.4969	55.7055	18.4049	10.2454	2.45399	0.490798	0.0613497	28.6	0.429448	0.245399	4.60123	0	0	0.184049	0	0	0	0	0.122699	0.122699	0.0613497	0.0613497	0	0	0	0	0	0	0.0613497	0	0	0.0613497	0	0
1	2	3	2	2	1	1	87	7.7	118.961	0.519481	35.1948	45.1948	18.1818	17.013	2.85714	0.519481	0.12987	24	0.519481	0.25974	6.49351	0.12987	12.987	0.25974	0	0	0	0	0	0	0	0.12987	0	0	0	0	0	0	0	0	0	0	0	0
0	2	2	0	-1	1	1	46	54	97.0741	0.888889	34.7037	40.0185	12.5185	7.25926	1.7037	0.407407	0.111111	29.8	0.481481	0.333333	1.64815	0.037037	0.925926	0.12963	0.037037	0.0185185	0.037037	0.0555556	0.0185185	0	0	0	0	0	0	0.037037	0.0185185	0	0.0185185	0	0	0.0555556	0.0185185	0.62963
0	2	3	2	1	1	1	58	38.4	94.8958	1.11979	29.3229	40.5208	15.3125	7.16146	1.45833	0.442708	0.104167	31.6	0.572917	0.364583	1.84896	0.104167	0.651042	0.286458	0.0260417	0	0.078125	0	0.078125	0.0260417	0	0.0520833	0.0520833	0.0520833	2.60417	0	0	0	0	0	0	0	0	0
1	2	3	2	1	1	1	63	33	105.394	0.787879	35.1515	41	11.9091	10.2424	6.33333	0.606061	0.333333	30.1	0.575758	0.393939	2.57576	0.121212	1.51515	0.151515	0	0	0.030303	0.030303	0.0606061	0	0	0.121212	0.030303	0	0	0.030303	0	0	0	0	0	0.030303	0	0
1	2	2	1	0	1	1	79	17.4	126.609	0.229885	34.3678	57.6437	17.931	10.0575	6.37931	0.574713	0.287356	29.9	0.45977	0.287356	5.74713	0.172414	5.74713	0.114943	0.0574713	0.0574713	0	0.0574713	0	0	0	0.0574713	0	0	0	0	0	0	0	0	0	0	0	0
1	1	3	3	1	1	1	46	48	91.4375	0.708333	35.9167	41.8958	8.47917	3.33333	1.10417	0.208333	0.0833333	29.5	0.604167	0.5625	1.77083	0.104167	0.833333	0.104167	0	0	0.0416667	0	0	0	0	0.145833	0.0416667	0.0208333	1.04167	0.0208333	0	0	0	0	0	0.0208333	0	0
1	1	3	1	-1	1	1	46	52.4	99.2939	0.763359	32.0992	47.9771	13.3015	4.21756	0.935115	0.19084	0.0381679	30.2	0.458015	0.400763	1.35496	0.114504	0.324427	0.171756	0	0	0.0572519	0.019084	0	0	0	0.114504	0	0	0	0.0572519	0.019084	0	0.019084	0.019084	1.9084	0.0763359	0.0381679	0.954198
0	1	2	3	3	1	1	55	38.9	128.329	0.488432	28.2519	67.8406	20.0771	9.43445	2.2365	0.514139	0.0514139	32.1	0.488432	0.359897	2.03085	0.0771208	0.848329	0.179949	0	0	0.102828	0	0	0	0	0.154242	0	0	0	0.0257069	0.0257069	0	0.0257069	0.0257069	2.57069	0.0514139	0.0514139	2.57069
0	1	1	0	-1	1	1	70	27.7	113.538	0.397112	35.3069	48.917	18.1227	8.23105	2.56318	0.469314	0.108303	30.2	0.361011	0.361011	2.88809	0.216606	2.41877	0.0722022	0	0	0	0	0	0	0	0.108303	0.0361011	0.0361011	3.61011	0.0361011	0.0361011	0	0	0	0	0.0361011	0.0361011	3.61011
1	1	3	1	1	1	1	76	18.8	110.479	0.531915	30.0532	51.2234	17.5532	8.08511	2.97872	0.531915	0.212766	30.4	0.212766	0.106383	0	0.0531915	0	0.212766	0	0	0	0	0	0	0	0.106383	0	0	0	0.0531915	0	0	0.0531915	0.0531915	5.31915	0.106383	0.0531915	2.65957
0	1	1	5	4	1	1	76	18.3	114.973	0.765027	29.1257	51.5301	19.3989	8.79781	5.35519	0.601093	0.163934	32.1	0.655738	0.601093	4.97268	0.218579	4.09836	0.0546448	0	0	0.10929	0.0546448	0	0	0	0.163934	0	0	0	0.0546448	0	0	0	0	0	0.0546448	0	0
1	1	2	2	2	1	1	76	20.2	115.297	0.39604	31.4851	52.2772	17.6238	10.7426	2.72277	0.643564	0.148515	32.3	0.693069	0.693069	4.9505	0.19802	4.9505	0	0	0	0	0	0	0	0	0.0990099	0	0	0	0	0	0	0	0	0	0	0	0
0	1	2	2	1	1	1	84	11.5	120.087	0.26087	34.6957	62.087	19.3043	3.3913	0.347826	0.173913	0	26.5	0.26087	0.173913	0	0.173913	0	0.26087	0	0	0	0	0	0	0	0	0	0	0	0	0	0	0	0	0	0	0	0
1	1	2	1	1	1	1	87	8.8	93.4091	1.02273	35.9091	38.6364	11.4773	5.79545	0.568182	0.227273	0	25.4	0.681818	0.681818	11.3636	0.113636	11.3636	0	0	0	0	0	0	0	0	0.340909	0.113636	0.113636	11.3636	0	0	0	0	0	0	0	0	0
0	1	3	5	4	1	1	88	5.5	90.7273	0.909091	25.6364	51.2727	10	2.72727	0	0.181818	0	23.8	0.181818	0.181818	18.1818	0	0	0	0	0	0	0	0	0	0	0.181818	0	0	0	0	0	0	0	0	0	0	0	0
0	1	3	2	1	1	1	32	63.7	112.527	0.470958	31.1146	56.1695	13.7206	8.82261	2.2292	0.470958	0.141287	33.7	0.596546	0.518053	1.146	0.188383	0.784929	0.188383	0.0313972	0	0.0470958	0	0	0	0	0.125589	0.0313972	0.0313972	1.56986	0	0	0	0	0	0	0	0	0
1	1	3	1	1	1	1	46	50.2	111.135	0.458167	31.8127	54.6813	15.2789	6.83267	2.07171	0.358566	0.0996016	32.3	0.278884	0.219124	1.2749	0.159363	0.996016	0.0996016	0.0199203	0.0199203	0.0199203	0	0	0	0	0.0796813	0	0	0	0	0	0	0.0199203	0.0199203	1.99203	0.0199203	0.0199203	1.99203
0	1	2	0	-1	1	1	84	16.2	83.7037	1.48148	29.321	30.2469	15	6.04938	1.60494	0.432099	0.0617284	27.6	0.123457	0.123457	6.17284	0	0	0	0	0	0	0	0	0	0	0	0	0	0	0	0	0	0	0	0	0	0	0
0	1	1	1	1	1	1	78	18.3	108.47	0.765027	32.4044	51.3661	15.7377	6.66667	1.47541	0.382514	0.10929	28.6	0.382514	0.273224	4.37158	0.218579	5.46448	0.10929	0	0	0.10929	0	0	0	0	0.163934	0	0	0	0	0	0	0.0546448	0.0546448	5.46448	0.0546448	0.0546448	5.46448
1	1	2	2	1	1	1	63	33.2	116.536	0.421687	30.3614	54.3976	17.5904	9.42771	4.33735	0.63253	0.240964	31.7	0.301205	0.210843	3.01205	0.0301205	3.01205	0.0301205	0.0301205	0	0	0.0301205	0.060241	0	0	0.0301205	0.0301205	0.0301205	3.01205	0	0	0	0	0	0	0	0	0
0	1	3	1	-1	1	1	77	20.2	115.297	0.39604	31.4851	52.2772	17.6238	10.7426	2.72277	0.643564	0.148515	27.9	0.445545	0.346535	2.82178	0.148515	1.63366	0.247525	0	0	0.049505	0.049505	0.0990099	0.0990099	0.0990099	0	0	0	0	0	0	0	0	0	0	0	0	0
0	3	2	1	0	1	1	46	50	110.16	0.46	41.96	42.34	13.98	7.52	3.92	0.48	0.2	31.3	0.44	0.26	1.54	0.08	0.5	0.22	0.02	0	0	0	0.02	0	0	0.1	0	0	0	0.02	0	0	0	0	0	0.02	0	0
1	3	3	1	0	1	1	61	35.3	111.955	0.538244	34.4193	48.6402	15.5524	9.66006	3.11615	0.594901	0.226629	29	0.396601	0.254958	1.89802	0.0283286	2.83286	0.226629	0.0283286	0	0	0	0	0	0	0.1983	0.0849858	0.0849858	2.83286	0.0566572	0.0283286	0	0.0283286	0	0	0.0849858	0.0283286	0.963173
0	3	1	4	-2	1	1	61	30.8	117.338	0.227273	44.3182	47.0779	14.3831	6.88312	4.44805	0.454545	0.194805	33.8	0.616883	0.357143	2.95455	0.12987	2.43506	0.25974	0	0	0	0.0324675	0	0	0	0.12987	0.0324675	0.0324675	3.24675	0	0	0	0	0	0	0	0	0
0	3	3	1	-1	1	1	76	21	108.429	0.380952	36.619	47.8571	16.2381	5.66667	1.61905	0.52381	0.047619	26.9	0.380952	0.238095	4.7619	0	0	0.047619	0	0	0	0	0	0	0	0.142857	0.047619	0	0	0	0	0	0	0	0	0	0	0
1	3	2	1	0	1	1	76	19	117.632	0.473684	31.6316	51.7895	16.6842	9.78947	7.26316	0.526316	0.210526	31.1	0.578947	0.210526	5.26316	0.105263	5.26316	0.210526	0.0526316	0	0	0	0.0526316	0	0	0.105263	0	0	0	0.0526316	0	0	0.0526316	0	0	0.105263	0	0
0	2	2	0	-1	1	1	46	54	97.0741	0.888889	34.7037	40.0185	12.5185	7.25926	1.7037	0.407407	0.111111	29.8	0.703704	0.62963	1.62963	0.12963	1.85185	0.12963	0	0	0.0925926	0	0.0185185	0.0185185	0	0.12963	0.037037	0.0185185	0.925926	0.0185185	0.0185185	0	0.0185185	0.0185185	1.85185	0.037037	0.037037	1.85185
1	2	3	2	2	1	1	68	26	99.1154	0.730769	36.3462	40.2308	14.8846	5.73077	1.19231	0.423077	0.0769231	29.6	0.884615	0.807692	3.46154	0.230769	2.57692	0.0769231	0	0	0.0769231	0	0	0	0	0.0769231	0	0	0	0.0384615	0	0	0	0	0	0.0384615	0	0
0	2	1	1	-1	1	1	46	54.1	94.8244	0.850277	30.1848	45.9519	11.146	5.19409	1.47874	0.351201	0.0739372	33.5	0.25878	0.166359	1.23845	0.0739372	0.924214	0.0924214	0	0	0.0369686	0	0.0184843	0	0	0.0554529	0.0369686	0.0184843	0.924214	0.0369686	0.0184843	0	0.0369686	0.0184843	0.924214	0.0739372	0.0369686	0.924214
1	2	3	0	-1	1	1	57	40.6	96.5764	0.492611	37.2167	42.7833	8.27586	4.48276	3.30049	0.197044	0.221675	32.1	0.197044	0.0985222	1.84729	0	0	0.0738916	0.0246305	0	0	0	0.0492611	0.0246305	0.0246305	0.0492611	0	0	0	0.0492611	0.0246305	0	0.0246305	0.0246305	2.46305	0.0738916	0.0492611	1.62562
1	2	3	1	1	1	1	60	37	101.973	0.837838	30.0811	48.7297	15.1081	6.10811	1.10811	0.351351	0.0810811	34.1	0.432432	0.378378	1.91892	0.0540541	0	0.108108	0	0	0.027027	0	0	0	0	0.0810811	0.027027	0.027027	2.7027	0.108108	0.0810811	0	0	0	0	0.108108	0.0810811	2.05405
1	2	2	1	0	1	1	63	31.8	98.4591	1.10063	28.4277	49.8428	10.8491	5.15723	3.08176	0.283019	0.0943396	34.4	0.377358	0.251572	1.98113	0.0628931	1.57233	0.157233	0.0314465	0.0314465	0.0943396	0.0314465	0	0	0	0.0628931	0.0314465	0.0314465	3.14465	0.0628931	0	0	0	0	0	0.0628931	0	0
1	2	3	1	1	1	1	68	27.7	107.798	0.649819	29.9639	50.8303	14.2599	8.91697	3.1769	0.613718	0.144404	33.1	0.180505	0.144404	2.70758	0.0722022	1.80505	0.0361011	0	0	0.0361011	0	0.0361011	0.0361011	0	0.0361011	0	0	0	0.180505	0.0722022	0	0.0361011	0	0	0.216606	0.0722022	1.22744
1	2	3	0	-1	1	1	70	25.5	125.608	0.352941	28.2745	68.5098	18.6275	6.86275	2.94118	0.392157	0.117647	31.9	0.196078	0.196078	1.56863	0.0392157	0	0.117647	0	0	0	0	0	0	0	0	0.0392157	0	0	0.117647	0.0784314	0	0	0	0	0.117647	0.0784314	2.58824
1	2	2	2	1	1	1	73	25.7	115.292	0.466926	36.07	48.8327	17.393	10.3891	2.14008	0.7393	0.116732	31.3	0.350195	0.272374	1.67315	0.0389105	0	0.155642	0	0	0.0389105	0	0	0	0	0.077821	0.0389105	0	0	0.116732	0.077821	0	0	0	0	0.116732	0.077821	2.56809
0	2	2	1	1	1	1	76	21.7	125.023	0.506912	26.3594	72.3502	15.7604	7.8341	2.21198	0.599078	0.184332	32.5	0.230415	0.138249	3.08756	0	0	0.138249	0	0	0	0	0	0	0	0.0460829	0	0	0	0.184332	0.0460829	0	0	0	0	0.184332	0.0460829	1.19816
0	1	1	0	-1	1	1	57	44.5	106.809	0.876404	28.764	50.5169	15.7978	6.7191	4.1573	0.337079	0.157303	34.2	0.292135	0.157303	1.59551	0	0	0.134831	0.0449438	0.0224719	0	0.0224719	0.0449438	0.0449438	0.0224719	0.0674157	0.0224719	0.0224719	2.24719	0.0224719	0	0	0	0	0	0.0224719	0	0
1	1	2	5	3	1	1	78	15.3	120.458	0.392157	34.7712	51.3072	20.915	8.23529	4.90196	0.588235	0.392157	31.9	0.457516	0.261438	4.90196	0.0653595	6.53595	0.261438	0	0	0.0653595	0	0.0653595	0	0	0	0	0	0	0	0	0	0	0	0	0	0	0
1	3	3	1	0	1	1	76	21.1	107.204	0.42654	33.7915	49.1469	15.2133	6.01896	2.60664	0.42654	0.14218	31	0.56872	0.473934	2.8436	0.236967	2.8436	0.28436	0.0473934	0	0.14218	0	0	0	0	0.189573	0	0	0	0.0473934	0	0	0	0	0	0.0473934	0	0
0	1	3	1	1	1	1	46	52.2	129.425	0.536398	26.9923	62.6437	24.9808	11.3985	2.89272	0.727969	0.191571	30.4	0.689655	0.670498	1.70498	0.0766284	0.957854	0.0766284	0	0	0.0574713	0	0	0	0	0.1341	0.0383142	0.0383142	1.91571	0.0383142	0.0191571	0	0	0	0	0.0383142	0.0191571	0.957854
0	1	2	1	1	1	1	69	30	114	0.5	35.3	53.5333	13.8333	9.6	1.3	0.633333	0.0666667	29.5	0.366667	0.333333	2.33333	0.133333	2.5	0.1	0	0	0.0666667	0	0	0	0	0.233333	0	0	0	0	0	0	0	0	0	0	0	0
1	1	2	1	1	1	1	83	13.1	122.366	0.381679	32.2137	55.7252	21.6794	10.916	1.45038	0.458015	0.0763359	26.8	0.152672	0.0763359	0	0.0763359	0	0.152672	0	0	0	0	0	0	0	0	0	0	0	0	0	0	0	0	0	0	0	0
1	1	2	2	1	1	1	63	33	112.939	0.636364	32.1212	55.5455	15.1818	6.24242	3.21212	0.333333	0.181818	29.9	0.30303	0.30303	2.42424	0.121212	1.51515	0.0606061	0	0	0.030303	0	0	0	0	0.0909091	0	0	0	0.030303	0	0	0	0	0	0.030303	0	0
1	3	3	2	0	1	1	46	47.1	109.735	0.740741	33.5979	44.1799	18.1481	7.51323	5.55556	0.42328	0.26455	28.6	0.276008	0.276008	1.80467	0.0636943	0.700637	0.0424628	0	0	0.0212314	0	0	0	0	0.0849257	0.0212314	0	0	0.0212314	0	0	0	0	0	0.0212314	0	0
1	3	2	2	0	1	1	61	62.8	137.222	0.208333	31.1111	62.2917	26.5972	9.16667	7.84722	0.555556	0.347222	29	0.509554	0.382166	1.40127	0.127389	1.19427	0.143312	0.0159236	0	0.0796178	0.0159236	0.0159236	0	0	0.0955414	0.0159236	0.0159236	1.59236	0.0159236	0.0159236	1.59236	0.0318471	0	0	0.0477707	0.0159236	0.541401
1	3	3	5	4	1	1	84	85.3	94.5972	0.995261	32.3697	37.8673	13.4123	6.96682	2.93839	0.473934	0.189573	26.6	0.480657	0.375147	0.91442	0.117233	0.937866	0.14068	0.03517	0.0117233	0.0117233	0	0	0	0	0.0937866	0.03517	0.03517	1.17233	0.0234467	0.0117233	0.586166	0	0	0	0.0234467	0.0117233	0.586166
0	1	2	0	-1	1	1	82	13.3	97.8947	0.676692	31.9549	51.8797	9.69925	2.85714	0.902256	0.150376	0.075188	26.8	0.601504	0.526316	7.5188	0	0	0	0.075188	0.075188	0.075188	0.225564	0	0	0	0	0	0	0	0.075188	0	0	0	0	0	0.075188	0	0
1	1	3	1	1	1	1	85	11.2	115	0.357143	28.75	63.3929	15.3571	5.53571	1.60714	0.0892857	0.0892857	28.2	0.535714	0.267857	8.92857	0.0892857	8.92857	0.267857	0	0	0	0	0	0	0	0.267857	0.357143	0.267857	6.78571	0	0	0	0	0	0	0	0	0
0	1	3	1	1	1	1	85	9.5	120.211	0.631579	25.7895	65.6842	13.2632	9.36842	5.47368	0.736842	0.210526	29.2	0.105263	0.105263	10.5263	0.105263	10.5263	0	0	0	0	0	0	0	0	0	0	0	0	0	0	0	0	0	0	0	0	0
0	1	3	1	1	1	1	91	6.9	109.855	0.434783	32.8986	42.3188	26.3768	7.10145	0.724638	0.289855	0	26.8	0.57971	0.434783	9.71014	0.434783	9.71014	0.144928	0	0	0.144928	0	0	0	0	0.289855	0	0	0	0.144928	0	0	0	0	0	0.144928	0	0
0	3	1	3	0	1	1	31	66.9	122.182	0.493274	34.0508	54.3199	23.2735	7.92227	2.12257	0.597907	0.119581	31.4	0.508221	0.44843	1.19581	0.0896861	0.747384	0.104634	0	0	0.0597907	0.0149477	0	0	0	0.0747384	0.0298954	0	0	0	0	0	0.0149477	0	0	0.0149477	0	0
0	3	2	3	-2	1	1	39	56.3	117.833	0.62167	31.9893	50.6217	25.7371	7.4778	1.38544	0.479574	0.053286	28.8	0.337478	0.319716	1.66963	0.0888099	1.42096	0.017762	0	0	0.017762	0	0	0	0	0.053286	0	0	0	0	0	0	0.035524	0.017762	0.888099	0.035524	0.017762	0.888099
0	3	2	5	-1	1	1	45	53.7	120.596	0.353818	36.3501	57.5978	20.8752	5.17691	0.223464	0.353818	0	26.6	0.409683	0.335196	1.54562	0.0931099	1.48976	0.0744879	0	0	0.0558659	0	0	0	0	0.0744879	0.018622	0.018622	1.8622	0	0	0	0.018622	0.018622	1.8622	0.018622	0.018622	1.8622
0	3	2	2	-1	1	1	46	49.1	109.756	0.753564	32.0163	51.7312	15.2749	7.33198	2.62729	0.325866	0.1222	28.4	0.875764	0.509165	1.62933	0.162933	1.2831	0.305499	0.0407332	0.0203666	0.101833	0	0.0610998	0.0203666	0	0.0814664	0.0203666	0	0	0.0203666	0.0203666	0	0	0	0	0.0203666	0.0203666	2.03666
0	3	1	1	-1	1	1	62	32.8	123.262	0.487805	28.75	53.9939	21.128	11.4329	7.5	0.731707	0.243902	30.3	0.762195	0.609756	2.13415	0.213415	2.16463	0.213415	0	0	0.0304878	0	0	0	0	0.0914634	0.0304878	0	0	0.0609756	0.0304878	0	0	0	0	0.0609756	0.0304878	1.52439
0	2	3	0	-1	1	1	67	27.4	116.679	0.474453	31.8978	51.7518	16.5693	9.30657	6.67883	0.547445	0.328467	30.7	0.291971	0.145985	2.73723	0.0364964	3.64964	0.145985	0.0364964	0	0	0	0.0729927	0.0364964	0	0.0364964	0.0364964	0.0364964	3.64964	0.0364964	0.0364964	0	0.0729927	0	0	0.109489	0.0364964	1.24088
1	2	1	-1	-2	1	1	75	22.9	105.546	0.393013	38.3406	36.7686	13.2314	9.51965	7.33624	0.393013	0.393013	31.1	0.218341	0.131004	4.36681	0	0	0.0873362	0	0	0	0.0436681	0	0	0	0.0873362	0.131004	0.0873362	2.8821	0.0436681	0	0	0	0	0	0.0436681	0	0
1	2	3	2	2	1	1	87	8.2	120.976	0.731707	28.4146	56.7073	19.3902	8.78049	6.82927	0.609756	0.243902	30.8	0.365854	0.243902	0	0.121951	0	0.365854	0	0	0.121951	0	0	0	0	0	0	0	0	0.365854	0.243902	0	0	0	0	0.365854	0.243902	8.04878
0	2	3	3	2	1	1	46	48.2	100.643	0.414938	35.4564	49.6888	9.46058	4.3361	1.30705	0.248963	0.0829876	28.4	0.829876	0.726141	1.95021	0.145228	1.78423	0.103734	0	0	0.0829876	0	0.0207469	0	0	0.0207469	0	0	0	0.0207469	0	0	0.0207469	0	0	0.0414938	0	0
1	2	3	2	2	1	1	46	48.9	120.777	0.368098	30.9816	61.9632	18.1391	7.15746	2.16769	0.449898	0.143149	28.9	0.981595	0.920245	2.04499	0.143149	2.04499	0.0204499	0	0	0.143149	0	0	0	0	0.0817996	0	0	0	0.0204499	0	0	0	0	0	0.0204499	0	0
1	2	1	0	-1	1	1	58	42.6	100.164	0.704225	32.9343	44.8826	14.4836	6.03286	1.15023	0.399061	0.0938967	27.9	0.657277	0.633803	1.83099	0.187793	1.17371	0.140845	0	0	0.0704225	0	0	0	0	0.211268	0.0469484	0.0469484	2.34742	0.0234742	0	0	0.0234742	0	0	0.0469484	0	0
1	2	3	1	0	1	1	63	32.2	121.056	0.465839	28.7267	62.6087	23.0124	5.99379	0.248447	0.403727	0	25.7	0.838509	0.652174	2.95031	0.15528	2.48447	0.15528	0.0310559	0	0.15528	0.0621118	0.0310559	0	0	0.15528	0.0621118	0.0621118	3.10559	0.0310559	0.0310559	0	0	0	0	0.0310559	0.0310559	3.10559
1	2	2	1	0	1	1	65	29.6	111.182	0.506757	32.0608	58.7838	12.8716	5.27027	1.68919	0.27027	0.101351	27.6	0.912162	0.743243	3.07432	0.168919	2.7027	0.202703	0.0337838	0.0337838	0.0337838	0.101351	0.0675676	0.0675676	0	0.168919	0	0	0	0	0	0	0	0	0	0	0	0
1	2	3	2	2	1	1	85	10.8	122.407	0.648148	25.1852	58.1481	23.5185	7.31481	7.5	0.37037	0.277778	31.5	0.740741	0.648148	7.96296	0.0925926	9.25926	0	0	0	0	0.185185	0	0	0	0.462963	0	0	0	0	0	0	0	0	0	0	0	0
1	2	1	0	-1	1	1	66	29.7	115.859	0.505051	32.9293	46.431	18.5859	11.1111	6.32997	0.572391	0.30303	29.5	0.673401	0.538721	2.96296	0.20202	2.25589	0.20202	0.10101	0	0	0.03367	0.03367	0.03367	0.03367	0.20202	0	0	0	0	0	0	0	0	0	0	0	0
0	3	3	0	-1	1	1	46	50.8	115.492	0.492126	34.8228	55.8465	13.3465	6.75197	4.23228	0.393701	0.255906	32.6	0.314961	0.23622	0.984252	0.11811	0.334646	0.177165	0	0	0.0590551	0	0	0	0	0.0787402	0	0	0	0.0393701	0	0	0	0	0	0.0393701	0	0
1	3	3	0	-1	1	1	87	16.8	132.917	0.238095	34.4643	59.2262	25.7143	10.7738	2.44048	0.595238	0.119048	28.9	0.119048	0.0595238	5.95238	0	0	0	0	0	0	0	0.0595238	0	0	0.0595238	0.0595238	0	0	0.119048	0	0	0.0595238	0	0	0.178571	0	0
1	1	3	3	2	1	1	79	14.7	122.517	0.408163	30.4762	55.9864	20.4082	9.18367	5.98639	0.544218	0.272109	31.7	0.340136	0.272109	3.40136	0.0680272	6.80272	0.136054	0.0680272	0	0	0	0	0	0	0.136054	0	0	0	0	0	0	0	0	0	0	0	0
0	3	3	1	-1	1	1	83	14.4	112.083	0.625	36.25	39.5139	16.0417	11.8056	7.84722	0.833333	0.277778	30.9	0.277778	0.138889	6.94444	0.0694444	6.94444	0.138889	0	0	0.0694444	0	0	0	0	0.0694444	0.0694444	0.0694444	6.94444	0	0	0	0	0	0	0	0	0
0	3	3	1	1	1	1	83	13.9	113.957	0.215827	40	52.2302	11.1511	6.83453	3.45324	0.431655	0.215827	30.7	0.57554	0.431655	5.97122	0.215827	4.82014	0.215827	0	0	0.0719424	0	0	0	0	0.215827	0.0719424	0.0719424	7.19424	0	0	0	0	0	0	0	0	0
1	3	3	1	1	1	1	85	12.2	107.541	0.245902	35	55.4918	13.7705	3.03279	0.0819672	0.163934	0	29.5	0.491803	0.409836	6.55738	0.245902	5.4918	0.163934	0	0	0.0819672	0	0	0	0	0.0819672	0.0819672	0.0819672	8.19672	0.0819672	0	0	0	0	0	0.0819672	0	0
0	2	1	-1	-3	1	1	87	7.2	145.417	0.277778	28.0556	74.1667	18.75	15	9.30556	1.11111	0.694444	29.2	0.555556	0.555556	6.94444	0.277778	0	0.138889	0	0	0	0	0	0	0	0.277778	0.138889	0.138889	13.8889	0	0	0	0	0	0	0	0	0
0	3	1	3	-1	1	1	46	48.2	78.5892	0.788382	36.2863	31.4315	6.16183	2.78008	1.16183	0.165975	0.0414938	31.3	0.912863	0.892116	1.88797	0.248963	1.55602	0.0829876	0	0	0.0829876	0	0	0	0	0.0622407	0.0207469	0	0	0.0207469	0	0	0	0	0	0.0207469	0	0
1	3	3	1	1	1	1	75	22.1	81.629	0.769231	35.8824	34.3439	7.37557	2.89593	0.361991	0.271493	0	26.4	0.271493	0.0904977	2.26244	0.0452489	0	0.0904977	0	0	0.0452489	0	0	0	0	0.135747	0	0	0	0	0	0	0	0	0	0	0	0
1	2	2	2	2	1	1	46	52.1	101.536	0.326296	39.9616	47.5816	7.58157	4.12668	1.95777	0.230326	0.172745	30.9	0.575816	0.364683	1.91939	0.0959693	1.91939	0.153551	0	0	0.0383877	0.0191939	0.0191939	0	0	0.0767754	0.0383877	0.0191939	0.959693	0.0767754	0.0191939	0	0	0	0	0.0767754	0.0191939	0.49904
0	2	2	2	0	1	1	46	49.3	124.057	0.466531	30.4868	64.8884	16.7951	7.78905	3.63083	0.466531	0.162272	31.1	0.608519	0.365112	1.35903	0.141988	0.872211	0.263692	0.040568	0	0.020284	0	0.040568	0.040568	0.040568	0.141988	0	0	0	0.040568	0.020284	0	0.020284	0.020284	2.0284	0.0608519	0.040568	1.33874
1	2	1	2	1	1	1	81	13.1	139.924	0.0763359	33.9695	62.6718	25.1908	13.1298	4.96183	0.763359	0.229008	31.1	0.381679	0.152672	7.63359	0	0	0.229008	0	0	0	0	0	0	0	0.229008	0.0763359	0	0	0	0	0	0.0763359	0	0	0.0763359	0	0
1	2	2	2	2	1	1	87	10.9	102.569	1.10092	23.4862	40.6422	18.8991	13.1193	5.41284	0.733945	0.366972	29.5	0.183486	0.0917431	0	0	0	0.183486	0	0	0	0	0	0	0	0.0917431	0.183486	0	0	0	0	0	0	0	0	0	0	0
1	2	1	0	-1	1	1	46	50.3	91.2326	0.815109	35.7058	41.332	8.52883	3.16103	1.70974	0.198807	0.0795229	30.9	0.596421	0.497018	1.19284	0.357853	0.994036	0.258449	0	0	0.0596421	0	0	0	0	0.218688	0.0596421	0.0397614	1.31213	0	0	0	0.0198807	0.0198807	1.98807	0.0198807	0.0198807	1.98807
1	2	3	1	1	1	1	49	47.3	93.8055	0.845666	33.2981	40.5285	12.5581	4.75687	1.79704	0.274841	0.105708	31	0.486258	0.401691	1.67019	0.147992	1.20507	0.12685	0	0	0	0	0	0	0	0.232558	0.0422833	0.0422833	2.11416	0.0634249	0.0211416	0	0.0211416	0.0211416	2.11416	0.0845666	0.0422833	1.05708
0	2	2	1	1	1	1	62	35.2	98.0398	0.681818	37.6705	43.4943	9.20455	5.02841	1.98864	0.227273	0.0852273	32.2	0.625	0.511364	2.67045	0.227273	2.5	0.142045	0	0	0.0284091	0	0	0	0	0.284091	0.0284091	0.0284091	2.84091	0.0284091	0.0284091	0	0	0	0	0.0284091	0.0284091	2.84091
1	2	3	1	1	1	1	70	26.3	91.2928	0.912548	34.1065	36.9962	12.4715	4.63878	2.1673	0.228137	0.114068	32.6	0.418251	0.418251	3.11787	0.228137	2.54753	0.0760456	0	0	0	0	0	0	0	0.152091	0.0380228	0.0380228	3.80228	0	0	0	0	0	0	0	0	0
0	2	3	5	5	1	1	65	29.3	108.43	0.477816	37.1331	46.6894	14.5392	6.14334	3.48123	0.409556	0.136519	32.7	0.853242	0.716724	2.93515	0.170648	2.04778	0.170648	0	0	0.0341297	0	0.0341297	0.0341297	0	0.170648	0.0341297	0.0341297	3.41297	0	0	0	0.0341297	0	0	0.0341297	0	0
0	2	2	0	-1	1	1	75	21.8	103.624	0.779817	30.6881	48.945	16.9266	3.62385	2.70642	0.321101	0.0458716	29.8	0.550459	0.504587	2.52294	0.137615	0	0.229358	0	0	0.0458716	0	0	0	0	0.229358	0.0917431	0.0917431	4.58716	0	0	0	0	0	0	0	0	0
0	2	1	0	-1	1	1	63	33.6	114.821	0.357143	37.3512	49.0476	15.2976	9.22619	3.54167	0.565476	0.208333	27.9	0.595238	0.47619	2.97619	0	0	0.0595238	0	0	0	0	0.0297619	0.0297619	0	0.0892857	0	0	0	0	0	0	0.0595238	0	0	0.0595238	0	0
0	3	3	1	1	1	1	76	21.5	117.535	0.55814	30	57.3953	18.7442	8.83721	2.04651	0.511628	0.186047	29.1	0.27907	0.186047	4.65116	0.0465116	4.65116	0.0465116	0	0	0.0465116	0.0465116	0	0	0	0.0465116	0.0465116	0	0	0.0465116	0	0	0	0	0	0.0465116	0	0
0	1	1	1	0	1	1	46	51.9	111.329	0.770713	25.5684	55.4143	20.289	6.93642	2.36994	0.404624	0.115607	29.3	0.44316	0.346821	1.71484	0.154143	1.44509	0.0963391	0	0	0.0385356	0	0	0	0	0.17341	0.0385356	0.0385356	1.92678	0.0578035	0.0192678	0	0	0	0	0.0578035	0.0192678	0.655106
0	1	3	1	1	1	1	59	39.2	130.077	0.535714	29.7449	60.102	27.8827	10.2551	1.55612	0.612245	0.0510204	30.7	0.306122	0.178571	2.19388	0.0255102	2.55102	0.0765306	0.0255102	0	0.0255102	0	0	0	0	0.102041	0.0255102	0.0255102	2.55102	0.0255102	0	0	0	0	0	0.0255102	0	0
0	1	2	2	1	1	1	72	24	122.5	0.541667	28.4583	59.8333	20.9167	10.2083	2.5	0.708333	0.0833333	29.9	0.416667	0.333333	3.125	0.0833333	0	0.166667	0	0	0.0416667	0	0	0	0	0.125	0.0416667	0	0	0	0	0	0.0833333	0.0833333	4.16667	0.0833333	0.0833333	4.16667
0	1	3	3	3	1	1	75	18.4	129.783	0.543478	24.0217	74.7826	20.5435	8.26087	1.63043	0.434783	0.108696	27.7	0.869565	0.76087	5.05435	0.108696	5.43478	0.0543478	0	0	0.108696	0	0	0	0	0.163043	0.0543478	0.0543478	5.43478	0	0	0	0	0	0	0	0	0
0	1	3	1	1	1	1	75	20	142.55	0.45	23.45	69.85	29.65	16.95	2.25	1.1	0.1	29.6	0.65	0.6	4.6	0.2	5	0.1	0	0	0	0	0	0	0	0.1	0	0	0	0	0	0	0	0	0	0	0	0
0	1	2	3	3	1	1	80	13.7	110.657	0.510949	33.2117	50.8759	19.927	5.69343	0.437956	0.218978	0	27.3	0.510949	0.364964	7.29927	0.145985	7.29927	0.145985	0	0	0	0	0	0	0	0.291971	0.145985	0.145985	7.29927	0	0	0	0.0729927	0.0729927	7.29927	0.0729927	0.0729927	7.29927
1	1	3	1	1	1	1	86	11.9	124.454	0.588235	23.5294	72.2689	16.2185	8.15126	3.61345	0.504202	0.168067	27.7	0.672269	0.504202	6.97479	0	0	0.252101	0	0	0	0	0	0	0	0.252101	0.0840336	0.0840336	8.40336	0	0	0	0	0	0	0	0	0
1	2	3	6	3	1	1	56	36.6	100.191	0.491803	35.3005	46.5301	10.7923	5.30055	1.74863	0.245902	0.10929	28.6	0.655738	0.519126	2.15847	0.273224	1.91257	0.191257	0	0	0.0819672	0	0	0	0	0.218579	0.0273224	0.0273224	2.73224	0.0546448	0	0	0	0	0	0.0546448	0	0
0	2	3	1	1	1	1	85	13.8	98.0435	0.507246	34.8551	48.9855	8.91304	4.49275	0.217391	0.289855	0	25	0.507246	0.434783	3.62319	0.217391	0	0.217391	0	0	0.217391	0	0	0	0	0.217391	0.0724638	0.0724638	7.24638	0	0	0	0	0	0	0	0	0
1	3	1	1	1	1	1	63	33.6	93.0655	0.892857	33.1845	39.881	12.9167	4.97024	1.22024	0.267857	0.0297619	27.7	0.386905	0.297619	1.78571	0.119048	1.4881	0.119048	0	0	0.0892857	0	0	0	0	0.119048	0	0	0	0	0	0	0	0	0	0	0	0
1	3	3	0	-1	1	1	63	31.2	114.872	0.576923	28.4615	59.391	15.0641	8.10897	3.26923	0.544872	0.160256	29.9	0.769231	0.544872	3.01282	0.224359	2.75641	0.128205	0.0320513	0.0320513	0.0641026	0.0641026	0.0320513	0.0320513	0	0.192308	0	0	0	0.0320513	0	0	0.0320513	0	0	0.0641026	0	0
1	2	3	4	2	1	1	71	22.7	112.467	0.440529	35.4185	49.3833	13.6123	7.92952	5.63877	0.440529	0.352423	29.7	0.264317	0.220264	4.40529	0.0440529	4.40529	0.0440529	0	0	0	0.0440529	0	0	0	0.0881057	0.0440529	0.0440529	4.40529	0.0881057	0.0440529	0	0	0	0	0.0881057	0.0440529	2.20264
1	2	3	1	1	1	1	81	15.7	78.8535	1.01911	36.8153	32.9936	6.43312	1.33758	0.254777	0.0636943	0	32.2	0.382166	0.254777	1.59236	0.191083	2.10191	0.318471	0	0	0	0	0.127389	0	0	0.0636943	0.0636943	0.0636943	6.36943	0	0	0	0	0	0	0	0	0
1	2	1	2	1	1	1	86	8.5	143.059	0.117647	24.9412	74.2353	26.1176	9.76471	8	0.588235	0.352941	28.5	0.588235	0.352941	3.88235	0.352941	3.88235	0.352941	0	0	0	0	0.117647	0.117647	0.117647	0.117647	0	0	0	0	0	0	0	0	0	0	0	0
1	1	3	1	0	1	1	30	68.2	90.3372	0.645161	36.0557	44.2375	6.71554	1.68622	0.997067	0.0879765	0.058651	31.5	0.483871	0.469208	1.1437	0.26393	1.1437	0.0879765	0	0	0.0293255	0	0	0	0	0.117302	0.0146628	0	0	0.0439883	0.0439883	0	0.0293255	0	0	0.0733138	0.0439883	0.879765
1	2	3	1	1	1	1	68	30.2	106.589	0.860927	30.4305	46.7219	15.298	10.7947	2.48344	0.496689	0.0662252	31.8	0.298013	0.0993377	3.31126	0	0	0.0662252	0	0	0.0331126	0	0.0331126	0.0331126	0	0.0993377	0.0993377	0.0662252	2.18543	0	0	0	0	0	0	0	0	0
0	2	2	-2	-3	1	1	89	10.2	124.02	0.490196	34.8039	53.2353	26.4706	8.72549	0.294118	0.588235	0	28.5	0.294118	0.0980392	9.80392	0	0	0.196078	0	0	0	0	0	0	0	0	0.0980392	0	0	0	0	0	0	0	0	0	0	0
1	2	3	4	4	1	1	89	5.8	127.931	0.344828	29.1379	57.5862	17.7586	16.0345	7.06897	0.689655	0.344828	26.9	1.2069	1.03448	8.62069	0	0	0.344828	0	0	0	0	0.172414	0.172414	0	0.344828	0	0	0	0.344828	0.344828	0	0	0	0	0.344828	0.344828	17.2414
1	3	3	1	0	1	1	40	60.8	83.0263	1.01974	33.3224	38.0921	7.31908	2.26974	1.00329	0.115132	0.0657895	28.2	0.657895	0.575658	1.41447	0.197368	1.36513	0.115132	0	0	0.0328947	0	0.0164474	0	0	0.148026	0	0	0	0.0822368	0.0657895	0	0	0	0	0.0822368	0.0657895	1.31579
0	3	3	1	1	1	1	66	31.6	98.7975	0.85443	36.4241	40.538	11.5506	4.90506	4.52532	0.28481	0.126582	32.7	0.506329	0.316456	3.16456	0.158228	3.16456	0.126582	0	0	0.0316456	0	0	0	0	0.253165	0.0949367	0.0949367	3.16456	0	0	0	0	0	0	0	0	0
0	1	2	1	0	1	1	46	53.3	0	0	0	0	0	0	0	0	0	32.8	0.300188	0.187617	0.750469	0.11257	0.619137	0.187617	0	0	0.0375235	0	0.0187617	0	0	0.11257	0.0187617	0	0	0	0	0	0	0	0	0	0	0
1	1	3	1	1	1	1	68	27.3	114.176	0.512821	30.8791	54.5421	14.4689	7.8022	5.9707	0.549451	0.21978	30.9	0.14652	0.0732601	1.8315	0	0	0.10989	0	0	0	0	0	0	0	0.10989	0.10989	0.03663	1.24542	0	0	0	0	0	0	0	0	0
1	1	3	1	1	1	1	79	16.8	114.881	0.297619	33.5119	53.9286	12.619	9.16667	5.35714	0.47619	0.297619	31.9	0.535714	0.416667	4.22619	0.178571	3.9881	0.238095	0.119048	0	0.0595238	0	0	0	0	0.178571	0.119048	0.119048	5.95238	0	0	0	0	0	0	0	0	0
1	2	2	2	1	1	1	82	17.2	115.64	0.290698	35.7558	51.8605	16.8023	8.37209	2.61628	0.290698	0.116279	29	0.290698	0.290698	4.65116	0.174419	3.89535	0.0581395	0	0	0	0	0	0	0	0.116279	0.232558	0.0581395	1.51163	0	0	0	0	0	0	0	0	0
1	1	3	0	-1	1	1	22	61.6	97.2403	0.681818	35.8442	41.4935	10.2273	6.57468	2.43506	0.422078	0.178571	29.5	0.616883	0.470779	1.28247	0.178571	0.892857	0.194805	0.0487013	0	0.113636	0.0162338	0.0649351	0.0162338	0	0.0649351	0.0162338	0.0162338	1.62338	0	0	0	0	0	0	0	0	0
1	1	3	5	3	1	1	46	49.7	105.915	0.56338	31.5292	54.3662	14.6076	4.18511	0.623742	0.261569	0.0402414	28	0.925553	0.82495	1.87123	0.221328	1.46881	0.140845	0	0	0.261569	0.0603622	0.0201207	0.0201207	0	0.0402414	0	0	0	0	0	0	0	0	0	0	0	0
0	1	1	1	1	1	1	46	51.3	111.267	0.584795	29.6491	53.2749	17.1735	8.24561	2.33918	0.467836	0.0779727	29.1	0.37037	0.253411	1.50097	0.0779727	1.46199	0.175439	0	0	0.0584795	0.0194932	0.0194932	0.0194932	0.0194932	0.0584795	0	0	0	0	0	0	0	0	0	0	0	0
0	1	3	0	-2	1	1	46	43.6	112.569	0.642202	31.5596	53.8991	17.2018	8.57798	0.711009	0.59633	0.0458716	28.9	0.87156	0.756881	1.88073	0.321101	1.62844	0.183486	0	0	0.0917431	0.0688073	0.0458716	0.0229358	0	0.0229358	0	0	0	0.0229358	0	0	0.0458716	0	0	0.0688073	0	0
0	1	1	-1	-2	1	1	65	31.2	120.032	0.608974	31.7949	50.3526	19.8077	12.7564	4.71154	0.737179	0.224359	29.5	0.320513	0.25641	2.40385	0.160256	1.92308	0.128205	0	0	0.0320513	0	0.0320513	0.0320513	0	0.0961538	0	0	0	0.0641026	0.0320513	0	0	0	0	0.0641026	0.0320513	1.60256
1	1	2	3	2	1	1	73	22.9	97.2052	0.524017	38.4279	40.4367	10.4367	5.0655	2.35808	0.436681	0.0873362	28.8	0.393013	0.305677	2.48908	0.131004	0	0.174672	0	0	0	0	0.0436681	0.0436681	0	0.0873362	0	0	0	0	0	0	0.0436681	0.0436681	4.36681	0.0436681	0.0436681	4.36681
1	1	2	3	2	1	1	78	18.3	115.628	0.437158	36.1202	46.3934	16.6667	11.9126	4.09836	0.928962	0.273224	27.8	0.601093	0.491803	4.2623	0.218579	2.73224	0.163934	0	0	0	0.0546448	0.0546448	0.0546448	0	0.0546448	0	0	0	0.10929	0	0	0	0	0	0.10929	0	0
0	1	2	0	-1	1	1	83	17	117.176	0.529412	31.4118	49.4118	24.4118	9.70588	1.76471	0.588235	0.117647	29.3	0.823529	0.529412	3.94118	0.235294	4.41176	0.411765	0.0588235	0	0.117647	0	0	0	0	0.117647	0	0	0	0.176471	0.117647	0	0	0	0	0.176471	0.117647	3.88235
1	2	1	1	-1	1	1	46	49.4	110.547	0.48583	35.4049	52.7126	14.1498	6.45749	1.33603	0.364372	0.0809717	28.2	0.34413	0.202429	1.82186	0.0202429	2.02429	0.101215	0	0	0.0404858	0.0404858	0.0202429	0	0	0.0404858	0.0607287	0.0607287	2.02429	0.0202429	0	0	0	0	0	0.0202429	0	0
0	3	2	4	2	1	1	69	29.1	102.955	0.4811	34.9485	52.0275	9.65636	4.08935	1.75258	0.24055	0.0687285	30.7	0.24055	0.171821	0	0.103093	0	0.206186	0	0	0.0343643	0	0	0	0	0.103093	0	0	0	0	0	0	0	0	0	0	0	0
1	1	2	1	0	1	1	58	38	88.5	1	29.3947	38.3421	8.44737	6.44737	4.84211	0.315789	0.236842	32.8	0.342105	0.184211	2.26316	0	0	0.131579	0.0263158	0.0263158	0	0.0263158	0.0263158	0.0263158	0.0263158	0.0789474	0.0526316	0.0526316	2.63158	0.0263158	0	0	0	0	0	0.0263158	0	0
0	1	3	1	1	1	1	61	34.1	110.029	0.703812	28.7097	52.8152	15.9824	6.77419	5.04399	0.439883	0.205279	33.3	0.791789	0.527859	2.28739	0.175953	1.96481	0.293255	0.146628	0	0.0293255	0	0	0	0	0.117302	0	0	0	0.058651	0	0	0	0	0	0.058651	0	0
1	1	3	3	2	1	1	65	28.9	100.104	0.726644	31.8685	42.526	14.3945	7.12803	3.42561	0.346021	0.207612	34.2	0.380623	0.17301	2.76817	0	0	0.207612	0	0	0	0	0.103806	0.103806	0.0346021	0.103806	0	0	0	0.0692042	0.0346021	0	0	0	0	0.0692042	0.0346021	1.7301
0	1	3	5	2	1	1	66	26.2	104.122	0.534351	33.8168	42.2901	14.5802	7.82443	5.07634	0.496183	0.229008	33.7	0.381679	0.229008	3.81679	0	0	0.114504	0.0381679	0	0	0.0381679	0.0763359	0.0763359	0.0763359	0	0	0	0	0	0	0	0	0	0	0	0	0
1	1	2	0	-1	1	1	68	30.1	95.9468	0.498339	36.4784	41.8605	8.73754	5.24917	3.0897	0.299003	0.13289	32.8	0.431894	0.166113	3.32226	0	0	0.166113	0.0664452	0	0	0	0	0	0	0.0996678	0	0	0	0	0	0	0	0	0	0	0	0
0	1	1	5	5	1	1	86	7.5	116.4	0.666667	28.8	48.4	23.0667	9.86667	5.6	0.666667	0.133333	33.4	0.666667	0.266667	13.3333	0.133333	13.3333	0.133333	0	0	0	0	0	0	0	0.266667	0.133333	0.133333	13.3333	0	0	0	0	0	0	0	0	0
1	2	1	2	1	1	1	60	34.7	102.248	0.806916	35.6772	44.2651	10.1153	7.8098	3.54467	0.403458	0.172911	30.7	0.37464	0.144092	1.72911	0.0576369	1.44092	0.230548	0.0576369	0	0.0288184	0	0	0	0	0	0	0	0	0	0	0	0	0	0	0	0	0
1	2	3	1	1	1	1	72	24.6	105.081	0.447154	35.6911	45	12.3984	8.49593	3.04878	0.650407	0.203252	28.8	0.569106	0.365854	1.78862	0.0813008	2.03252	0.325203	0.0406504	0	0.0406504	0	0	0	0	0.0813008	0	0	0	0.0813008	0.0406504	0	0	0	0	0.0813008	0.0406504	2.03252
0	2	3	0	-1	1	1	75	20.5	101.122	0.97561	28.9268	45.6585	16.1951	7.70732	1.65854	0.536585	0.097561	28.5	0.341463	0.292683	2.43902	0.195122	1.21951	0.146341	0	0	0	0	0.0487805	0	0	0	0	0	0	0.146341	0.097561	0	0.0487805	0.0487805	4.87805	0.195122	0.146341	3.70732
1	2	3	4	4	1	1	89	6.2	125.323	0.483871	26.9355	48.0645	29.8387	13.871	5.80645	0.967742	0.16129	27	0.483871	0.322581	16.129	0.16129	16.129	0.16129	0	0	0	0	0	0	0	0.16129	0	0	0	0.16129	0.16129	0	0	0	0	0.16129	0.16129	16.129
1	2	2	2	2	1	1	95	2.5	178.8	0	24.4	75.2	50.4	13.2	15.2	0.8	0.4	31.1	0.8	0.8	40	0	0	0	0	0	0	0	0	0	0	0	0	0	0	0	0	0	0	0	0	0	0	0
0	1	3	5	4	1	1	82	12.1	118.678	0.743802	26.6942	67.5207	17.438	4.87603	1.4876	0.247934	0.0826446	26.4	0.661157	0.661157	8.26446	0.0826446	8.26446	0	0	0	0.0826446	0	0	0	0	0	0	0	0	0	0	0	0	0	0	0	0	0
1	2	3	1	1	1	1	55	39.6	107.879	0.555556	35.1515	48.6616	13.9646	6.11111	3.4596	0.328283	0.176768	31.2	0.681818	0.631313	2.22222	0.126263	1.51515	0.0505051	0	0	0.0252525	0	0.0252525	0	0	0.0505051	0.0252525	0	0	0.0252525	0	0	0	0	0	0.0252525	0	0
0	2	2	-2	-3	1	1	63	34.8	97.8448	0.603448	35.8621	43.1897	12.6724	4.74138	0.775862	0.229885	0.0574713	33	0.45977	0.431034	2.29885	0.114943	2.87356	0.114943	0	0	0.0287356	0.0862069	0.0287356	0	0	0	0.0287356	0	0	0.0574713	0.0574713	0	0	0	0	0.0574713	0.0574713	2.87356
1	2	3	4	4	1	1	78	15.8	121.962	0.189873	33.9241	62.4684	15.6962	7.46835	2.21519	0.443038	0.126582	29.5	0.56962	0.56962	5.63291	0.126582	3.16456	0.0632911	0	0	0.0632911	0	0	0	0	0	0.0632911	0	0	0	0	0	0	0	0	0	0	0
1	2	2	0	-1	1	1	79	16.3	120.736	0.490798	33.4969	55.7055	18.4049	10.2454	2.45399	0.490798	0.0613497	33.4	0.368098	0.306748	3.68098	0.0613497	6.13497	0.122699	0	0	0	0.0613497	0.0613497	0	0	0.0613497	0	0	0	0.122699	0.122699	0	0	0	0	0.122699	0.122699	6.13497
1	2	2	1	0	1	1	86	11.8	111.186	0.423729	26.4407	53.7288	17.6271	9.66102	3.22034	0.762712	0.0847458	31.8	0.677966	0.508475	7.0339	0	0	0.254237	0	0	0	0.169492	0.0847458	0	0	0.0847458	0	0	0	0	0	0	0.169492	0	0	0.169492	0	0
0	1	3	1	-1	1	1	46	51.6	113.45	0.717054	28.8953	46.2403	23.7791	10.562	3.25581	0.697674	0.135659	29.7	0.426357	0.329457	1.37597	0.135659	1.10465	0.135659	0	0	0	0	0	0	0	0.116279	0.0193798	0.0193798	1.93798	0.0387597	0	0	0	0	0	0.0387597	0	0
1	1	2	2	2	1	1	83	13.1	111.756	0.610687	30.458	61.145	14.8855	4.27481	0.458015	0.0763359	0	26.5	0.458015	0.305344	5.72519	0.229008	5.1145	0.229008	0	0	0.152672	0	0	0	0	0.229008	0.0763359	0	0	0.0763359	0	0	0	0	0	0.0763359	0	0
1	1	3	3	3	1	1	86	7.6	141.842	0.263158	28.1579	59.2105	24.7368	17.5	12.1053	0.921053	0.526316	30.4	0.657895	0.526316	13.1579	0	0	0.131579	0	0	0	0	0	0	0	0	0.131579	0.131579	13.1579	0	0	0	0	0	0	0	0	0
0	1	3	1	1	1	1	87	10.5	157.905	0.0952381	26.2857	75.619	32.5714	22.1905	1.04762	1.42857	0.0952381	28.9	0.285714	0.285714	6.38095	0.190476	4.7619	0.0952381	0	0	0	0	0	0	0	0.190476	0.0952381	0.0952381	9.52381	0.0952381	0.0952381	0	0	0	0	0.0952381	0.0952381	9.52381
0	1	1	0	-1	1	1	33	53.3	0	0	0	0	0	0	0	0	0		0.318949	0.131332	0.806754	0.0375235	0	0.187617	0	0	0	0	0.0750469	0.0375235	0.0187617	0.0375235	0.0562852	0.0187617	0.637899	0.0187617	0	0	0.0375235	0.0187617	0.938086	0.0562852	0.0187617	0.637899
0	1	2	0	-1	1	1	54	42	103.5	0.380952	42.5238	39.2381	13.2857	7.40476	0.642857	0.619048	0.0238095	29.3	0.642857	0.428571	1.97619	0.142857	1.59524	0.238095	0	0	0.142857	0	0.0952381	0.0238095	0.0238095	0.047619	0.0238095	0	0	0.047619	0	0	0	0	0	0.047619	0	0
0	1	3	1	0	1	1	57	37.6	107.553	0.452128	38.4574	46.1968	12.766	6.96809	2.68617	0.37234	0.106383	29.1	0.691489	0.611702	2.42021	0.292553	2.18085	0.106383	0.0265957	0	0.0265957	0.0531915	0.0265957	0	0	0.0797872	0	0	0	0.0797872	0.0531915	0	0.0531915	0	0	0.132979	0.0531915	1.06383
0	1	2	1	1	1	1	76	23.1	107.273	0.4329	40.6926	45.1948	11.1255	6.32035	3.41991	0.25974	0.17316	29.8	0.30303	0.21645	4.329	0.04329	4.329	0.0865801	0	0	0.04329	0.04329	0.0865801	0.04329	0	0.04329	0.04329	0.04329	4.329	0.04329	0.04329	0	0	0	0	0.04329	0.04329	4.329
0	2	1	1	0	1	1	73	27.1	92.8782	0.738007	36.8266	43.9483	8.52399	2.84133	0	0.184502	0	24.2	0.442804	0.405904	3.02583	0.147601	1.84502	0.110701	0	0	0	0	0	0	0	0.184502	0	0	0	0.0738007	0.0738007	0	0	0	0	0.0738007	0.0738007	3.69004
1	2	3	1	1	1	1	88	8.1	131.235	0.246914	32.5926	67.4074	21.4815	8.14815	1.35802	0.246914	0	25.3	0.123457	0.123457	12.3457	0	0	0	0	0	0	0	0	0	0	0.123457	0.123457	0.123457	12.3457	0	0	0	0	0	0	0	0	0
0	3	2	5	-1	1	1	46	48.3	102.05	0.47619	35.4865	51.9462	9.66874	3.80952	0.662526	0.248447	0.0414079	29.5	0.331263	0.289855	1.32505	0.186335	0.910973	0.124224	0	0	0.0414079	0.0207039	0	0	0	0.124224	0.0414079	0.0414079	2.07039	0	0	0	0.0207039	0	0	0.0207039	0	0
1	2	1	1	1	1	1	67	28.5	101.684	0.491228	34.2456	52.5965	9.96491	3.4386	0.947368	0.175439	0.0350877	32.1	0.385965	0.280702	3.08772	0.0701754	1.75439	0.140351	0	0	0.0350877	0	0	0	0	0.210526	0.0350877	0.0350877	3.50877	0.0350877	0	0	0	0	0	0.0350877	0	0
1	1	3	3	2	1	1	78	15.7	115.86	0.191083	38.4713	51.9745	13.8854	7.45223	3.88535	0.509554	0.127389	31.2	0.955414	0.89172	5.47771	0.44586	5.47771	0.191083	0	0	0	0	0	0	0	0.44586	0.127389	0.0636943	3.18471	0.127389	0.127389	0	0	0	0	0.127389	0.127389	6.36943
0	2	2	-1	-2	1	1	79	15.3	99.0196	0.522876	34.9673	46.8627	8.56209	5.29412	2.87582	0.392157	0.0653595	33.5	0.849673	0.849673	6.53595	0.130719	6.53595	0	0	0	0.0653595	0	0	0	0	0.0653595	0	0	0	0	0	0	0	0	0	0	0	0
0	2	1	1	1	1	1	15	85.9	111.397	0.488941	33.8882	56.2049	13.702	5.19208	1.92084	0.314319	0.104773	32.1	0.32596	0.256112	0.849825	0.116414	0.582072	0.116414	0	0	0.0116414	0	0	0	0	0.104773	0.0232829	0.0116414	0.582072	0.0931315	0.0349243	0	0.0116414	0.0116414	1.16414	0.104773	0.0465658	0.512224
1	2	3	4	4	1	1	66	27.7	108.556	0.469314	31.1552	57.7617	13.5379	5.01805	0.613718	0.32491	0.0361011	31	0.613718	0.541516	3.3574	0.180505	2.88809	0.0722022	0	0	0.0361011	0	0	0	0	0.0722022	0.0361011	0.0361011	3.61011	0.0722022	0.0722022	0	0	0	0	0.0722022	0.0722022	3.61011
1	2	3	1	1	1	1	79	15.6	132.244	0.320513	27.5641	68.2692	26.4103	7.05128	2.62821	0.641026	0.192308	27.7	0.641026	0.576923	5.70513	0.320513	5.12821	0.0641026	0	0	0.0641026	0	0	0	0	0.192308	0	0	0	0.0641026	0.0641026	0	0	0	0	0.0641026	0.0641026	6.41026
1	2	2	1	0	1	1	80	17.6	102.841	0.625	34.2045	47.5	14.375	3.57955	2.55682	0.227273	0.227273	30	0.340909	0.340909	4.71591	0.227273	4.26136	0	0	0	0.0568182	0	0	0	0	0.0568182	0	0	0	0	0	0	0	0	0	0	0	0
0	1	3	1	-1	1	1	46	51.9	99.7495	0.385356	41.2717	38.1696	11.3873	6.41618	2.11946	0.423892	0.0963391	29.3	0.308285	0.154143	1.69557	0.0770713	1.92678	0.0963391	0.0192678	0	0.0192678	0	0.0385356	0	0	0.0770713	0	0	0	0.0192678	0	0	0	0	0	0.0192678	0	0
1	1	2	4	4	1	1	56	37.1	117.224	0.32345	33.3962	53.5849	16.9272	10.5391	2.42588	0.539084	0.134771	31.5	0.431267	0.296496	2.21024	0.134771	1.61725	0.0808625	0	0	0.0269542	0.0269542	0.0269542	0.0269542	0	0.0808625	0.0539084	0.0269542	1.34771	0.0269542	0	0	0	0	0	0.0269542	0	0
0	1	2	3	3	1	1	71	24.5	118.082	0.571429	31.6735	49.7143	19.4286	11.6735	5.06122	0.612245	0.204082	31.2	0.530612	0.367347	3.18367	0.0408163	0	0.122449	0	0	0	0	0	0	0	0.0408163	0	0	0	0	0	0	0	0	0	0	0	0
1	1	2	1	0	1	1	74	27.8	92.9496	0.57554	40.0719	36.0072	10.3957	4.35252	1.51079	0.251799	0.0719424	28.8	0.143885	0.0359712	3.59712	0	0	0.0719424	0	0	0	0	0.0359712	0.0359712	0.0359712	0.0359712	0	0	0	0	0	0	0	0	0	0	0	0
1	1	2	3	3	1	1	80	15.7	126.752	0.382166	28.9172	67.1338	17.0701	6.6242	6.6879	0.318471	0.254777	31.7	0.44586	0.318471	5.09554	0.0636943	6.36943	0.191083	0	0	0.0636943	0	0	0	0	0	0	0	0	0	0	0	0.0636943	0	0	0.0636943	0	0
1	1	2	1	1	1	1	83	15.9	103.522	0.440252	34.2138	44.0881	16.478	5.72327	2.51572	0.251572	0.0628931	29.9	0.251572	0.125786	3.14465	0.0628931	0	0.125786	0	0	0	0	0	0	0	0	0	0	0	0	0	0	0	0	0	0	0	0
0	1	1	2	1	1	1	67	33.8	101.864	0.798817	35.5621	42.1598	14.2308	7.84024	1.27219	0.443787	0.0591716	31.7	0.443787	0.35503	2.45562	0.177515	1.98225	0.118343	0	0	0.0295858	0	0	0	0	0.147929	0	0	0	0.0295858	0.0295858	0	0	0	0	0.0295858	0.0295858	2.95858
1	1	3	1	1	1	1	78	17.7	106.045	0.677966	32.0339	50.791	15.9887	5.59322	1.01695	0.451977	0.112994	27.5	0.39548	0.338983	3.78531	0.0564972	5.64972	0.169492	0	0	0	0	0.0564972	0	0	0.169492	0	0	0	0.0564972	0.0564972	0	0	0	0	0.0564972	0.0564972	5.64972
1	1	3	1	1	1	1	85	9.9	132.222	0.30303	29.1919	68.1818	20.202	9.39394	4.94949	0.40404	0.40404	24.9	0.909091	0.909091	7.87879	0.20202	0	0.20202	0	0	0.20202	0	0	0	0	0	0	0	0	0	0	0	0	0	0	0	0	0
1	1	3	1	1	1	1	86	10.6	114.434	0.566038	33.5849	48.5849	15.4717	11.7925	4.5283	0.849057	0.283019	32.8	0.0943396	0	0	0	0	0.0943396	0	0	0	0	0.0943396	0	0	0	0	0	0	0	0	0	0	0	0	0	0	0
0	1	3	1	0	1	1	86	10.5	157.905	0.0952381	26.2857	75.619	32.5714	22.1905	1.04762	1.42857	0.0952381	26.5	0.761905	0.571429	6.38095	0.285714	3.14286	0.285714	0	0	0.0952381	0.0952381	0	0	0	0.0952381	0	0	0	0	0	0	0	0	0	0	0	0
1	2	2	1	1	1	1	81	14	126.286	0.357143	29.0714	70.3571	17.8571	4.64286	4	0.357143	0.214286	29.4	0.571429	0.428571	2.35714	0	0	0.428571	0	0	0	0	0.0714286	0	0	0.0714286	0	0	0	0	0	0	0	0	0	0	0	0
1	1	1	1	0	1	1	53	46.1	97.462	0.498915	37.7007	43.7744	10.1518	3.7961	1.51844	0.238612	0.0867679	30.2	0.542299	0.368764	1.27983	0.303688	1.0846	0.260304	0	0	0.10846	0.021692	0.021692	0.021692	0.021692	0.412148	0	0	0	0.151844	0.130152	0	0	0	0	0.151844	0.130152	1.86551
1	1	3	3	2	1	1	71	22.5	117.2	0.533333	30.8	57.6889	16.2667	8.35556	3.6	0.488889	0.0888889	30.8	0.666667	0.488889	4.04444	0.266667	3.68889	0.0888889	0	0	0.177778	0	0.0444444	0	0	0.133333	0.0444444	0.0444444	4.44444	0.0888889	0.0888889	0	0	0	0	0.0888889	0.0888889	4.44444
0	1	2	1	1	1	1	75	19.8	69.697	1.16162	25.3535	25.2525	9.49495	6.31313	2.17172	0.353535	0.151515	29.7	0.40404	0.252525	2.0202	0.20202	1.26263	0.30303	0	0	0	0	0	0	0	0.252525	0	0	0	0	0	0	0	0	0	0	0	0
0	1	3	1	1	1	1	76	20.2	117.129	0.544554	30.5446	57.8713	16.5347	7.62376	4.0099	0.39604	0.19802	29	0.594059	0.49505	3.46535	0.29703	2.47525	0.19802	0	0	0.148515	0	0	0	0	0.39604	0	0	0	0.0990099	0.0990099	0	0	0	0	0.0990099	0.0990099	4.9505
1	1	3	3	3	1	1	80	13.8	122.681	0.869565	23.0435	58.1159	27.971	11.8116	0.869565	0.724638	0.0724638	27.4	1.15942	0.942029	6.15942	0.0724638	7.24638	0.362319	0	0	0	0	0.0724638	0.0724638	0	0.362319	0	0	0	0.0724638	0.0724638	0	0	0	0	0.0724638	0.0724638	7.24638
1	1	2	1	1	1	1	84	19.7	84.3147	1.01523	28.4264	40.8629	10.3046	3.24873	0.507614	0.203046	0	26.2	0.406091	0.203046	1.26904	0.203046	1.26904	0.304569	0	0	0	0	0	0	0	0.406091	0	0	0	0.101523	0.101523	0	0	0	0	0.101523	0.101523	5.07614
1	1	2	3	3	1	1	88	8.3	115.663	0.240964	33.494	53.6145	18.9157	8.43373	0.963855	0.722892	0.120482	27.3	0.240964	0.240964	12.0482	0	0	0	0	0	0	0	0	0	0	0	0	0	0	0.120482	0.120482	0	0	0	0	0.120482	0.120482	12.0482
1	2	1	1	1	1	1	58	37.6	113.644	0.265957	38.4309	50.6649	17.6596	5.79787	0.824468	0.37234	0.0265957	27.8	0.319149	0.265957	1.8617	0.0531915	1.32979	0.0797872	0	0	0.0531915	0	0	0	0	0.0797872	0.0265957	0.0265957	2.65957	0.106383	0.0265957	0	0	0	0	0.106383	0.0265957	0.691489
1	2	2	-1	-2	1	1	73	26.5	110.302	0.528302	33.8113	47.1321	16.8679	9.96226	2	0.415094	0.0754717	27.5	0.716981	0.566038	3.28302	0.188679	2.26415	0.188679	0.0377358	0	0.0377358	0	0	0	0	0.264151	0.0377358	0.0377358	3.77358	0.0377358	0.0377358	0	0	0	0	0.0377358	0.0377358	3.77358
0	2	3	1	1	1	1	82	14.8	111.622	0.202703	39.4595	42.0946	18.5135	8.10811	3.24324	0.675676	0.202703	30.8	0.337838	0.337838	5.40541	0.135135	3.37838	0.0675676	0	0	0	0	0	0	0	0	0	0	0	0	0	0	0	0	0	0	0	0
1	1	2	2	1	1	1	73	22.5	119.956	0.533333	30.6667	53.5111	19.5556	10.0444	5.6	0.666667	0.311111	28.6	0.311111	0.222222	2.66667	0.177778	2.22222	0.177778	0	0	0.0888889	0	0.0444444	0	0	0.0888889	0	0	0	0.0444444	0.0444444	0	0	0	0	0.0444444	0.0444444	4.44444
1	1	3	1	1	1	1	81	13.7	110.657	0.510949	33.2117	50.8759	19.927	5.69343	0.437956	0.218978	0	26.5	0.364964	0.145985	7.29927	0.0729927	7.29927	0.218978	0	0	0.0729927	0	0	0	0	0.364964	0	0	0	0	0	0	0	0	0	0	0	0
0	1	3	2	1	1	1	46	48.8	101.291	0.67623	34.6516	43.5041	12.9508	6.82377	2.66393	0.368852	0.163934	28.1	0.245902	0.22541	1.12705	0.102459	0.819672	0.122951	0	0	0.0614754	0	0	0	0	0.0614754	0.0614754	0.0204918	0.696721	0.0204918	0	0	0	0	0	0.0204918	0	0
1	1	2	1	1	1	1	78	17.6	125.625	0.340909	29.4886	61.3068	20.9091	10.625	2.95455	0.568182	0.170455	27.5	0.170455	0.113636	5.68182	0.113636	5.68182	0	0	0	0.0568182	0.0568182	0	0	0	0.0568182	0	0	0	0.0568182	0	0	0	0	0	0.0568182	0	0
0	1	2	0	-1	1	1	83	12.9	101.085	0.775194	33.1783	43.6434	14.4186	6.74419	2.48062	0.620155	0.155039	30.7	0.542636	0.465116	6.43411	0.232558	5.1938	0.0775194	0	0	0.155039	0	0.0775194	0	0	0	0	0	0	0.0775194	0.0775194	0	0	0	0	0.0775194	0.0775194	7.75194
1	1	1	1	1	1	1	89	6.7	168.358	0.149254	21.0448	85.6716	26.1194	27.7612	7.76119	1.79104	0.597015	27.3	0.298507	0	0	0	0	0.298507	0	0	0	0	0.149254	0	0	0.149254	0.149254	0.149254	14.9254	0.149254	0	0	0	0	0	0.149254	0	0
1	2	3	1	0	1	1	80	16.1	94.2236	0.621118	34.0994	42.5466	9.31677	6.77019	0.869565	0.559006	0.0621118	28.5	0.869565	0.807453	4.78261	0.434783	3.54037	0.186335	0	0	0	0	0	0	0	0.124224	0.124224	0.0621118	3.10559	0.0621118	0.0621118	0	0	0	0	0.0621118	0.0621118	6.21118
0	2	1	-2	-3	1	1	81	15.2	109.211	0.394737	29.4079	60.1974	14.6711	3.94737	0.526316	0.263158	0.0657895	27.6	0.394737	0.328947	6.57895	0.197368	6.57895	0.0657895	0.0657895	0	0	0	0	0	0	0	0.131579	0	0	0.0657895	0	0	0	0	0	0.0657895	0	0
0	2	1	-1	-2	1	1	85	13.4	96.1194	1.04478	27.0149	42.3881	16.2687	7.08955	2.31343	0.447761	0.0746269	29.2	0.597015	0.597015	6.56716	0.298507	5.59701	0.0746269	0	0	0.298507	0	0	0	0	0.149254	0	0	0	0	0	0	0	0	0	0	0	0
0	2	3	2	2	1	1	85	8.1	128.519	0.246914	27.6543	72.0988	18.642	4.19753	5.80247	0.123457	0.246914	29.9	0.617284	0.617284	4.93827	0.246914	0	0.246914	0	0	0	0	0	0	0	0.246914	0	0	0	0	0	0	0	0	0	0	0	0
0	2	3	0	-2	1	1	46	49.5	93.4545	0.888889	29.9596	44.7273	10.4444	4.64646	2.76768	0.242424	0.141414	34.3	0.767677	0.707071	1.43434	0.282828	1.0101	0.20202	0.020202	0	0.161616	0.040404	0.020202	0	0	0.141414	0.040404	0.040404	2.0202	0.020202	0.020202	0	0	0	0	0.020202	0.020202	2.0202
1	2	3	1	1	1	1	55	39.7	104.282	0.831234	32.7204	49.2191	13.6272	5.59194	2.31738	0.327456	0.100756	31.4	0.856423	0.680101	2.24181	0.0503778	1.25945	0.100756	0	0	0.125945	0.0503778	0.0251889	0	0	0.0755668	0.0251889	0.0251889	2.51889	0	0	0	0	0	0	0	0	0
0	2	1	1	0	1	1	78	19.9	107.136	0.703518	33.2161	48.3417	15.1256	7.48744	2.26131	0.40201	0.100503	27.5	0.351759	0.351759	3.56784	0.201005	2.51256	0.100503	0	0	0.100503	0.0502513	0	0	0	0.0502513	0.100503	0.0502513	2.51256	0.0502513	0	0	0	0	0	0.0502513	0	0
1	3	3	1	0	1	1	65	32.3	104.458	0.712074	29.969	53.5913	14.4582	4.21053	1.51703	0.247678	0.0928793	30.7	0.371517	0.185759	2.0743	0.0928793	2.0743	0.123839	0	0	0.0309598	0.0619195	0	0	0	0.154799	0	0	0	0	0	0	0	0	0	0	0	0
1	3	3	1	1	1	1	67	28.8	116.562	0.381944	32.3958	58.9236	16.2153	4.09722	4.47917	0.208333	0.173611	32.9	0.173611	0.0694444	3.47222	0	0	0.0347222	0	0	0	0.0347222	0.0347222	0	0	0	0	0	0	0	0	0	0	0	0	0	0	0
0	3	3	0	-1	1	1	81	15.4	113.377	0.324675	33.3766	47.1429	17.9221	9.28571	5.32468	0.649351	0.324675	27.9	0.714286	0.649351	3.24675	0.194805	2.14286	0.25974	0	0	0.12987	0	0	0	0	0	0	0	0	0.0649351	0.0649351	0	0.0649351	0.0649351	6.49351	0.12987	0.12987	6.49351
0	3	2	-2	-3	1	1	81	15.8	125.316	0.56962	29.3038	59.8101	24.3038	9.55696	1.77215	0.822785	0.0632911	26.9	0.759494	0.56962	4.93671	0.126582	6.32911	0.253165	0	0	0.0632911	0	0.126582	0	0	0.0632911	0	0	0	0	0	0	0	0	0	0	0	0
0	2	3	2	1	1	1	46	51.1	106.693	0.665362	32.0352	53.1115	13.3464	5.75342	1.78082	0.293542	0.136986	31.1	0.626223	0.606654	1.70254	0.117417	1.62427	0.0978474	0	0	0.0587084	0	0	0	0	0.136986	0.0195695	0.0195695	1.95695	0.0195695	0.0195695	0	0	0	0	0.0195695	0.0195695	1.95695
0	2	2	1	0	1	1	63	31.6	113.259	0.379747	32.8797	58.0063	15.2215	5.12658	1.64557	0.348101	0.0949367	28.7	1.0443	0.886076	2.94304	0.126582	2.37342	0.189873	0	0	0.0632911	0	0	0	0	0.28481	0.0316456	0.0316456	3.16456	0.0316456	0	0	0.0316456	0	0	0.0632911	0	0
1	2	2	1	0	1	1	65	29.5	116.271	0.474576	30.8475	61.0508	16.0678	5.59322	2.27119	0.271186	0.0677966	26.4	0.610169	0.542373	3.18644	0.101695	2.27119	0.0338983	0	0	0.0338983	0	0	0	0	0.20339	0	0	0	0	0	0	0	0	0	0	0	0
0	2	3	2	2	1	1	67	26.9	96.171	0.520446	38.1784	42.0074	7.43494	6.24535	1.78439	0.334572	0.111524	29.2	0.855019	0.817844	3.5316	0.260223	3.71747	0.0743494	0	0	0.0371747	0	0	0	0	0.111524	0	0	0	0.0371747	0.0371747	0	0.0371747	0	0	0.0743494	0.0371747	1.85874
1	2	2	1	1	1	1	69	28	100.214	1	27.3929	47.2857	17.1071	6.82143	0.607143	0.392857	0.0357143	28.9	0.392857	0.392857	2.60714	0.0714286	0	0.0714286	0	0	0.0357143	0	0	0	0	0.0714286	0	0	0	0.0357143	0.0357143	0	0	0	0	0.0357143	0.0357143	3.57143
0	2	2	0	-1	1	1	75	21.8	103.624	0.779817	30.6881	48.945	16.9266	3.62385	2.70642	0.321101	0.0458716	29.3	0.321101	0.321101	3.25688	0.0917431	4.58716	0.0458716	0	0	0	0	0	0	0	0.137615	0.0458716	0	0	0.0458716	0	0	0	0	0	0.0458716	0	0
0	2	3	3	3	1	1	80	14.1	134.255	0.141844	25.8865	82.1986	19.6454	4.32624	2.05674	0.35461	0.070922	29.4	1.98582	1.91489	7.0922	0.35461	7.0922	0.070922	0	0	0.141844	0	0	0	0	0.070922	0	0	0	0	0	0	0	0	0	0	0	0
1	2	2	2	1	1	1	82	16.7	95.7485	0.958084	29.0419	42.7545	14.2515	8.38323	0.419162	0.359281	0	25.9	0.179641	0.11976	5.98802	0.0598802	5.98802	0	0	0	0	0	0	0	0	0.179641	0	0	0	0.11976	0.0598802	0	0	0	0	0.11976	0.0598802	2.99401
1	2	3	2	2	1	1	85	10.5	119.714	0.666667	25.9048	62.8571	13.619	7.52381	9.2381	0.571429	0.380952	30.5	0.666667	0.571429	9.52381	0	0	0.0952381	0	0	0	0	0.0952381	0	0	0	0	0	0	0	0	0	0	0	0	0	0	0
0	2	1	1	1	1	1	89	8	134.25	0.375	28.25	69.75	21.75	9	5.125	0.25	0.25	31.7	0.25	0.25	6.25	0.125	0	0.125	0	0	0.125	0	0	0	0	0	0	0	0	0	0	0	0	0	0	0	0	0
1	2	3	2	2	1	1	79	18.3	116.448	0.655738	32.5683	47.4317	24.6995	9.83607	1.25683	0.710383	0.10929	27.8	0.874317	0.655738	4.09836	0.10929	5.46448	0.327869	0	0	0.0546448	0	0.0546448	0	0	0.218579	0.10929	0.0546448	2.73224	0	0	0	0	0	0	0	0	0
0	2	3	3	-2	1	1	73	21.5	118.977	0.232558	35.3953	58.5581	15.6279	6.55814	2.60465	0.325581	0.139535	30.2	0.744186	0.604651	4.27907	0.139535	3.11628	0.0930233	0	0	0	0	0.0930233	0	0	0.0930233	0	0	0	0.0930233	0.0465116	0	0	0	0	0.0930233	0.0465116	2.32558
0	2	1	1	1	1	1	94	5.6	129.464	0.535714	23.2143	60	29.6429	15	1.07143	1.25	0	19.5	1.07143	0.714286	17.8571	0.178571	17.8571	0	0	0	0	0	0.178571	0	0	0.178571	0	0	0	0.178571	0	0	0	0	0	0.178571	0	0
1	3	2	1	-2	1	1	46	50.5	115.842	0.336634	33.1089	59.2673	18.3168	4.29703	0.534653	0.277228	0.019802	27.8	0.792079	0.653465	1.56436	0.376238	1.56436	0.217822	0.019802	0.019802	0.138614	0.0594059	0.039604	0.039604	0.019802	0.277228	0.039604	0.039604	1.9802	0	0	0	0	0	0	0	0	0
0	3	3	0	-1	1	1	61	36.3	86.7493	1.04683	32.7273	36.281	10.7989	5.45455	0.440771	0.358127	0.0275482	32	0.385675	0.30303	2.50689	0.0826446	1.84573	0.0826446	0	0	0.0275482	0	0	0	0	0.110193	0	0	0	0.0550964	0.0550964	0	0.0275482	0	0	0.0826446	0.0550964	1.81818
1	3	3	1	1	1	1	68	28.5	113.439	0.631579	34.2105	45.9649	21.614	9.47368	1.54386	0.561404	0.105263	27.5	0.526316	0.526316	1.85965	0.315789	0.77193	0.210526	0	0	0.0701754	0	0	0	0	0.210526	0.0350877	0.0350877	3.50877	0.0350877	0	0	0.0350877	0.0350877	3.50877	0.0701754	0.0350877	1.75439
0	2	3	1	1	1	1	84	11.4	138.947	0.0877193	33.3333	55.7018	28.5965	14.8246	6.49123	1.05263	0.350877	26	0.526316	0.526316	5.87719	0.175439	0	0.175439	0	0	0.0877193	0.0877193	0	0	0	0.0877193	0	0	0	0	0	0	0	0	0	0	0	0
1	2	3	0	-1	1	1	75	23.1	115.541	0.519481	29.6537	52.1645	23.3333	6.1039	3.76623	0.34632	0.0865801	31.5	0.692641	0.4329	3.0303	0.21645	1.7316	0.34632	0.04329	0	0.21645	0.04329	0.0865801	0	0	0.17316	0	0	0	0	0	0	0	0	0	0	0	0
0	2	3	1	1	1	1	77	17.3	123.179	0.462428	28.4393	59.0751	20.0578	11.5607	3.58382	0.693642	0.17341	29.5	0.693642	0.635838	3.17919	0.231214	0	0.289017	0	0	0.115607	0	0	0	0	0.231214	0.0578035	0.0578035	5.78035	0.115607	0	0	0	0	0	0.115607	0	0
1	2	1	2	1	1	1	46	52.4	102.672	0.667939	31.7748	47.7481	14.5611	6.18321	1.71756	0.381679	0.0954198	31.5	0.209924	0.171756	1.0687	0.114504	0.954198	0.0954198	0	0	0.0572519	0	0	0	0	0.19084	0.019084	0.019084	1.9084	0	0	0	0	0	0	0	0	0
0	2	3	3	3	1	1	67	27	98.1481	0.703704	33.4815	44.4815	13.9259	4.48148	1.11111	0.222222	0.037037	32	0.481481	0.444444	2.14815	0.148148	1.85185	0.222222	0	0	0.111111	0	0	0	0	0.259259	0	0	0	0.0740741	0.037037	0	0	0	0	0.0740741	0.037037	1.85185
1	2	2	1	1	1	1	80	15.2	119.605	0.328947	31.9737	57.5658	20.9211	7.23684	1.64474	0.592105	0.0657895	29.2	0.197368	0.131579	3.28947	0.0657895	0	0.131579	0	0	0	0	0	0	0	0.0657895	0	0	0	0.0657895	0.0657895	0	0	0	0	0.0657895	0.0657895	6.57895
1	2	3	2	2	1	1	89	6	137.667	0.166667	31.1667	67.6667	27.3333	7	4.5	0.666667	0.166667	30.6	0.166667	0.166667	16.6667	0	0	0	0	0	0	0	0	0	0	0	0.166667	0	0	0	0	0	0	0	0	0	0	0
0	3	1	3	0	1	1	35	63.3	103.539	0.521327	37.0932	46.6667	10.9163	5.03949	3.30174	0.28436	0.157978	31.2	0.379147	0.300158	1.07425	0.0789889	0.315956	0.157978	0.0315956	0	0.0315956	0	0	0	0	0.110585	0	0	0	0.0631912	0.0473934	0	0.0157978	0	0	0.0789889	0.0473934	0.947867
0	3	1	3	-1	1	1	46	48.2	78.5892	0.788382	36.2863	31.4315	6.16183	2.78008	1.16183	0.165975	0.0414938	31.5	0.518672	0.435685	1.78423	0.103734	1.65975	0.103734	0	0	0.0207469	0.0207469	0.0207469	0	0	0.0622407	0.0207469	0.0207469	2.07469	0.0207469	0.0207469	0	0	0	0	0.0207469	0.0207469	2.07469
0	3	3	0	-1	1	1	46	51.9	89.1908	0.867052	36.7245	39.4412	7.76493	2.62042	1.75337	0.154143	0.0770713	30.9	0.366089	0.327553	1.1368	0.0578035	0.635838	0.115607	0.0192678	0	0	0	0	0	0	0.0770713	0.0192678	0.0192678	1.92678	0	0	0	0.0385356	0.0192678	0.963391	0.0385356	0.0192678	0.963391
0	3	2	1	0	1	1	62	33.9	101.593	1.00295	31.1799	40.8555	15.2507	9.9705	3.30383	0.678466	0.147493	26	0.678466	0.471976	2.94985	0.0589971	2.94985	0.117994	0	0	0.0589971	0.0294985	0.0294985	0	0	0.0884956	0	0	0	0.147493	0	0	0	0	0	0.147493	0	0
0	3	1	1	-1	1	1	62	32.7	102.722	0.58104	33.3028	47.2783	11.7431	6.6055	3.24159	0.366972	0.183486	30.1	0.366972	0.214067	3.0581	0	0	0.152905	0.030581	0	0	0	0	0	0	0.0611621	0	0	0	0	0	0	0	0	0	0	0	0
0	3	1	3	-2	1	1	76	16.4	120.915	0.304878	34.2073	58.5366	18.0488	7.56098	2.2561	0.54878	0.121951	27.7	0.365854	0.365854	3.04878	0.243902	1.52439	0.182927	0	0	0.0609756	0	0	0	0	0.0609756	0.0609756	0.0609756	6.09756	0.0609756	0	0	0	0	0	0.0609756	0	0
1	3	2	0	-1	1	1	35	68	95.6324	0.882353	30.4265	44.1912	10.2647	5.39706	4.45588	0.323529	0.191176	30.4	0.323529	0.235294	0.735294	0.0735294	0.588235	0.161765	0	0	0.0588235	0.0441176	0.0294118	0.0294118	0.0147059	0.0882353	0.0147059	0.0147059	1.47059	0.0441176	0.0294118	0	0.0147059	0.0147059	1.47059	0.0588235	0.0441176	1.11765
0	3	2	0	-1	1	1	46	50.3	83.2604	1.07356	37.4354	30.5567	7.89264	4.05567	2.24652	0.218688	0.119284	26.9	0.377734	0.198807	0.994036	0.0795229	0.497018	0.218688	0.0198807	0	0	0.0198807	0.0198807	0.0198807	0	0.0795229	0.0198807	0	0	0.0397614	0.0198807	0	0	0	0	0.0397614	0.0198807	0.994036
1	3	3	1	0	1	1	57	38.8	114.794	0.670103	27.7577	53.4794	16.0052	10.3351	6.54639	0.541237	0.335052	30.7	0.386598	0.231959	1.7268	0.103093	1.28866	0.206186	0.0257732	0	0.0257732	0.0257732	0.0515464	0	0	0.0515464	0.0515464	0.0257732	1.28866	0.0773196	0.0515464	0	0.0257732	0	0	0.103093	0.0515464	1.28866
0	3	2	4	2	1	1	73	24.6	111.341	0.609756	30.8537	49.6341	16.2195	8.25203	5.81301	0.528455	0.203252	35.3	0.325203	0.121951	1.34146	0.0406504	0	0.243902	0	0	0	0	0.0406504	0.0406504	0.0406504	0.203252	0.0406504	0.0406504	4.06504	0.0813008	0.0406504	0	0	0	0	0.0813008	0.0406504	2.03252
1	3	2	1	1	1	1	92	5.8	118.793	0.517241	27.5862	52.4138	21.5517	10	6.72414	0.689655	0.344828	33.4	0.344828	0	0	0	0	0.172414	0	0	0	0	0	0	0	0	0	0	0	0	0	0	0	0	0	0	0	0
0	3	2	1	1	1	1	46	52.1	81.8234	0.767754	39.1747	35.5086	5.43186	0.786948	0.153551	0.0191939	0.0191939	27.1	0.479846	0.403071	1.65067	0.115163	0.959693	0.134357	0	0	0	0	0.0383877	0	0	0.153551	0.0191939	0.0191939	1.91939	0.0575816	0.0383877	0	0.0191939	0	0	0.0767754	0.0383877	0.959693
1	3	2	-2	-3	1	1	67	30.6	95.0654	0.947712	35.2288	40.5882	9.60784	6.14379	2.54902	0.457516	0.163399	30.2	0.424837	0.359477	3.26797	0.196078	3.26797	0.0326797	0	0	0.0326797	0	0.0326797	0	0	0.196078	0	0	0	0	0	0	0	0	0	0	0	0
1	3	2	2	2	1	1	51	54.1	82.8696	0.608696	39.4783	30.087	7.73913	3.82609	1.21739	0.173913	0.0869565	31.5	0.240296	0.147874	1.16451	0.0554529	0	0.12939	0	0	0.0184843	0	0.0184843	0.0184843	0.0184843	0.0554529	0.0554529	0.0369686	1.21996	0.0184843	0	0	0	0	0	0.0184843	0	0
1	3	2	1	1	1	1	77	77.6	108.986	0.675944	35.8052	46.004	19.662	6.62028	0.218688	0.477137	0	30.1	0.412371	0.283505	0.876289	0.141753	0.824742	0.193299	0.0128866	0	0.064433	0.0257732	0.0128866	0	0	0.0386598	0.0128866	0	0	0.0128866	0	0	0	0	0	0.0128866	0	0
1	3	3	5	4	1	1	84	85.7	97.1429	0.340136	42.0408	36.5986	12.2449	5.91837	0	0.544218	0	32.5	0.431739	0.210035	0.910152	0.0350058	0.781797	0.175029	0.0583431	0.0116686	0.0116686	0	0.0233372	0.0116686	0	0.0583431	0.0466744	0.0466744	1.16686	0.0116686	0	0	0	0	0	0.0116686	0	0
1	3	2	1	1	1	1	88	89	111.711	0.526316	32.6974	52.7632	17.4342	7.23684	1.05263	0.460526	0.0657895	30	0.370787	0.224719	0.786517	0.0674157	0.561798	0.157303	0	0	0.011236	0	0.0561798	0.011236	0	0.101124	0	0	0	0.11236	0.0449438	0.449438	0	0	0	0.11236	0.0449438	0.449438
0	1	1	0	-1	1	1	46	55.6	83.2374	1.07914	34.8561	32.7698	10.0899	3.2554	1.18705	0.161871	0.0719424	29.8	0.701439	0.629496	1.60072	0.179856	1.25899	0.0899281	0	0	0.0899281	0.0359712	0.0179856	0.0179856	0	0.143885	0.0179856	0.0179856	1.79856	0.0179856	0	0	0	0	0	0.0179856	0	0
0	1	3	1	-1	1	1	61	36.6	97.1858	0.546448	39.3169	42.5683	8.6612	5.10929	0.983607	0.245902	0.0819672	34.6	0.57377	0.519126	2.59563	0.10929	2.04918	0.0819672	0	0	0.0819672	0.0273224	0.0546448	0.0273224	0	0.0819672	0	0	0	0	0	0	0	0	0	0	0	0
0	1	2	3	3	1	1	67	28.9	101.661	0.899654	30.4152	48.3045	17.0934	4.35986	0.553633	0.346021	0.0692042	26.7	0.622837	0.484429	2.97578	0.138408	3.46021	0.103806	0	0	0	0	0	0	0	0.0346021	0	0	0	0.0346021	0	0	0	0	0	0.0346021	0	0
1	3	3	5	3	1	1	77	77.7	109.863	0.467033	32.7747	47.8571	21.6209	5.46703	1.64835	0.412088	0.0549451	26.5	0.46332	0.3861	1.19691	0.0514801	0.965251	0.0772201	0	0	0.0514801	0.01287	0.02574	0.01287	0.01287	0.0643501	0.0900901	0.01287	0.18018	0	0	0	0	0	0	0	0	0
1	2	3	2	1	1	1	46	49.1	95.9674	0.692464	39.2057	34.0733	11.5071	6.55804	3.95112	0.386965	0.244399	32.5	0.142566	0.1222	1.36456	0.0407332	0	0.0610998	0	0	0.0407332	0	0	0	0	0.0610998	0.0610998	0.0610998	2.03666	0	0	0	0	0	0	0	0	0
0	2	3	3	3	1	1	62	31.4	86.2102	1.05096	35.1911	32.2293	9.49045	6.33758	1.91083	0.477707	0.0955414	27.7	0.318471	0.191083	1.59236	0	0	0.0955414	0	0	0	0	0.0318471	0.0318471	0	0.0318471	0.0318471	0	0	0.0318471	0	0	0	0	0	0.0318471	0	0
1	2	2	1	1	1	1	67	30.5	97.7377	0.885246	31.4098	45.9344	12.0656	5.60656	1.86885	0.295082	0.0983607	29.5	0.459016	0.327869	2.62295	0.0983607	1.08197	0.196721	0.0327869	0	0.0327869	0	0	0	0	0.0655738	0	0	0	0	0	0	0	0	0	0	0	0
1	2	1	2	2	1	1	68	29.4	94.3197	1.05442	31.6327	39.0476	13.3333	6.83673	2.41497	0.408163	0.0680272	29.3	0.37415	0.238095	2.92517	0.136054	2.55102	0.0680272	0	0	0.0340136	0	0	0	0	0.0680272	0	0	0	0	0	0	0	0	0	0	0	0
1	2	1	3	2	1	1	72	23.4	101.154	0.512821	37.6068	39.1026	14.3162	6.79487	2.82051	0.34188	0.128205	31.2	0.940171	0.726496	3.50427	0.0854701	4.2735	0.25641	0	0	0.042735	0	0	0	0	0.0854701	0.042735	0.042735	4.2735	0	0	0	0	0	0	0	0	0
1	1	3	2	2	1	1	90	6	151.167	0	23	88.3333	32.5	5.66667	1.5	0.5	0.166667	28.6	2	2	16.6667	0	0	0	0	0	0	0	0	0	0	0	0	0	0	0	0	0	0	0	0	0	0	0
0	3	2	4	-4	1	1	79	14.7	109.184	0.47619	31.4966	52.381	13.1293	9.31973	2.38095	0.47619	0.136054	27.7	0.544218	0.408163	5.64626	0.204082	6.80272	0.136054	0	0	0	0	0	0	0	0.136054	0.0680272	0	0	0.0680272	0	0	0	0	0	0.0680272	0	0
0	1	3	1	1	1	1	67	30.7	95.8958	0.553746	37.9479	43.6156	8.56678	3.84365	1.36808	0.228013	0.0977199	27.4	0.423453	0.29316	2.89902	0.19544	2.70358	0.130293	0	0	0.0977199	0	0.0325733	0	0	0.130293	0.0325733	0.0325733	3.25733	0.0651466	0.0651466	0	0.0325733	0	0	0.0977199	0.0651466	2.14984
1	3	1	-1	-2	1	1	69	28.8	103.785	0.9375	33.5417	42.9861	17.6042	6.70139	2.01389	0.451389	0.0694444	30.3	0.451389	0.381944	2.53472	0.138889	0.868056	0.138889	0	0	0.0694444	0	0	0	0	0.0347222	0	0	0	0	0	0	0	0	0	0	0	0
0	3	2	-1	-2	1	1	88	8.5	116.353	0.470588	30.2353	54.8235	19.1765	6.11765	5.41176	0.117647	0.352941	33.3	0.705882	0.588235	7.05882	0.235294	0	0.352941	0	0	0	0	0	0	0	0.117647	0	0	0	0.117647	0.117647	0	0	0	0	0.117647	0.117647	11.7647
0	1	2	0	-1	1	1	28	70.2	94.3732	0.726496	37.1225	38.6325	10.8832	5.09972	1.90883	0.327635	0.11396	33.2	0.626781	0.584046	1.1396	0.213675	0.854701	0.128205	0	0	0.0854701	0	0	0	0	0.185185	0	0	0	0.02849	0.014245	0	0	0	0	0.02849	0.014245	0.712251
1	1	3	0	-1	2	1	46	47.3	122.452	0.570825	27.1036	64.926	20.148	8.75264	0.972516	0.613108	0.0634249	30.4	0.824524	0.697674	1.67019	0.147992	1.20507	0.190275	0	0	0.0845666	0.0422833	0.0422833	0.0422833	0	0.190275	0.0211416	0.0211416	2.11416	0.0211416	0.0211416	2.11416	0.0845666	0.0211416	0.549683	0.105708	0.0422833	0.845666
1	1	3	0	-1	2	1	66	67.8	107.286	0.457227	34.941	50.3392	13.9676	5.72271	1.85841	0.339233	0.103245	30.6	0.781711	0.575221	1.28319	0.0147493	1.47493	0.221239	0.0737463	0.0147493	0.0294985	0.0147493	0.0294985	0	0	0.0737463	0.0294985	0.0294985	1.47493	0.0147493	0	0	0.0147493	0	0	0.0294985	0	0
1	1	3	0	-1	2	1	66	67.8	107.286	0.457227	34.941	50.3392	13.9676	5.72271	1.85841	0.339233	0.103245	30.6	0.929204	0.825959	1.40118	0.235988	1.29794	0.132743	0.0442478	0	0.103245	0.0147493	0.0294985	0	0	0.0589971	0	0	0	0	0	0	0	0	0	0	0	0
1	1	1	1	1	2	1	55	58.4	112.003	0.513699	33.8527	53.613	14.9144	6.45548	2.67123	0.359589	0.171233	29.7	0.582192	0.496575	1.4726	0.171233	1.0274	0.119863	0.0171233	0	0.0684932	0.0171233	0	0	0	0.10274	0	0	0	0.0171233	0.0171233	1.71233	0.0171233	0	0	0.0342466	0.0171233	0.856164
1	1	1	1	1	2	1	55	58.5	112.821	0.34188	34.6325	52.0684	16.7179	7.1453	1.89744	0.376068	0.102564	30.9	0.461538	0.307692	1.33333	0.034188	1.7094	0.188034	0.0512821	0.017094	0	0	0	0	0	0.119658	0.0512821	0.034188	1.12821	0	0	0	0.0683761	0.017094	0.444444	0.0683761	0.017094	0.444444
1	1	1	1	1	2	1	83	86.6	106.062	0.56582	36.0393	44.7575	13.3025	8.0254	3.36028	0.450346	0.138568	31.6	0.612009	0.415704	0.935335	0.0461894	0.866051	0.230947	0.034642	0.0230947	0.0115473	0.0230947	0.034642	0.0115473	0.0115473	0.138568	0.034642	0.0230947	0.762125	0.0230947	0.0230947	1.15473	0.034642	0.0230947	0.762125	0.0577367	0.0461894	0.923788
1	1	3	3	1	2	1	18	17.1	106.082	0.818713	28.7719	50.1754	16.1988	9.06433	1.05263	0.584795	0.116959	28.5	0.877193	0.701754	5.38012	0.0584795	5.84795	0.116959	0.0584795	0.0584795	0.116959	0	0.0584795	0	0	0.116959	0	0	0	0	0	0	0	0	0	0	0	0
1	1	3	3	2	2	1	63	65	118.262	0.276923	35.9385	53.2923	15.2308	10.3385	3.2	0.646154	0.153846	30.3	0.523077	0.338462	1.12308	0.0923077	0.769231	0.169231	0.0615385	0.0153846	0.0153846	0	0.0153846	0.0153846	0	0.0461538	0.0153846	0.0153846	1.53846	0.0615385	0.0307692	0.769231	0	0	0	0.0615385	0.0307692	0.769231
1	1	3	3	2	2	1	78	79.6	115.716	0.414573	33.8819	53.7312	15.603	7.82663	4.25879	0.427136	0.226131	32.4	0.917085	0.778894	1.05528	0.263819	0.841709	0.175879	0.0502513	0	0.113065	0.0125628	0.0251256	0	0	0.0753769	0.0125628	0	0	0.0251256	0.0251256	1.25628	0.0628141	0.0376884	0.753769	0.0879397	0.0628141	0.904523
1	1	3	3	2	2	1	78	79.8	108.258	0.513784	33.6216	56.8546	12.0175	4.3609	0.889724	0.238095	0.0626566	29	0.47619	0.438596	1.11529	0.0125313	1.25313	0.0626566	0	0	0.075188	0	0	0	0	0.037594	0	0	0	0.0626566	0.0501253	1.00251	0.0250627	0	0	0.0877193	0.0501253	0.726817
1	1	3	2	2	2	1	46	47.1	80.0425	1.06157	36.7516	30.1274	7.94055	3.03609	1.12527	0.169851	0.0636943	29.8	0.700637	0.636943	1.69851	0.169851	1.33758	0.106157	0.0212314	0.0212314	0.106157	0.0212314	0	0	0	0.127389	0	0	0	0.106157	0.0424628	0.849257	0	0	0	0.106157	0.0424628	0.849257
1	1	3	2	2	2	1	46	47.1	80.0425	1.06157	36.7516	30.1274	7.94055	3.03609	1.12527	0.169851	0.0636943	29.8	0.658174	0.44586	1.8259	0.106157	1.69851	0.191083	0.0849257	0.0424628	0	0.0212314	0.0212314	0.0212314	0	0.14862	0.0212314	0.0212314	2.12314	0.0212314	0	0	0.0212314	0	0	0.0424628	0	0
1	1	3	2	2	2	1	72	74	119.622	0.337838	31.6216	59.7568	17.1486	7.5	3.27027	0.378378	0.175676	34	0.445946	0.283784	1.02703	0.0540541	1.01351	0.189189	0.0135135	0	0.0135135	0	0	0	0	0.0540541	0.0405405	0.0405405	1.35135	0.027027	0	0	0.0405405	0.027027	0.891892	0.0675676	0.027027	0.540541
1	1	3	2	2	2	1	73	74.1	110.513	0.350877	35.6545	51.1741	13.2119	7.31444	2.82051	0.418354	0.134953	30.8	0.566802	0.418354	0.958165	0.202429	0.809717	0.188934	0.0269906	0	0.0809717	0	0.0134953	0	0	0.175439	0.0269906	0.0269906	1.34953	0.0674764	0.0404858	0.809717	0.0404858	0.0404858	1.34953	0.107962	0.0809717	1.02564
1	1	3	2	2	2	1	75	76.8	102.383	0.546875	39.6094	41.4193	12.3828	5.75521	2.69531	0.403646	0.117188	31.2	0.989583	0.9375	1.02865	0.338542	0.755208	0.221354	0.0260417	0	0.0651042	0.0130208	0	0	0	0.182292	0.0390625	0.0390625	1.30208	0.0520833	0.0130208	0.338542	0	0	0	0.0520833	0.0130208	0.338542
1	1	2	3	2	2	1	54	56	114	0.482143	37.9286	46.1964	17.3214	9.07143	3.01786	0.642857	0.142857	34	0.892857	0.607143	1.26786	0.107143	0.892857	0.339286	0.0357143	0	0.0535714	0	0.0714286	0.0178571	0.0178571	0.214286	0.0357143	0.0357143	1.78571	0.0714286	0.0357143	0.892857	0.0357143	0	0	0.107143	0.0357143	0.607143
1	1	2	3	3	2	1	74	75.3	115.339	0.305445	38.579	49.6547	16.0292	6.85259	3.93094	0.358566	0.199203	32.9	0.65073	0.504648	1.22178	0.172643	1.32802	0.132802	0.0398406	0	0.0265604	0.0132802	0.0132802	0.0132802	0.0132802	0.106242	0	0	0	0.0132802	0	0	0.0132802	0.0132802	1.32802	0.0265604	0.0132802	0.664011
1	1	2	3	3	2	1	74	75.3	115.339	0.305445	38.579	49.6547	16.0292	6.85259	3.93094	0.358566	0.199203	32.9	0.385126	0.345286	1.22178	0.106242	1.32802	0.0132802	0.0132802	0	0.0265604	0.0132802	0.0265604	0.0132802	0	0.0796813	0	0	0	0.0265604	0.0132802	0.664011	0.0132802	0	0	0.0398406	0.0132802	0.451527
1	1	2	3	3	2	1	80	81.9	116.618	0.43956	33.6874	56.2027	18.1929	6.97192	1.12332	0.39072	0.0732601	27.8	0.732601	0.634921	0.793651	0.17094	0.525031	0.30525	0	0	0.0732601	0.01221	0.01221	0	0	0.10989	0.02442	0.02442	1.221	0.04884	0.03663	0.927961	0.02442	0.02442	1.221	0.0732601	0.0610501	1.02564
1	1	2	3	3	2	1	81	82.2	107.543	0.474453	36.6788	46.1314	12.7494	8.61314	2.89538	0.450122	0.145985	31.4	0.729927	0.559611	0.766423	0.279805	0.583942	0.340633	0.0243309	0	0.206813	0	0.0243309	0	0	0.243309	0.0729927	0.0486618	0.80292	0.0121655	0.0121655	1.21655	0.0243309	0.0121655	0.608273	0.0364964	0.0243309	0.80292
1	1	1	3	3	2	1	46	47	113.66	0.425532	31.9149	56.8298	17.4894	5.57447	1.42553	0.361702	0.0638298	29	0.659574	0.468085	1.55319	0.12766	1.06383	0.191489	0	0	0.0425532	0.0851064	0.0212766	0	0	0.12766	0	0	0	0.0638298	0.0425532	1.40426	0	0	0	0.0638298	0.0425532	1.40426
1	1	1	3	3	2	1	66	67.7	100.133	0.384047	39.9705	42.3486	10.6056	4.87445	1.94978	0.236337	0.103397	31.3	0.457903	0.310192	0.84195	0.132939	0.827179	0.221566	0.0295421	0.014771	0.0590842	0	0.0295421	0.014771	0.014771	0.0886263	0.014771	0.014771	1.4771	0.014771	0.014771	1.4771	0	0	0	0.014771	0.014771	1.4771
1	1	1	3	3	2	1	66	67.9	104.094	0.603829	34.433	49.5582	12.0324	5.3461	2.12077	0.324006	0.11782	33.6	0.559647	0.515464	1.31075	0.103093	1.04566	0.0736377	0.0147275	0	0.0589102	0.0147275	0	0	0	0.0294551	0.0294551	0.0147275	0.736377	0	0	0	0	0	0	0	0	0
1	1	1	3	3	2	1	75	76.1	109.12	0.354796	40.4074	45.8213	12.8384	6.41261	3.29829	0.486202	0.197109	33.2	0.854139	0.814717	1.06439	0.407359	0.932983	0.144547	0.0131406	0.0131406	0.105125	0.0131406	0	0	0	0.0919842	0.0131406	0.0131406	1.31406	0.0131406	0	0	0	0	0	0.0131406	0	0
1	1	1	3	3	2	1	83	84.6	102.742	0.295508	43.3097	47.3522	8.6643	2.32861	0.803783	0.130024	0.0472813	30.8	0.460993	0.378251	1.04019	0.035461	0.791962	0.130024	0	0	0.0118203	0.0118203	0.035461	0.0118203	0.0118203	0.035461	0	0	0	0.106383	0.070922	0.780142	0	0	0	0.106383	0.070922	0.780142
1	1	2	3	1	2	1	65	69	90.5942	0.695652	40.6232	31.5362	9.30435	5.01449	3.3913	0.217391	0.15942	31.9	0.637681	0.594203	0.913043	0.289855	0.724638	0.246377	0.0434783	0	0.101449	0	0	0	0	0.0869565	0.0289855	0.0289855	1.44928	0	0	0	0	0	0	0	0	0
1	1	2	3	1	2	1	66	69.3	102.958	0.793651	33.0592	48.3117	12.9726	5.97403	1.84704	0.36075	0.11544	28.5	0.40404	0.27417	0.909091	0.12987	0.634921	0.1443	0.02886	0	0.01443	0	0.01443	0	0	0.10101	0.01443	0.01443	1.443	0.02886	0.01443	0.721501	0	0	0	0.02886	0.01443	0.721501
1	1	2	3	2	2	1	83	86.8	99.5046	0.541475	37.4424	40.9217	11.4516	6.44009	2.70737	0.322581	0.14977	33.8	0.587558	0.357143	0.93318	0.126728	0.9447	0.218894	0.126728	0	0.0460829	0.0115207	0.0115207	0	0	0.16129	0.0115207	0	0	0.0230415	0	0	0	0	0	0.0230415	0	0
1	1	2	3	2	2	1	83	86.8	99.5046	0.541475	37.4424	40.9217	11.4516	6.44009	2.70737	0.322581	0.14977	33.8	0.322581	0.264977	0.806452	0.0921659	0.725806	0.103687	0.0115207	0	0.0345622	0	0	0	0	0.16129	0.0230415	0.0230415	1.15207	0.0691244	0.0345622	0.576037	0	0	0	0.0691244	0.0345622	0.576037
1	1	2	3	3	2	1	92	95.8	103.674	0.480167	39.4572	43.2985	11.6388	6.15866	2.64092	0.407098	0.135699	29.2	0.344468	0.19833	0.824635	0.0835073	0.521921	0.114823	0.0313152	0.0208768	0.0521921	0.0417537	0.0313152	0.0104384	0.0104384	0.0521921	0	0	0	0.0417537	0.0104384	0.271399	0	0	0	0.0417537	0.0104384	0.271399
1	1	2	5	3	2	1	46	46.9	105.885	0.426439	37.3134	45.8635	11.6205	6.28998	4.371	0.341151	0.255864	30.4	0.447761	0.405117	1.57783	0.127932	1.0661	0.10661	0.0426439	0	0.021322	0	0	0	0	0.0639659	0.021322	0.021322	2.1322	0.021322	0.021322	2.1322	0	0	0	0.021322	0.021322	2.1322
1	1	2	5	3	2	1	56	57.8	105.294	0.449827	39.4637	45.0346	9.9654	6.88581	3.52941	0.432526	0.17301	32.3	0.432526	0.294118	1.02076	0.17301	0.692042	0.224913	0.0519031	0	0.0865052	0.017301	0.017301	0.017301	0	0.0865052	0	0	0	0	0	0	0	0	0	0	0	0
1	1	2	5	3	2	1	56	57.8	105.294	0.449827	39.4637	45.0346	9.9654	6.88581	3.52941	0.432526	0.17301	32.3	0.484429	0.346021	1.47059	0.0865052	0.692042	0.155709	0.0346021	0.017301	0.017301	0	0.0346021	0.017301	0.017301	0.0865052	0.0346021	0.017301	0.865052	0	0	0	0	0	0	0	0	0
1	1	2	5	3	2	1	56	57.5	100.174	0.521739	37.6522	49.5826	8.46957	3.35652	0.591304	0.191304	0.0347826	27.2	0.417391	0.365217	1.4087	0.0173913	1.73913	0.104348	0	0	0.0173913	0.0173913	0.0173913	0.0173913	0.0173913	0.0869565	0	0	0	0.0521739	0.0521739	1.73913	0	0	0	0.0521739	0.0521739	1.73913
1	1	2	5	3	2	1	78	79.7	104.203	0.388959	37.6161	45.9849	12.6474	6.19824	1.36763	0.33877	0.0501882	29.7	0.401506	0.250941	1.00376	0.0501882	0.627353	0.163112	0.0376412	0.0125471	0.0376412	0.0125471	0.0125471	0.0125471	0	0.125471	0.0250941	0.0250941	1.25471	0.0250941	0	0	0	0	0	0.0250941	0	0
1	1	3	4	0	2	1	24	23	95.4783	0.73913	35.0435	44.6522	9.47826	3.47826	2.08696	0.130435	0.0869565	30.9	0.347826	0.26087	2.17391	0.0434783	0	0.130435	0	0	0	0	0	0	0	0.0869565	0.0434783	0.0434783	4.34783	0	0	0	0	0	0	0	0	0
1	1	3	4	1	2	1	70	71.9	111.794	0.528512	34.8818	50.9875	14.9096	7.60779	2.879	0.403338	0.125174	31.9	0.361613	0.292072	0.987483	0.111266	0.69541	0.111266	0.0556328	0.0278164	0.0556328	0	0.0139082	0	0	0.0278164	0.0139082	0	0	0.0278164	0.0139082	0.69541	0	0	0	0.0278164	0.0139082	0.69541
1	1	3	4	1	2	1	70	71.9	111.794	0.528512	34.8818	50.9875	14.9096	7.60779	2.879	0.403338	0.125174	31.9	0.472879	0.403338	1.25174	0.139082	1.11266	0.111266	0.0556328	0	0.069541	0	0	0	0	0.0417246	0.0139082	0.0139082	1.39082	0.0139082	0	0	0	0	0	0.0139082	0	0
1	1	3	4	2	2	1	83	84.7	108.831	0.519481	32.2668	54.9705	13.8961	5.89138	1.28689	0.377804	0.0590319	31.2	0.791027	0.779221	1.03896	0.212515	0.979929	0.094451	0	0	0.141677	0.0118064	0	0	0	0.236128	0.0354191	0.0236128	0.779221	0	0	0	0	0	0	0	0	0
1	1	2	1	0	2	1	62	64.1	103.994	0.452418	35.5226	45.819	14.7582	6.05304	1.38846	0.436817	0.0624025	34.8	0.390016	0.187207	1.17005	0	0	0.140406	0.0624025	0	0.0156006	0.0156006	0.0468019	0	0	0.0936037	0.0468019	0.0312012	1.02964	0.0156006	0.0156006	1.56006	0	0	0	0.0156006	0.0156006	1.56006
1	1	2	1	0	2	1	62	64	103.25	0.625	34.7344	48.875	13.0625	4.64062	1.29688	0.203125	0.078125	29	0.5	0.40625	1.14062	0.09375	0.265625	0.140625	0	0	0.125	0.046875	0	0	0	0.140625	0.03125	0.015625	0.78125	0.03125	0	0	0	0	0	0.03125	0	0
1	1	2	1	0	2	1	74	75.7	108.203	0.409511	37.5429	50.753	12.2721	5.13871	2.07398	0.383091	0.10568	31.5	0.752972	0.620872	1.01717	0.290621	0.898283	0.184941	0.0264201	0.01321	0.14531	0	0	0	0	0.15852	0.0528402	0.0528402	1.321	0	0	0	0	0	0	0	0	0
1	1	2	1	0	2	1	74	75.7	108.203	0.409511	37.5429	50.753	12.2721	5.13871	2.07398	0.383091	0.10568	31.5	0.488771	0.449141	0.858653	0.14531	0.356671	0.171731	0	0	0.0792602	0	0.0264201	0	0	0.15852	0.01321	0	0	0	0	0	0	0	0	0	0	0
1	1	2	1	1	2	1	96	99	97.8889	1.11111	40.6162	38.6364	9.9697	5.9697	1.59596	0.393939	0.111111	29.2	0.444444	0.30303	0.838384	0.10101	0.606061	0.151515	0	0	0.030303	0.040404	0.010101	0	0	0.131313	0.030303	0	0	0.030303	0.010101	0.343434	0	0	0	0.030303	0.010101	0.343434
1	1	3	2	2	2	1	72	74.6	102.466	0.643432	38.445	40.7909	13.6729	6.19303	2.72118	0.38874	0.160858	32.2	0.36193	0.254692	0.77748	0.0402145	0.442359	0.160858	0	0	0.0134048	0	0.0402145	0.0268097	0	0.0536193	0.0268097	0.0268097	1.34048	0.0134048	0	0	0	0	0	0.0134048	0	0
1	1	2	1	0	2	1	46	48.1	128.233	0.519751	26.9647	67.4428	21.7672	10.0832	1.43451	0.561331	0.10395	28.1	0.39501	0.33264	1.82952	0.04158	1.0395	0.10395	0.02079	0	0.02079	0.02079	0.02079	0	0	0.12474	0.0623701	0.04158	1.37214	0.02079	0	0	0	0	0	0.02079	0	0
1	1	2	1	0	2	1	46	48.1	128.233	0.519751	26.9647	67.4428	21.7672	10.0832	1.43451	0.561331	0.10395	28.1	0.39501	0.31185	1.93347	0.0831601	2.079	0.0831601	0	0	0.10395	0	0.02079	0	0	0.10395	0	0	0	0.02079	0	0	0	0	0	0.02079	0	0
1	1	2	1	0	2	1	46	48.1	128.233	0.519751	26.9647	67.4428	21.7672	10.0832	1.43451	0.561331	0.10395	28.1	0.4158	0.29106	1.33056	0.10395	1.2474	0.18711	0.02079	0	0.02079	0.02079	0	0	0	0.04158	0.02079	0.02079	2.079	0	0	0	0	0	0	0	0	0
1	1	2	1	0	2	1	46	48.1	128.233	0.519751	26.9647	67.4428	21.7672	10.0832	1.43451	0.561331	0.10395	28.1	0.16632	0.0623701	2.079	0	0	0.10395	0	0	0	0	0.02079	0	0	0.04158	0	0	0	0.0623701	0	0	0	0	0	0.0623701	0	0
1	1	2	1	1	2	1	83	37.1	110.674	0.458221	36.442	46.0916	17.4394	7.7628	2.47978	0.377358	0.107817	32.4	0.485175	0.32345	2.47978	0.161725	2.2372	0.0808625	0.0808625	0.0539084	0.0808625	0.0269542	0	0	0	0.107817	0.0269542	0.0269542	2.69542	0	0	0	0	0	0	0	0	0
1	1	2	4	4	2	1	56	58.2	130.43	0.292096	28.7457	66.4089	19.4502	10.2405	5.30928	0.4811	0.24055	33.4	0.292096	0.171821	1.54639	0.0515464	1.1512	0.120275	0	0	0	0.0171821	0.0343643	0.0171821	0	0.0859107	0.0515464	0.0343643	1.13402	0.0515464	0	0	0	0	0	0.0515464	0	0
1	1	2	4	4	2	1	57	58.3	111.955	0.325901	38.5763	49.0566	16.9811	5.45455	1.56089	0.308748	0.0686106	30.2	0.377358	0.274443	1.50943	0.0857633	1.02916	0.102916	0.0171527	0	0.0343053	0.0171527	0	0	0	0.102916	0.0171527	0.0171527	1.71527	0	0	0	0	0	0	0	0	0
1	1	2	4	4	2	1	64	65.5	121.298	0.473282	30.3359	63.8473	18.9618	6.76336	0.931298	0.473282	0.0763359	27.7	0.534351	0.412214	0.961832	0.183206	0.641221	0.21374	0	0	0.122137	0.0305344	0.0152672	0.0152672	0.0152672	0.0763359	0.0305344	0.0305344	1.52672	0.0458015	0.0152672	0.519084	0	0	0	0.0458015	0.0152672	0.519084
1	1	2	4	4	2	1	64	65.5	121.298	0.473282	30.3359	63.8473	18.9618	6.76336	0.931298	0.473282	0.0763359	27.7	0.335878	0.152672	0.916031	0.0763359	0.610687	0.183206	0.0305344	0.0152672	0.0305344	0	0.0152672	0	0	0.0763359	0	0	0	0.0152672	0	0	0	0	0	0.0152672	0	0
1	1	2	4	4	2	1	71	72.6	113.54	0.482094	33.3884	54.9725	14.8485	7.07989	2.75482	0.440771	0.151515	30.6	0.46832	0.385675	0.936639	0.110193	0.867769	0.165289	0.0137741	0	0	0.0275482	0	0	0	0.179063	0.0275482	0.0275482	1.37741	0.0413223	0.0413223	1.37741	0	0	0	0.0413223	0.0413223	1.37741
0	1	1	1	-1	2	1	46	46	98.4348	0.521739	37.5652	41.8043	10.7174	5.36957	2.45652	0.391304	0.108696	32.7	0.913043	0.913043	1.91304	0.23913	1.19565	0.108696	0	0	0.108696	0.0217391	0	0	0	0.0869565	0.0434783	0.0434783	2.17391	0	0	0	0.0652174	0.0434783	1.43478	0.0652174	0.0434783	1.43478
0	1	1	1	-1	2	1	64	64.6	102.91	0.588235	38.5913	39.4272	13.9164	7.58514	2.80186	0.479876	0.154799	32.1	0.247678	0.170279	1.13003	0	0	0.0928793	0	0	0	0.0154799	0.0309598	0	0	0.0619195	0	0	0	0.216718	0.108359	0.773994	0.0154799	0	0	0.232198	0.108359	0.712074
0	1	1	1	-1	2	1	72	72.6	113.54	0.482094	33.3884	54.9725	14.8485	7.07989	2.75482	0.440771	0.151515	30.6	0.578512	0.46832	1.08815	0.123967	0.77135	0.179063	0.0137741	0	0.0826446	0	0.0413223	0.0137741	0	0.0550964	0	0	0	0.0413223	0.0275482	0.909091	0.0137741	0	0	0.0550964	0.0275482	0.688705
0	1	1	1	-1	2	1	72	72.5	122.979	0.386207	30.5517	57.3517	19.8897	10.4138	4.38621	0.717241	0.193103	30.9	1.03448	0.910345	1.17241	0.275862	0.896552	0.193103	0.0413793	0	0.110345	0.0137931	0	0	0	0.0689655	0.0137931	0.0137931	1.37931	0	0	0	0.0275862	0.0137931	0.689655	0.0275862	0.0137931	0.689655
0	1	1	1	-1	2	1	80	80.8	98.4653	0.668317	39.2698	41.0644	9.75248	5.14851	2.56188	0.334158	0.136139	34.1	0.742574	0.668317	1.07673	0.29703	0.928218	0.123762	0.049505	0.0371287	0.136139	0.0371287	0	0	0	0.160891	0.049505	0.049505	1.23762	0	0	0	0.0123762	0	0	0.0123762	0	0
0	1	1	1	0	2	1	62	63.5	118.74	0.251969	33.811	59.3858	15.3071	7.77953	2.20472	0.393701	0.141732	30.8	0.377953	0.267717	1.02362	0.0629921	0.787402	0.188976	0.015748	0	0.0472441	0.015748	0.015748	0.015748	0.015748	0.0629921	0.0787402	0.0314961	0.629921	0.0629921	0.015748	0.409449	0.0314961	0	0	0.0944882	0.015748	0.251969
0	1	1	1	0	2	1	62	63.4	120.82	0.283912	34.5584	61.4984	16.0883	6.13565	2.25552	0.315457	0.0946372	31.2	0.630915	0.55205	1.30915	0.173502	0.867508	0.0946372	0	0	0.0315457	0	0.0315457	0	0	0.126183	0.0157729	0.0157729	1.57729	0.0315457	0.0157729	0.788644	0.0157729	0.0157729	1.57729	0.0473186	0.0315457	1.04101
0	1	1	1	0	2	1	62	63.2	119.747	0.316456	34.3829	54.3671	18.7658	7.24684	4.66772	0.332278	0.174051	31.5	0.443038	0.363924	1.17089	0.142405	0.696203	0.142405	0	0	0.0158228	0	0.0158228	0	0	0.158228	0.0474684	0.0474684	1.58228	0.0316456	0	0	0.0474684	0.0158228	0.537975	0.0791139	0.0158228	0.316456
0	1	1	1	-1	2	1	74	75.7	108.203	0.409511	37.5429	50.753	12.2721	5.13871	2.07398	0.383091	0.10568	31.5	0.766182	0.634082	1.01717	0.184941	0.660502	0.15852	0.0264201	0	0.0396301	0.0264201	0	0	0	0.1321	0.0396301	0.0264201	0.871863	0.01321	0	0	0.0264201	0.01321	0.660502	0.0396301	0.01321	0.449141
0	1	1	1	-1	2	1	84	85.4	110.304	0.29274	38.2904	51.6393	11.8501	5	3.23185	0.327869	0.152225	31.2	0.608899	0.444965	1.07728	0.117096	1.05386	0.105386	0.0351288	0.0117096	0.0468384	0.0117096	0.0234192	0.0117096	0	0.163934	0.0351288	0.0351288	1.17096	0.0351288	0.0234192	0.772834	0.0468384	0.0351288	0.88993	0.0819672	0.058548	0.843091
0	1	1	0	-1	2	1	46	47.4	114.641	0.590717	31.8354	57.5738	16.2658	6.35021	1.98312	0.400844	0.0843882	30.9	0.886076	0.780591	1.87764	0.147679	1.81435	0.168776	0	0	0.0421941	0	0.021097	0	0	0.168776	0.0632911	0.0632911	2.1097	0.0421941	0	0	0	0	0	0.0421941	0	0
0	1	1	0	-1	2	1	46	47.4	114.641	0.590717	31.8354	57.5738	16.2658	6.35021	1.98312	0.400844	0.0843882	30.9	1.07595	1.01266	1.98312	0.232068	1.54008	0.126582	0.021097	0	0.126582	0	0	0	0	0.126582	0.021097	0.021097	2.1097	0.021097	0.021097	2.1097	0	0	0	0.021097	0.021097	2.1097
0	1	1	0	-1	2	1	70	71.9	111.794	0.528512	34.8818	50.9875	14.9096	7.60779	2.879	0.403338	0.125174	31.9	0.917942	0.792768	1.23783	0.292072	1.12656	0.139082	0.0973574	0.0556328	0.236439	0.0278164	0.0139082	0	0	0.15299	0.0556328	0.0556328	1.39082	0	0	0	0	0	0	0	0	0
0	1	1	0	-1	2	1	77	78.5	118.025	0.280255	32.7389	63.4013	14.6879	5.1465	1.7707	0.318471	0.11465	30.9	0.89172	0.853503	1.10828	0.203822	0.713376	0.140127	0.0127389	0	0.101911	0.0127389	0.0127389	0	0	0.11465	0.0127389	0	0	0.0127389	0.0127389	1.27389	0.0127389	0.0127389	1.27389	0.0254777	0.0254777	1.27389
0	1	1	1	0	2	1	46	47	113.66	0.425532	31.9149	56.8298	17.4894	5.57447	1.42553	0.361702	0.0638298	29	0.297872	0.255319	1.23404	0.106383	1.2766	0.106383	0	0	0	0	0	0	0	0.170213	0.0212766	0	0	0	0	0	0	0	0	0	0	0
0	1	1	1	0	2	1	56	57.3	112.024	0.366492	35.637	50.5061	15.3054	7.7836	2.40838	0.488656	0.122164	30	0.52356	0.401396	1.29145	0.191972	1.11693	0.191972	0.052356	0	0.122164	0	0	0	0	0.08726	0.017452	0	0	0	0	0	0	0	0	0	0	0
0	1	1	1	0	2	1	56	57.1	104.483	0.805604	35.9545	43.5552	15.6918	6.88266	1.5937	0.402802	0.0875657	30.6	0.28021	0.210158	0.875657	0.0700525	0.437828	0.157618	0.0175131	0	0.0175131	0	0	0	0	0.0700525	0.0175131	0	0	0.0175131	0	0	0	0	0	0.0175131	0	0
0	1	1	1	0	2	1	56	57.2	98.0594	0.524476	41.2937	36.7832	10.3322	6.20629	2.9021	0.34965	0.122378	31.9	0.454545	0.314685	0.769231	0.27972	0.664336	0.27972	0.0174825	0	0.0524476	0	0	0	0	0.244755	0.034965	0.034965	1.74825	0.0174825	0	0	0	0	0	0.0174825	0	0
0	1	1	0	-1	2	1	20	19.3	96.6321	0.466321	33.0052	46.3212	13.4715	1.96891	1.39896	0.103627	0.103627	30.3	0.621762	0.518135	4.66321	0.207254	3.88601	0.103627	0	0	0	0	0	0	0	0.103627	0.0518135	0.0518135	5.18135	0	0	0	0	0	0	0	0	0
0	1	1	0	-1	2	1	46	52.1	93.3589	0.921305	30.6334	48.7716	9.19386	2.97505	0.863724	0.153551	0.0575816	28.5	0.690979	0.575816	1.66987	0.0959693	0.383877	0.153551	0	0	0.0575816	0	0.0383877	0.0191939	0	0.153551	0.0383877	0.0383877	1.91939	0.0191939	0.0191939	1.91939	0	0	0	0.0191939	0.0191939	1.91939
0	1	1	0	-1	2	1	46	52.1	93.3589	0.921305	30.6334	48.7716	9.19386	2.97505	0.863724	0.153551	0.0575816	28.5	0.479846	0.403071	1.72745	0.0959693	1.53551	0.0767754	0.0383877	0.0191939	0	0.0383877	0	0	0	0.0959693	0.0383877	0.0383877	1.91939	0.0191939	0.0191939	1.91939	0	0	0	0.0191939	0.0191939	1.91939
0	1	1	0	-1	2	1	57	63.2	119.747	0.316456	34.3829	54.3671	18.7658	7.24684	4.66772	0.332278	0.174051	31.5	0.664557	0.553797	1.36076	0.126582	0.996835	0.142405	0.0632911	0.0158228	0.0949367	0.0158228	0	0	0	0.0474684	0.0474684	0.0474684	1.58228	0.0158228	0	0	0	0	0	0.0158228	0	0
0	1	1	0	-1	2	1	57	63.8	97.5705	0.705329	35.1881	43.8871	10.6113	4.5768	2.61755	0.250784	0.15674	33.7	0.39185	0.282132	1.12853	0.0626959	0.783699	0.125392	0.015674	0	0.015674	0.015674	0.015674	0	0	0.0783699	0	0	0	0	0	0	0	0	0	0	0	0
0	1	2	1	1	2	1	70	76.2	107.113	0.301837	39.1207	45.5643	12.3228	7.6378	2.16535	0.406824	0.104987	32.6	0.367454	0.275591	1.06299	0.11811	0.879265	0.131234	0	0	0.0131234	0.0131234	0.0131234	0	0	0.144357	0.0131234	0.0131234	1.31234	0.0524934	0.0262467	0.656168	0.0524934	0.0262467	0.656168	0.104987	0.0524934	0
0	1	2	1	1	2	1	77	83.3	106.823	0.431034	36.4655	49.2611	12.8818	5.36946	2.40148	0.270936	0.0985222	34.469	0.62425	0.468187	0.864346	0.216086	0.732293	0.252101	0.0360144	0	0.0480192	0	0	0	0	0.120048	0.0720288	0.060024	1.0084	0.0360144	0.0360144	1.20048	0.0120048	0	0	0.0480192	0.0360144	1.98807
0	1	2	1	1	2	1	46	93.9	96.0609	0.575621	39.4695	37.1896	11.4221	5.80135	1.59142	0.316027	0.0902935	32.1125	0.425985	0.319489	0.820021	0.106496	0.532481	0.149095	0	0	0.0425985	0	0	0	0	0.223642	0.0532481	0.0532481	1.06496	0.0958466	0.0532481	0.596379	0.0425985	0.0106496	0.27689	0.138445	0.0638978	0
0	1	1	0	-1	2	1	70	32.5	103.791	0.274725	26.4286	54.2308	14.8901	5.98901	1.97802	0.604396	0.10989	50.7143	0.276923	0.184615	2.55385	0.0307692	0	0.0615385	0	0	0	0	0	0	0	0.0923077	0.0307692	0.0307692	3.07692	0	0	0	0	0	0	0	0	0
0	1	1	0	-1	2	1	71	47	103.791	0.274725	26.4286	54.2308	14.8901	5.98901	1.97802	0.604396	0.10989	73.3407	0.361702	0.297872	1.3617	0.170213	1.06383	0.12766	0	0	0.0425532	0	0	0	0	0.12766	0.0638298	0.0425532	1.40426	0.0425532	0	0	0	0	0	0.0425532	0	0.261097
0	1	3	2	1	2	1	94	31.1	103.791	0.274725	26.4286	54.2308	14.8901	5.98901	1.97802	0.604396	0.10989	48.5297	0.868167	0.803859	2.9582	0.192926	2.66881	0.128617	0.0321543	0	0.096463	0	0	0	0	0.0643087	0	0	0	0	0	0	0.0321543	0	0	0.0321543	0	0
0	1	3	2	1	2	1	94	46.1	103.791	0.274725	26.4286	54.2308	14.8901	5.98901	1.97802	0.604396	0.10989	71.9363	0.629067	0.520607	1.6269	0.130152	0.368764	0.21692	0.021692	0	0.0433839	0	0.021692	0	0	0.0650759	0.021692	0	0	0	0	0	0	0	0	0	0	1.57233
0	1	3	2	1	2	1	46	46.1	103.791	0.274725	26.4286	54.2308	14.8901	5.98901	1.97802	0.604396	0.10989	71.9363	0.672451	0.607375	1.93059	0.0867679	2.1692	0.0867679	0.021692	0	0.0433839	0	0	0	0	0.021692	0	0	0	0.0433839	0.021692	1.0846	0.0433839	0.0433839	2.1692	0.0867679	0.0650759	0
0	1	3	1	0	2	1	86	57.9	103.791	0.274725	26.4286	54.2308	14.8901	5.98901	1.97802	0.604396	0.10989	90.3495	0.552677	0.466321	1.34715	0.224525	1.07081	0.172712	0.0345423	0.0172712	0.0518135	0	0.0172712	0	0	0.103627	0	0	0	0	0	0	0	0	0	0	0	1.13597
0	1	3	1	0	2	1	46	58.3	103.791	0.274725	26.4286	54.2308	14.8901	5.98901	1.97802	0.604396	0.10989	90.9736	0.463122	0.377358	1.40652	0.120069	1.21784	0.137221	0	0	0.051458	0.0343053	0	0	0	0.051458	0.051458	0.0343053	1.13208	0.051458	0.0343053	1.13208	0.0171527	0	0	0.0686106	0.0343053	1.13122
0	1	3	1	1	2	1	46	86.1	106.823	0.431034	36.4655	49.2611	12.8818	5.36946	2.40148	0.270936	0.0985222	35.6276	0.487805	0.360046	0.940767	0.127758	0.638792	0.127758	0.0116144	0	0.0116144	0	0.0116144	0	0	0.0696864	0.0116144	0.0116144	1.16144	0	0	0	0.0232288	0.0116144	0.58072	0.0232288	0.0116144	0.429646
0	1	3	1	1	2	1	46	94.2	96.0609	0.575621	39.4695	37.1896	11.4221	5.80135	1.59142	0.316027	0.0902935	32.2151	0.552017	0.424628	0.828025	0.116773	0.774947	0.201699	0.0318471	0	0.0530786	0	0	0	0	0.07431	0	0	0	0.0212314	0	0	0.0212314	0	0	0.0424628	0	0.537057
0	1	3	1	0	2	1	87	46.2	103.791	0.274725	26.4286	54.2308	14.8901	5.98901	1.97802	0.604396	0.10989	72.0923	0.4329	0.281385	0.995671	0.108225	0.865801	0.25974	0	0	0.04329	0	0.04329	0.021645	0	0.151515	0.0649351	0.0649351	2.1645	0.0865801	0.04329	1.08225	0	0	0	0.0865801	0.04329	0.705394
0	1	3	1	1	2	1	87	67.7	103.791	0.274725	26.4286	54.2308	14.8901	5.98901	1.97802	0.604396	0.10989	105.642	0.635155	0.516987	1.226	0.14771	1.18168	0.192024	0	0	0.0738552	0.0295421	0.014771	0	0	0.14771	0.0738552	0.0443131	0.886263	0.0443131	0	0	0.014771	0.014771	1.4771	0.0590842	0.014771	0
0	1	3	1	1	2	1	46	79.6	98.1705	0.48062	39.3798	41.0543	10.5116	4.99225	1.75194	0.341085	0.0930233	38.3808	0.40201	0.251256	0.565327	0.0628141	0.251256	0.276382	0	0	0.0502513	0.0125628	0.0502513	0.0251256	0.0125628	0.100503	0	0	0	0.0502513	0.0376884	0.954774	0.0125628	0.0125628	1.25628	0.0628141	0.0502513	0
0	1	3	1	1	2	1	56	91.6	96.0609	0.575621	39.4695	37.1896	11.4221	5.80135	1.59142	0.316027	0.0902935	31.326	0.29476	0.207424	0.917031	0.0655022	0.545852	0.0764192	0.0436681	0.0218341	0.010917	0.0218341	0.010917	0	0	0.0436681	0	0	0	0.0545852	0.0218341	0.436681	0.010917	0	0	0.0655022	0.0218341	1.26743
0	1	3	1	1	2	1	56	91.6	96.0609	0.575621	39.4695	37.1896	11.4221	5.80135	1.59142	0.316027	0.0902935	31.326	0.447598	0.360262	0.862445	0.174672	0.687773	0.152838	0.010917	0	0.0764192	0.010917	0	0	0	0.0436681	0.010917	0	0	0.0218341	0.010917	0.545852	0.010917	0	0	0.0327511	0.010917	0.755149
0	1	1	1	1	2	1	56	63.5	103.791	0.274725	26.4286	54.2308	14.8901	5.98901	1.97802	0.604396	0.10989	99.0879	0.362205	0.267717	1.11811	0.0787402	0.944882	0.125984	0	0	0.0629921	0.0314961	0.015748	0	0	0.0314961	0	0	0	0	0	0	0.0314961	0.015748	0.787402	0.0314961	0.015748	0
0	1	1	1	1	2	1	46	72.2	116.667	0.262726	32.89	58.2923	14.6634	7.75041	2.80788	0.541872	0.131363	38.6489	0.33241	0.193906	0.98338	0.0831025	0.927978	0.152355	0.0277008	0.0277008	0.0277008	0.0277008	0	0	0	0.0554017	0.0415512	0.0415512	1.38504	0.0138504	0.0138504	1.38504	0.0277008	0	0	0.0415512	0.0138504	0
0	1	1	1	1	2	1	46	79.8	98.1705	0.48062	39.3798	41.0543	10.5116	4.99225	1.75194	0.341085	0.0930233	38.4772	0.37594	0.313283	0.902256	0.112782	0.413534	0.100251	0	0	0.075188	0.0125313	0.0626566	0	0	0.162907	0.0125313	0.0125313	1.25313	0	0	0	0.037594	0.0250627	0.827068	0.037594	0.0250627	0
0	1	1	1	1	2	1	61	79.8	98.1705	0.48062	39.3798	41.0543	10.5116	4.99225	1.75194	0.341085	0.0930233	38.4772	0.275689	0.225564	0.977444	0.075188	1.0401	0.0877193	0	0	0.0626566	0.0125313	0	0	0	0.112782	0.0250627	0.0250627	1.25313	0.0125313	0	0	0	0	0	0.0125313	0	0
0	1	1	1	1	2	1	61	79.9	98.1705	0.48062	39.3798	41.0543	10.5116	4.99225	1.75194	0.341085	0.0930233	38.5254	0.275344	0.150188	1.0388	0.100125	1.10138	0.100125	0.0125156	0	0.0375469	0	0.0375469	0.0125156	0.0125156	0.0375469	0	0	0	0	0	0	0.0125156	0.0125156	1.25156	0.0125156	0.0125156	0.560132
0	1	2	0	-1	2	1	59	46.3	103.791	0.274725	26.4286	54.2308	14.8901	5.98901	1.97802	0.604396	0.10989	72.2484	0.583153	0.431965	1.72786	0.172786	1.07991	0.215983	0.0215983	0	0.107991	0	0.0431965	0.0431965	0	0.194384	0.0431965	0.0215983	1.07991	0.0431965	0.0431965	2.15983	0	0	0	0.0431965	0.0431965	0.723589
0	1	3	-1	-2	2	1	86	47.3	103.791	0.274725	26.4286	54.2308	14.8901	5.98901	1.97802	0.604396	0.10989	73.8088	0.359408	0.274841	1.31078	0.0634249	0	0.190275	0	0	0.0211416	0	0	0	0	0.190275	0.0211416	0.0211416	2.11416	0.0845666	0.0211416	0.549683	0	0	0	0.0845666	0.0211416	0
0	1	2	1	0	2	1	87	47.4	103.791	0.274725	26.4286	54.2308	14.8901	5.98901	1.97802	0.604396	0.10989	73.9648	0.379747	0.337553	1.58228	0.189873	1.18143	0.0843882	0	0	0.0843882	0	0	0	0	0.126582	0.0843882	0.0632911	1.60338	0	0	0	0	0	0	0	0	0.777722
0	1	2	1	1	2	1	87	61.5	103.791	0.274725	26.4286	54.2308	14.8901	5.98901	1.97802	0.604396	0.10989	95.967	0.439024	0.341463	1.08943	0.146341	0.715447	0.146341	0.0325203	0	0.0487805	0	0	0	0	0.113821	0	0	0	0.0162602	0.0162602	1.62602	0	0	0	0.0162602	0.0162602	0.780885
0	1	2	1	1	2	1	46	70.7	116.667	0.262726	32.89	58.2923	14.6634	7.75041	2.80788	0.541872	0.131363	37.846	0.268741	0.155587	1.03253	0.0565771	0.353607	0.0990099	0.0141443	0.0141443	0.0424328	0.0282885	0	0	0	0.0707214	0	0	0	0.0424328	0.0141443	0.480905	0	0	0	0.0424328	0.0141443	0.784049
0	1	2	1	1	2	1	56	77.5	98.1705	0.48062	39.3798	41.0543	10.5116	4.99225	1.75194	0.341085	0.0930233	37.3682	0.296774	0.180645	0.735484	0.0258065	0.645161	0.167742	0.0129032	0	0.0129032	0	0.0258065	0	0	0.0774194	0	0	0	0.0258065	0	0	0	0	0	0.0258065	0	0.787213
0	1	3	1	1	2	1	75	46.1	103.791	0.274725	26.4286	54.2308	14.8901	5.98901	1.97802	0.604396	0.10989	71.9363	0.390456	0.303688	1.54013	0.0433839	2.1692	0.0867679	0.021692	0	0.021692	0	0	0	0	0.0433839	0.021692	0.021692	2.1692	0.021692	0	0	0	0	0	0.021692	0	0.822014
0	1	3	1	1	2	1	75	64.5	103.791	0.274725	26.4286	54.2308	14.8901	5.98901	1.97802	0.604396	0.10989	100.648	0.527132	0.434109	1.37984	0.139535	1.03876	0.139535	0	0	0.0465116	0	0.0155039	0.0155039	0	0.0775194	0.0465116	0.0310078	1.02326	0	0	0	0	0	0	0	0	0.825178
0	1	3	1	1	2	1	86	88.2	90.0125	0.788486	34.7434	34.806	9.18648	5.65707	4.83104	0.312891	0.225282	35.5449	0.839002	0.714286	0.85034	0.249433	0.668934	0.226757	0.0226757	0	0.0907029	0.0340136	0	0	0	0.0680272	0	0	0	0.0113379	0	0	0	0	0	0.0113379	0	0.828342
0	1	2	0	-1	2	1	46	27	103.791	0.274725	26.4286	54.2308	14.8901	5.98901	1.97802	0.604396	0.10989	42.1319	0.444444	0.37037	3.33333	0.111111	2.48148	0.111111	0	0	0	0	0	0	0	0.148148	0	0	0	0	0	0	0	0	0	0	0	0.831506
0	1	2	0	-1	2	1	57	55.1	103.791	0.274725	26.4286	54.2308	14.8901	5.98901	1.97802	0.604396	0.10989	85.9802	0.344828	0.30853	1.28857	0.163339	1.01633	0.108893	0	0	0.0907441	0	0.0181488	0	0	0.0362976	0.0181488	0.0181488	1.81488	0.0544465	0.0181488	0.61706	0	0	0	0.0544465	0.0181488	0.834669
0	1	2	0	-1	2	1	69	55.1	103.791	0.274725	26.4286	54.2308	14.8901	5.98901	1.97802	0.604396	0.10989	85.9802	0.562613	0.471869	1.54265	0.127042	1.28857	0.145191	0	0	0.0362976	0	0	0	0	0.0544465	0	0	0	0	0	0	0	0	0	0	0	0.837833
0	1	2	0	-1	2	1	46	83.8	106.823	0.431034	36.4655	49.2611	12.8818	5.36946	2.40148	0.270936	0.0985222	34.6759	0.48926	0.381862	0.966587	0.143198	0.799523	0.131265	0.0596659	0.0238663	0.0357995	0.0238663	0	0	0	0.119332	0	0	0	0.0119332	0	0	0	0	0	0.0119332	0	0.840997
0	1	2	0	-1	2	1	63	1	84.2	106.823	0.431034	36.4655	49.2611	12.8818	5.36946	2.40148	0.270936	0.0985222	0.413793	0.391924	0.344418	0.938242	0.106888	0.795724	0.106888	0	0	0.0593824	0.023753	0.023753	0.0118765	0	0.0712589	0.023753	0.0118765	0.593824	0.0118765	0	0	0	0	0	0.0118765	0
1	1	1	1	1	2	1	71	71.5	116.667	0.262726	32.89	58.2923	14.6634	7.75041	2.80788	0.541872	0.131363	38.2742	0.321678	0.265734	1.1049	0.125874	0.937063	0.0699301	0.013986	0	0.027972	0	0	0	0	0.0839161	0.0559441	0.013986	0.363636	0.027972	0	0	0.013986	0	0	0.041958	0	0
1	1	1	1	1	2	1	71	71.3	116.667	0.262726	32.89	58.2923	14.6634	7.75041	2.80788	0.541872	0.131363	38.1672	0.238429	0.168303	0.813464	0.126227	0.939691	0.0981767	0	0	0.056101	0	0.0140252	0	0	0.0701262	0.0140252	0	0	0.0280505	0	0	0	0	0	0.0280505	0	0
1	1	1	1	1	2	1	80	80.2	98.1705	0.48062	39.3798	41.0543	10.5116	4.99225	1.75194	0.341085	0.0930233	38.6701	0.436409	0.274314	1.07232	0.0872818	1.07232	0.112219	0	0	0.0249377	0.0124688	0	0	0	0.174564	0.0623441	0.0623441	1.24688	0.0374065	0.0124688	0.42394	0.0498753	0.0249377	0.623441	0.0872818	0.0374065	0.523691
1	1	1	1	1	2	1	80	80.3	98.1705	0.48062	39.3798	41.0543	10.5116	4.99225	1.75194	0.341085	0.0930233	38.7183	0.398506	0.336239	0.734745	0.14944	0.523039	0.1868	0	0	0.0747198	0	0.0124533	0.0124533	0.0124533	0.224159	0.0249066	0.0124533	0.622665	0.0373599	0.0249066	0.821918	0.0373599	0.0249066	0.821918	0.0747198	0.0498132	0.821918
1	1	1	1	1	2	1	89	89.6	96.0609	0.575621	39.4695	37.1896	11.4221	5.80135	1.59142	0.316027	0.0902935	30.642	0.457589	0.290179	0.859375	0.122768	0.714286	0.15625	0.0223214	0.0111607	0.0669643	0.0334821	0.0111607	0	0	0.078125	0.0334821	0.0223214	0.736607	0	0	0	0.0111607	0	0	0.0111607	0	0
1	1	2	1	1	2	1	68	68.8	103.791	0.274725	26.4286	54.2308	14.8901	5.98901	1.97802	0.604396	0.10989	107.358	0.537791	0.421512	0.799419	0.159884	0.799419	0.232558	0.0145349	0	0.0436047	0.0145349	0	0	0	0.0872093	0	0	0	0	0	0	0.0290698	0.0145349	0.726744	0.0290698	0.0145349	0.726744
1	1	2	1	1	2	1	78	78.5	98.1705	0.48062	39.3798	41.0543	10.5116	4.99225	1.75194	0.341085	0.0930233	37.8504	0.509554	0.343949	0.853503	0.191083	0.764331	0.229299	0.0127389	0	0.0382166	0	0	0	0	0.242038	0.0764331	0.0382166	0.636943	0.0382166	0.0254777	0.840764	0	0	0	0.0382166	0.0254777	0.840764
1	1	2	1	1	2	1	78	78.5	98.1705	0.48062	39.3798	41.0543	10.5116	4.99225	1.75194	0.341085	0.0930233	37.8504	0.407643	0.305732	1.00637	0.11465	0.993631	0.11465	0	0	0.0254777	0.0127389	0.0127389	0.0127389	0	0.0764331	0.0127389	0.0127389	1.27389	0.0127389	0.0127389	1.27389	0.0127389	0	0	0.0254777	0.0127389	0.636943
1	1	2	1	1	2	1	88	88.8	96.0609	0.575621	39.4695	37.1896	11.4221	5.80135	1.59142	0.316027	0.0902935	30.3684	0.495495	0.427928	0.855856	0.0900901	0.563063	0.146396	0.0112613	0	0.045045	0	0.0112613	0.0112613	0	0.0337838	0.045045	0.0112613	0.292793	0.0225225	0.0112613	0.563063	0.0112613	0.0112613	1.12613	0.0337838	0.0225225	0.743243
1	1	3	1	0	2	1	60	60.3	103.791	0.274725	26.4286	54.2308	14.8901	5.98901	1.97802	0.604396	0.10989	94.0945	0.281924	0.149254	0.92869	0.066335	0.414594	0.13267	0.0165837	0.0165837	0.0497512	0.0331675	0.0331675	0.0165837	0	0.0497512	0	0	0	0.0995025	0.0497512	0.829187	0.0331675	0.0331675	1.65837	0.13267	0.0829187	1.02819
1	1	3	1	0	2	1	69	69.2	121.185	0.216763	33.9306	62.6012	17.7168	5.04335	1.69075	0.33237	0.0867052	28.6	0.578035	0.520231	1.04046	0.202312	0.621387	0.144509	0	0	0.0578035	0.0144509	0	0	0	0.15896	0.0289017	0.0289017	1.44509	0.115607	0.0433526	0.549133	0.0433526	0.0289017	0.953757	0.15896	0.0722543	0.66474
1	1	3	1	1	2	1	85	85.8	106.823	0.431034	36.4655	49.2611	12.8818	5.36946	2.40148	0.270936	0.0985222	35.5034	0.501166	0.361305	0.897436	0.0815851	0.664336	0.16317	0	0	0.04662	0.011655	0.0582751	0.04662	0.011655	0.0582751	0	0	0	0.011655	0	0	0.011655	0.011655	1.1655	0.02331	0.011655	0.582751
1	1	2	0	-1	2	1	46	49.3	103.791	0.274725	26.4286	54.2308	14.8901	5.98901	1.97802	0.604396	0.10989	76.9297	0.365112	0.20284	1.62272	0.0811359	1.0142	0.121704	0	0	0	0.020284	0.040568	0.020284	0	0.121704	0	0	0	0	0	0	0.020284	0.020284	2.0284	0.020284	0.020284	2.0284
1	1	2	0	-1	2	1	57	60.9	103.791	0.274725	26.4286	54.2308	14.8901	5.98901	1.97802	0.604396	0.10989	95.0308	0.673235	0.574713	1.36289	0.246305	1.31363	0.147783	0.0656814	0.0164204	0.0656814	0.0164204	0	0	0	0.0821018	0.0164204	0.0164204	1.64204	0.0656814	0	0	0.0328407	0.0164204	0.821018	0.0985222	0.0164204	0.262726
1	1	2	0	-1	2	1	69	72.6	107.548	0.702479	32.1901	51.6942	14.6143	5.48209	2.87879	0.289256	0.165289	33	0.730028	0.509642	0.964187	0.192837	0.881543	0.261708	0	0	0.0826446	0.0413223	0	0	0	0.123967	0.0137741	0.0137741	1.37741	0	0	0	0.0275482	0	0	0.0275482	0	0
1	1	3	1	1	2	1	46	47.3	103.791	0.274725	26.4286	54.2308	14.8901	5.98901	1.97802	0.604396	0.10989	73.8088	0.782241	0.718816	1.98732	0.211416	1.90275	0.0845666	0.0211416	0	0.0634249	0	0	0	0	0.12685	0.0211416	0.0211416	2.11416	0	0	0	0.0211416	0	0	0.0211416	0	0
1	1	3	1	1	2	1	63	64.3	103.791	0.274725	26.4286	54.2308	14.8901	5.98901	1.97802	0.604396	0.10989	100.336	0.435459	0.357698	1.29082	0.0622084	1.55521	0.108865	0	0	0.0155521	0.0466563	0.0311042	0.0155521	0	0.0311042	0	0	0	0	0	0	0.0466563	0.0155521	0.528771	0.0466563	0.0155521	0.528771
1	1	3	1	1	2	1	63	64.3	103.791	0.274725	26.4286	54.2308	14.8901	5.98901	1.97802	0.604396	0.10989	100.336	0.544323	0.404355	1.43079	0.0622084	1.55521	0.139969	0.0777605	0	0.0466563	0.0466563	0.0155521	0	0	0.0155521	0	0	0	0	0	0	0.0155521	0.0155521	1.55521	0.0155521	0.0155521	1.55521
1	1	3	1	1	2	1	79	80.7	98.1705	0.48062	39.3798	41.0543	10.5116	4.99225	1.75194	0.341085	0.0930233	38.9112	0.39653	0.247831	0.929368	0.0619579	0.247831	0.173482	0	0	0.0495663	0.0123916	0.0123916	0	0	0.0495663	0.0247831	0.0123916	0.619579	0.0123916	0	0	0.0123916	0	0	0.0247831	0	0
1	1	3	1	1	2	1	85	86.3	106.823	0.431034	36.4655	49.2611	12.8818	5.36946	2.40148	0.270936	0.0985222	35.7103	0.382387	0.2781	0.730012	0.13905	0.382387	0.1854	0.023175	0.0115875	0.0347625	0.0115875	0.0115875	0.0115875	0	0.127462	0.0463499	0.0347625	0.880649	0	0	0	0	0	0	0	0	0
1	1	2	1	1	2	1	67	69.9	116.667	0.262726	32.89	58.2923	14.6634	7.75041	2.80788	0.541872	0.131363	37.4177	0.55794	0.37196	1.1588	0.143062	1.00143	0.18598	0.0143062	0	0.0715308	0.0572246	0.0143062	0	0	0.0858369	0	0	0	0.0429185	0.0286123	0.944206	0	0	0	0.0429185	0.0286123	0.944206
1	1	2	1	1	2	1	74	76.6	98.1705	0.48062	39.3798	41.0543	10.5116	4.99225	1.75194	0.341085	0.0930233	36.9343	0.496084	0.221932	0.926893	0.0391645	0.874674	0.261097	0.0391645	0	0.0130548	0	0.0522193	0.0261097	0.0130548	0.0913838	0.0261097	0	0	0.0261097	0	0	0	0	0	0.0261097	0	0
1	1	2	1	1	2	1	83	86.4	106.823	0.431034	36.4655	49.2611	12.8818	5.36946	2.40148	0.270936	0.0985222	35.7517	0.486111	0.37037	0.833333	0.115741	0.462963	0.150463	0.0694444	0.0347222	0.0578704	0.0347222	0	0	0	0.127315	0.0231481	0.0231481	1.15741	0.0115741	0.0115741	1.15741	0	0	0	0.0115741	0.0115741	1.15741
1	1	2	1	1	2	1	83	86.2	106.823	0.431034	36.4655	49.2611	12.8818	5.36946	2.40148	0.270936	0.0985222	35.669	0.452436	0.301624	0.672854	0.162413	0.580046	0.208817	0.0232019	0	0.0464037	0.0116009	0.0348028	0.0232019	0.0116009	0.150812	0.0116009	0	0	0.0116009	0	0	0	0	0	0.0116009	0	0
1	1	3	3	2	2	1	62	64.4	103.791	0.274725	26.4286	54.2308	14.8901	5.98901	1.97802	0.604396	0.10989	100.492	0.481366	0.341615	1.3354	0.108696	1.3354	0.139752	0	0	0.0776398	0.015528	0.0465839	0.015528	0	0.0465839	0.015528	0	0	0.015528	0	0	0	0	0	0.015528	0	0
1	1	3	3	2	2	1	62	64.5	103.791	0.274725	26.4286	54.2308	14.8901	5.98901	1.97802	0.604396	0.10989	100.648	0.945736	0.806202	1.22481	0.186047	0.775194	0.20155	0.0465116	0.0310078	0.139535	0.0775194	0.0310078	0	0	0.0310078	0.0155039	0	0	0	0	0	0	0	0	0	0	0
1	1	3	3	2	2	1	79	81.2	106.823	0.431034	36.4655	49.2611	12.8818	5.36946	2.40148	0.270936	0.0985222	33.6	0.665025	0.591133	1.10837	0.147783	0.923645	0.135468	0.0246305	0	0.0615764	0	0	0	0	0.160099	0.0123153	0.0123153	1.23153	0.0246305	0.0246305	1.23153	0	0	0	0.0246305	0.0246305	1.23153
1	1	3	3	2	2	1	86	87.9	112.571	0.386803	30.7281	61.4221	14.1411	4.58476	1.31968	0.261661	0.0568828	32.3	0.455063	0.36405	0.955631	0.0682594	0.944255	0.125142	0	0	0.0455063	0.0227531	0.0113766	0	0	0.0568828	0.0113766	0.0113766	1.13766	0.0341297	0.0227531	0.750853	0	0	0	0.0341297	0.0227531	0.750853
1	1	3	3	2	2	1	86	87.9	112.571	0.386803	30.7281	61.4221	14.1411	4.58476	1.31968	0.261661	0.0568828	32.3	0.853242	0.750853	1.03527	0.284414	1.00114	0.125142	0.0227531	0	0.0796359	0	0.0113766	0	0	0.136519	0.0227531	0.0227531	1.13766	0	0	0	0	0	0	0	0	0
1	1	3	2	2	2	1	62	64.3	103.791	0.274725	26.4286	54.2308	14.8901	5.98901	1.97802	0.604396	0.10989	100.336	1.01089	0.917574	1.52411	0.248834	1.4619	0.0777605	0	0	0.0622084	0	0	0	0	0.108865	0	0	0	0	0	0	0	0	0	0	0	0
1	1	3	2	2	2	1	77	79.4	98.1705	0.48062	39.3798	41.0543	10.5116	4.99225	1.75194	0.341085	0.0930233	38.2843	0.831234	0.730479	1.10831	0.163728	0.780856	0.125945	0.0251889	0.0125945	0.0251889	0.0377834	0	0	0	0.0251889	0.0251889	0.0125945	0.629723	0	0	0	0	0	0	0	0	0
1	1	3	2	2	2	1	90	92.1	96.0609	0.575621	39.4695	37.1896	11.4221	5.80135	1.59142	0.316027	0.0902935	31.497	0.542888	0.466884	0.781759	0.0977199	0.358306	0.19544	0	0	0.0651466	0	0	0	0	0.0760043	0.0325733	0.0217155	0.716612	0.0325733	0.0325733	1.08578	0	0	0	0.0325733	0.0325733	1.08578
1	1	3	1	1	2	1	68	70.3	116.667	0.262726	32.89	58.2923	14.6634	7.75041	2.80788	0.541872	0.131363	37.6319	0.369844	0.312945	0.910384	0.113798	0.540541	0.156472	0	0	0.0284495	0	0	0	0	0.0711238	0.0284495	0.0284495	1.42248	0	0	0	0	0	0	0	0	0
1	1	3	1	1	2	1	74	76.4	98.1705	0.48062	39.3798	41.0543	10.5116	4.99225	1.75194	0.341085	0.0930233	36.8378	0.759162	0.706806	1.1911	0.222513	0.929319	0.117801	0	0	0.039267	0	0.013089	0	0	0.091623	0.026178	0.026178	1.3089	0.026178	0.013089	0.65445	0	0	0	0.026178	0.013089	0.65445
1	1	3	1	1	2	1	74	76.3	98.1705	0.48062	39.3798	41.0543	10.5116	4.99225	1.75194	0.341085	0.0930233	36.7896	0.825688	0.629096	1.11402	0.157274	0.982962	0.196592	0.0131062	0	0.078637	0.0393185	0.0393185	0.0131062	0.0131062	0.078637	0	0	0	0	0	0	0	0	0	0	0	0
0	3	3	0	-1	2	1	46	47	132.043	0.382979	30.8085	62.5745	20.1064	14.1064	4.08511	0.829787	0.191489	32.2	0.297872	0.276596	1.14894	0.0638298	0.702128	0.106383	0	0	0.0212766	0.0212766	0	0	0	0.0851064	0.0212766	0.0212766	2.12766	0.0212766	0.0212766	2.12766	0.0638298	0	0	0.0851064	0.0212766	0.553191
0	3	3	0	-1	2	1	46	47	132.043	0.382979	30.8085	62.5745	20.1064	14.1064	4.08511	0.829787	0.191489	32.2	0.382979	0.340426	1.59574	0.106383	0.851064	0.0851064	0.0212766	0	0	0	0	0	0	0.0212766	0	0	0	0.0851064	0.0212766	0.553191	0	0	0	0.0851064	0.0212766	0.553191
0	3	3	0	-1	2	1	61	62.6	126.07	0.335463	32.0927	63.8978	21.3578	6.38978	1.99681	0.351438	0.0479233	31.3	0.607029	0.559105	1.3738	0.111821	0.910543	0.0798722	0	0	0.0479233	0.0159744	0.0159744	0.0159744	0	0.111821	0.0159744	0.0159744	1.59744	0.0159744	0	0	0.0159744	0.0159744	1.59744	0.0319489	0.0159744	0.798722
0	3	3	0	-1	2	1	68	69.3	125.556	0.548341	29.3939	63.8528	20.9957	8.93218	1.83261	0.533911	0.10101	32.3	0.23088	0.12987	0.808081	0.0577201	0	0.10101	0	0	0.01443	0	0.02886	0	0	0.01443	0	0	0	0.0577201	0.02886	0.721501	0.04329	0.01443	0.49062	0.10101	0.04329	0.606061
1	3	3	1	1	2	1	68	70.7	103.706	0.424328	37.6238	47.3975	11.1457	5.21924	1.89533	0.311174	0.0990099	33	0.268741	0.169731	0.947666	0.0424328	0.466761	0.0848656	0.0282885	0	0	0	0	0	0	0.0990099	0.0141443	0	0	0.0141443	0	0	0	0	0	0.0141443	0	0
1	3	3	1	1	2	1	68	70.7	103.706	0.424328	37.6238	47.3975	11.1457	5.21924	1.89533	0.311174	0.0990099	33	0.919378	0.834512	1.27298	0.226308	0.975955	0.127298	0	0	0.0848656	0	0	0	0	0.155587	0	0	0	0	0	0	0.0141443	0.0141443	1.41443	0.0141443	0.0141443	1.41443
1	3	3	1	1	2	1	75	77	113.675	0.311688	36.6494	55.1558	14.7403	5.97403	0.844156	0.324675	0.0649351	28.7	0.597403	0.519481	1.1039	0.103896	0.649351	0.142857	0.012987	0	0.025974	0	0	0	0	0.0779221	0.025974	0.025974	1.2987	0.025974	0.025974	1.2987	0.025974	0	0	0.0519481	0.025974	0.649351
1	3	2	0	-1	2	1	52	53.7	118.212	0.595903	29.7393	60.689	19.013	7.31844	0.837989	0.502793	0.0744879	28.5	0.521415	0.409683	1.527	0.0931099	0.744879	0.111732	0.018622	0.018622	0.0744879	0.018622	0.018622	0	0	0.111732	0.018622	0.018622	1.8622	0.0372439	0	0	0.0558659	0.0372439	1.22905	0.0931099	0.0372439	0.744879
1	3	2	0	-1	2	1	59	61	107.967	0.639344	32.1475	48.082	14.5902	7.42623	5.08197	0.377049	0.245902	34.1	0.442623	0.409836	1.04918	0.180328	0.737705	0.147541	0	0	0.0327869	0	0	0	0	0.0819672	0.0327869	0.0163934	0.819672	0.0163934	0	0	0.0327869	0.0163934	0.819672	0.0491803	0.0163934	0.557377
1	3	2	0	-1	2	1	60	60.8	101.76	0.526316	36.7599	47.5329	10.5263	5.87171	0.542763	0.378289	0.0493421	27.8	0.822368	0.608553	1.20066	0.3125	0.871711	0.3125	0.0493421	0	0.0493421	0.0328947	0	0	0	0.180921	0.0493421	0.0328947	1.08553	0.0328947	0	0	0	0	0	0.0328947	0	0
1	3	2	0	-1	2	1	69	70.6	121.048	0.368272	31.9547	58.966	18.1161	7.36544	4.26346	0.481586	0.169972	32.5	0.368272	0.240793	0.835694	0.0424929	0.949008	0.169972	0	0	0	0	0.0283286	0	0	0.113314	0.0283286	0	0	0.0283286	0	0	0.0849858	0.0141643	0.226629	0.113314	0.0141643	0.169972
1	3	1	-2	-3	2	1	64	63.7	121.397	0.455259	32.3705	60.1256	16.7818	8.10047	3.56358	0.533752	0.172684	31.8	0.361068	0.188383	1.56986	0.0156986	1.56986	0.141287	0	0	0	0	0.0156986	0	0	0.10989	0.0313972	0.0156986	0.784929	0.0627943	0.0156986	0.408163	0.0627943	0.0313972	0.784929	0.125589	0.0470958	0.596546
1	3	1	-2	-3	2	1	64	63.8	123.887	0.454545	26.7712	71.3009	17.8056	5.721	1.83386	0.344828	0.0783699	32.7	0.595611	0.485893	1.41066	0.0626959	1.17555	0.125392	0	0	0.031348	0	0.015674	0	0	0.141066	0.031348	0	0	0.015674	0	0	0.015674	0	0	0.031348	0	0
1	3	1	-2	-3	2	1	77	77.6	110.503	0.386598	34.7809	55.8505	11.8428	5.65722	1.98454	0.373711	0.115979	30.4	0.296392	0.206186	1.21134	0.0257732	0.64433	0.064433	0	0	0.0128866	0	0.0128866	0	0	0.0128866	0	0	0	0.0386598	0	0	0.0128866	0	0	0.0515464	0	0
1	3	3	1	0	2	1	61	65.3	109.877	0.566616	34.8392	48.5911	15.1455	6.67688	4.04288	0.413476	0.199081	32.9	0.245023	0.107198	0.444104	0.0612557	0.382848	0.137825	0.0306279	0.0153139	0	0	0.0306279	0.0306279	0	0.0306279	0	0	0	0.0153139	0	0	0.0765697	0.0306279	0.612557	0.0918836	0.0306279	0.520674
1	3	3	1	0	2	1	76	79.5	116.239	0.440252	32.7799	55.6981	18.9937	6.67925	1.6478	0.427673	0.100629	31.6	0.566038	0.477987	0.666667	0.226415	0.352201	0.289308	0	0	0.0628931	0.0125786	0.0125786	0	0	0.238994	0.0377358	0.0377358	1.25786	0.0503145	0.0377358	0.955975	0.0628931	0.0377358	0.754717	0.113208	0.0754717	0.830189
1	3	3	1	0	2	1	76	79.5	116.239	0.440252	32.7799	55.6981	18.9937	6.67925	1.6478	0.427673	0.100629	31.6	0.301887	0.213836	0.742138	0.0754717	0.415094	0.163522	0	0	0.0377358	0.0125786	0	0	0	0.113208	0	0	0	0.125786	0.0628931	0.628931	0.0125786	0.0125786	1.25786	0.138365	0.0754717	0.679245
1	3	3	1	1	2	1	97	100.4	110.936	0.60757	35.9562	46.4542	15.7769	8.32669	3.81474	0.517928	0.199203	30.9	0.288845	0.189243	0.527888	0.0498008	0.59761	0.109562	0	0	0	0.00996016	0.0199203	0	0	0.059761	0.00996016	0	0	0.109562	0.0298805	0.278884	0.0498008	0.0398406	0.796813	0.159363	0.0697211	0.438247
1	3	2	1	-2	2	1	39	38.3	109.634	0.469974	37.4151	50.1044	13.1332	6.89295	1.59269	0.391645	0.130548	28.3	0.339426	0.182768	0.75718	0.0522193	0	0.261097	0	0	0.0261097	0	0.0261097	0	0	0.078329	0	0	0	0.130548	0.0522193	1.04439	0.0261097	0	0	0.156658	0.0522193	0.887728
1	3	2	1	-2	2	1	46	48	112.542	0.333333	38.5625	53.8542	15.3542	3.625	0.8125	0.25	0.0208333	28	0.479167	0.4375	1.58333	0.125	1.04167	0.125	0	0	0.0625	0.0208333	0.0208333	0.0208333	0	0.125	0.0208333	0.0208333	2.08333	0	0	0	0.0625	0.0416667	1.375	0.0625	0.0416667	1.375
1	3	2	1	-2	2	1	68	70.4	107.543	0.355114	36.3636	49.8153	12.5142	6.47727	2.01705	0.46875	0.127841	32.1	0.596591	0.568182	1.03693	0.213068	0.46875	0.170455	0	0	0.0284091	0	0	0	0	0.198864	0.0426136	0.0426136	1.42045	0.0142045	0.0142045	1.42045	0.0426136	0.0284091	0.9375	0.0568182	0.0426136	1.07955
1	3	2	1	-2	2	1	68	32.1	125.981	0.342679	28.6293	67.7882	20.1246	6.94704	2.14953	0.46729	0.0934579	29.6	0.5919	0.280374	2.08723	0.0934579	2.08723	0.373832	0	0	0.0934579	0.0623053	0.0311526	0	0	0.186916	0.0311526	0.0311526	3.11526	0.0311526	0.0311526	0	0.0934579	0.0623053	2.05607	0.124611	0.0934579	2.3676
1	3	2	1	0	2	1	76	79.6	118.191	0.427136	32.7513	54.1834	20.603	8.20352	2.03518	0.502513	0.0753769	31.5	0.150754	0.0628141	1.00503	0	0	0.0753769	0	0	0	0	0.0251256	0	0	0.0125628	0.0376884	0.0251256	0.829146	0.0376884	0	0	0.0251256	0	0	0.0628141	0	0
0	2	2	1	0	2	1	63	65	117.492	0.553846	28.6308	61.9385	19.7077	5.93846	0.707692	0.353846	0.0307692	27.5	0.753846	0.692308	1.12308	0.261538	0.907692	0.215385	0	0	0.0923077	0	0.0153846	0.0153846	0.0153846	0.184615	0.0307692	0.0307692	1.53846	0.0461538	0.0153846	0.523077	0.0153846	0.0153846	1.53846	0.0615385	0.0307692	0.769231
0	2	2	1	0	2	1	63	65.1	106.851	0.414747	35.5607	47.2043	15.2535	7.1275	1.27496	0.460829	0.0614439	30.3	0.798771	0.721966	1.27496	0.138249	1.02919	0.168971	0.015361	0	0.0921659	0	0	0	0	0.15361	0	0	0	0.0460829	0.030722	1.01382	0.015361	0	0	0.0614439	0.030722	0.768049
0	2	2	1	0	2	1	75	76.9	99.7919	0.702211	36.593	40.6762	12.9519	6.63199	2.23667	0.377113	0.117035	32.2	0.702211	0.481144	1.0143	0.195059	0.871261	0.273082	0.0520156	0.0130039	0.0390117	0.0260078	0.0260078	0	0	0.195059	0.0260078	0.0130039	0.650195	0.0130039	0.0130039	1.30039	0	0	0	0.0130039	0.0130039	1.30039
0	2	2	1	0	2	1	90	91.1	101.658	0.944018	31.0867	44.2151	14.5115	8.67179	2.20637	0.603732	0.153677	30.1	0.482986	0.373216	0.965971	0.0329308	1.09769	0.0878156	0	0	0.0219539	0.0109769	0.0219539	0	0	0.0768386	0.0109769	0	0	0.0329308	0.0109769	0.373216	0.0329308	0.0109769	0.373216	0.0658617	0.0219539	0.373216
0	2	3	3	2	2	1	46	47.1	99.6391	0.509554	33.8217	52.6327	9.15074	3.20594	0.339703	0.191083	0.0424628	28.6	0.658174	0.636943	1.97452	0.127389	1.42251	0.0424628	0	0	0.0424628	0	0	0	0	0.0636943	0	0	0	0.0424628	0.0212314	1.06157	0	0	0	0.0424628	0.0212314	1.06157
0	2	3	3	2	2	1	46	47.1	99.6391	0.509554	33.8217	52.6327	9.15074	3.20594	0.339703	0.191083	0.0424628	28.6	0.467091	0.339703	1.86837	0.0424628	1.06157	0.127389	0	0	0	0	0	0	0	0.0424628	0	0	0	0	0	0	0.0424628	0	0	0.0424628	0	0
0	2	3	3	3	2	1	80	81.5	112.147	0.527607	34.7607	49.546	16.2699	7.66871	3.36196	0.404908	0.196319	30.8	0.601227	0.404908	1.07975	0.0858896	1.05521	0.159509	0	0	0.0490798	0	0.0122699	0.0122699	0.0122699	0.0490798	0.0368098	0.0122699	0.417178	0.0122699	0	0	0.0245399	0.0122699	0.613497	0.0368098	0.0122699	0.417178
0	2	3	3	3	2	1	80	81.8	103.276	0.562347	31.5159	57.4328	10.1711	3.36186	0.232274	0.256724	0.0122249	26.6	0.977995	0.91687	1.11247	0.366748	1.06357	0.0977995	0	0	0.0366748	0	0.0122249	0	0	0.293399	0.0244499	0.0122249	0.611247	0.0733496	0.0488998	0.806846	0.0122249	0	0	0.0855746	0.0488998	0.709046
0	2	3	3	3	2	1	80	81.1	116.954	0.505549	30.3576	59.6547	18.7176	5.77065	1.94821	0.332922	0.0986436	29	0.887793	0.850801	1.19605	0.197287	1.08508	0.0493218	0	0	0.0986436	0	0	0	0	0.0739827	0	0	0	0.0123305	0	0	0.0123305	0	0	0.0246609	0	0
0	2	2	0	-1	2	1	46	48.7	184.723	1.02669	57.3717	93.6345	22.3819	7.55647	2.75154	0.472279	0.123203	32.4	0.349076	0.26694	1.2731	0.0821355	0.513347	0.164271	0.0205339	0	0.0205339	0	0.0205339	0.0205339	0	0.0205339	0.0616016	0.0410678	1.35524	0.0205339	0	0	0	0	0	0.0205339	0	0
0	2	2	0	-1	2	1	46	48.7	184.723	1.02669	57.3717	93.6345	22.3819	7.55647	2.75154	0.472279	0.123203	32.4	0.718686	0.595483	1.76591	0.26694	1.41684	0.184805	0	0	0.123203	0	0	0	0	0.143737	0	0	0	0.0410678	0.0205339	1.02669	0	0	0	0.0410678	0.0205339	1.02669
0	2	2	0	-1	2	1	69	72.7	126.052	0.42641	24.7043	73.6176	19.6836	6.64374	0.990371	0.371389	0.0550206	29.2	0.701513	0.550206	0.962861	0.151307	0.756534	0.247593	0.0412655	0.0137552	0.0550206	0.0137552	0.0412655	0	0	0.123796	0.0137552	0	0	0	0	0	0.0137552	0.0137552	1.37552	0.0137552	0.0137552	1.37552
0	2	2	0	-1	2	1	83	86.5	108.023	0.682081	35.4335	45.6647	13.2601	7.58382	5.39884	0.416185	0.219653	33.7	0.589595	0.520231	0.947977	0.17341	0.693642	0.150289	0.0231214	0	0.0809249	0	0.0115607	0	0	0.0809249	0.0115607	0	0	0.0231214	0.0115607	0.578035	0.0231214	0.0115607	0.578035	0.0462428	0.0231214	0.578035
0	2	1	0	-1	2	1	46	48.6	103.107	0.617284	38.107	43.5391	11.8519	5.90535	3.08642	0.37037	0.205761	31.6	0.349794	0.246914	1.19342	0.0617284	0.679012	0.164609	0	0	0.0205761	0.0205761	0	0	0	0.0823045	0.0411523	0.0411523	2.05761	0	0	0	0.0411523	0	0	0.0411523	0	0
0	2	3	5	5	2	1	65	66.3	110.649	0.271493	32.9412	62.4887	8.08446	4.43439	2.41327	0.241327	0.135747	34.2	0.66365	0.633484	1.3273	0.286576	1.26697	0.0904977	0	0	0	0	0	0	0	0.105581	0.015083	0.015083	1.5083	0	0	0	0.0603318	0.0452489	1.1463	0.0603318	0.0452489	1.1463
0	2	3	5	5	2	1	65	66.5	125.639	0.43609	30.6165	62.812	19.6541	8.99248	3.14286	0.601504	0.180451	31	0.406015	0.315789	1.35338	0.0601504	0.75188	0.0902256	0	0	0.0150376	0.0150376	0.0601504	0.0451128	0.0451128	0.0300752	0.0300752	0.0150376	0.75188	0.0300752	0.0150376	0.75188	0.0150376	0.0150376	1.50376	0.0451128	0.0300752	0.992481
0	2	3	5	5	2	1	65	66.6	128.438	0.42042	26.5315	71.8318	21.3213	6.56156	1.78679	0.465465	0.0900901	29.2	0.960961	0.885886	1.32132	0.18018	1.00601	0.165165	0	0	0.0750751	0.03003	0	0	0	0.15015	0.03003	0.015015	0.750751	0	0	0	0.0600601	0.0600601	1.5015	0.0600601	0.0600601	1.5015
0	2	3	5	5	2	1	65	66.3	110.649	0.271493	32.9412	62.4887	8.08446	4.43439	2.41327	0.241327	0.135747	34.2	0.829563	0.739065	1.35747	0.196078	1.16139	0.105581	0.0301659	0.015083	0.0452489	0	0.0301659	0.015083	0	0.0603318	0.015083	0.015083	1.5083	0.015083	0.015083	1.5083	0.0301659	0.015083	0.754148	0.0452489	0.0301659	0.995475
0	2	3	5	5	2	1	72	73.9	111.894	0.405954	31.8674	63.3018	11.2314	3.62652	1.46143	0.202977	0.067659	32.8	0.771313	0.67659	1.1908	0.243572	0.97429	0.108254	0	0	0.067659	0	0.0135318	0	0	0.175913	0	0	0	0.0270636	0.0270636	1.35318	0.0135318	0	0	0.0405954	0.0270636	0.893099
0	2	3	2	2	2	1	67	68.5	100.336	0.49635	37.1825	45.8102	8.84672	5.05109	2.94891	0.262774	0.145985	32.9	0.262774	0.131387	1.13869	0	0	0.145985	0.0291971	0	0	0.0145985	0.0729927	0.0437956	0.0437956	0.0145985	0	0	0	0.0291971	0.0291971	1.45985	0	0	0	0.0291971	0.0291971	1.45985
0	2	3	2	2	2	1	67	68.4	116.901	0.336257	33.8304	60.2632	15.9795	5.80409	0.672515	0.365497	0.0146199	27.7	0.657895	0.628655	1.28655	0.131579	0.979532	0.102339	0	0	0.0584795	0.0292398	0.0146199	0	0	0.0877193	0.0438596	0.0438596	1.46199	0	0	0	0.0438596	0.0146199	0.497076	0.0438596	0.0146199	0.497076
0	2	3	2	2	2	1	75	76.3	111.022	0.380079	35.2556	53.2765	13.5387	6.86763	1.69069	0.380079	0.0917431	32.3	0.838794	0.642202	1.02228	0.235911	0.943644	0.235911	0.0393185	0	0.104849	0.0262123	0.0131062	0	0	0.0655308	0.0131062	0.0131062	1.31062	0.0131062	0.0131062	1.31062	0.0393185	0.0262123	0.865007	0.0524246	0.0393185	0.996068
0	2	3	2	2	2	1	75	76.4	102.003	0.536649	35.733	48.6257	10.7068	4.33246	2.08115	0.274869	0.078534	29.7	0.863874	0.824607	1.17801	0.366492	1.0733	0.091623	0.013089	0.013089	0.091623	0.026178	0.026178	0.013089	0	0.143979	0.039267	0.039267	1.3089	0.013089	0.013089	1.3089	0.013089	0	0	0.026178	0.013089	0.65445
0	2	3	2	2	2	1	85	87.2	91.9037	0.779817	33.211	45.9862	7.94725	2.63761	1.35321	0.16055	0.0688073	32.7	0.470183	0.458716	1.06651	0.114679	0.917431	0.0344037	0	0	0.0458716	0.0114679	0	0	0	0.137615	0.0229358	0.0229358	1.14679	0.0458716	0.0344037	0.87156	0.0114679	0	0	0.0573394	0.0344037	0.688073
0	2	1	-2	-3	2	1	81	88	90.3523	0.659091	34.5909	45.6591	5.625	2.82955	1	0.147727	0.0454545	32.9	0.443182	0.431818	1.01136	0.204545	0.943182	0.0340909	0	0	0.0568182	0	0	0	0	0.0681818	0	0	0	0	0	0	0	0	0	0	0	0
0	2	2	0	-1	2	1	61	63.9	95.6651	0.641628	35.5556	43.4116	8.77934	5.16432	2.09703	0.234742	0.0938967	31.6	0.516432	0.469484	1.20501	0.203443	0.970266	0.125196	0	0	0.0156495	0	0	0	0	0.125196	0.0156495	0	0	0.0312989	0.0156495	0.782473	0	0	0	0.0312989	0.0156495	0.782473
0	2	2	0	-1	2	1	61	64	108.297	0.5625	37.2188	45.4531	15.5312	7.8125	1.71875	0.421875	0.109375	32.7	0.453125	0.203125	0.96875	0.046875	0.515625	0.265625	0.015625	0	0	0	0.046875	0.015625	0	0.140625	0.078125	0.0625	1.25	0.078125	0	0	0	0	0	0.078125	0	0
0	2	2	0	-1	2	1	75	77.9	101.797	0.55199	36.0976	39.9615	12.362	8.13864	4.69833	0.449294	0.218228	32.3	0.462131	0.42362	1.16816	0.154044	1.06547	0.0641849	0	0	0.0256739	0.012837	0	0	0	0.0898588	0.0513479	0.0385109	0.97561	0.0256739	0	0	0	0	0	0.0256739	0	0
0	2	2	0	-1	2	1	75	77.9	101.797	0.55199	36.0976	39.9615	12.362	8.13864	4.69833	0.449294	0.218228	32.3	0.359435	0.320924	0.821566	0.12837	0.513479	0.12837	0.012837	0	0.0641849	0	0.012837	0	0	0	0	0	0	0.012837	0.012837	1.2837	0	0	0	0.012837	0.012837	1.2837
0	2	1	1	1	2	1	68	72.3	97.5795	0.6639	35.3389	47.5657	10.3043	3.47165	0.235131	0.276625	0.0138313	27.7	0.6639	0.650069	0.995851	0.235131	0.484094	0.165975	0	0	0.11065	0	0	0	0	0.165975	0.0138313	0.0138313	1.38313	0.0276625	0.0138313	0.691563	0	0	0	0.0276625	0.0138313	0.691563
0	2	1	1	1	2	1	76	79.9	97.0964	0.625782	40.0501	40.0125	10.413	4.7184	1.2766	0.262829	0.0750939	30.5	0.425532	0.325407	1.2015	0.0876095	1.07635	0.0876095	0.0125156	0	0.0375469	0.0375469	0.0125156	0	0	0.0500626	0.0250313	0	0	0.0125156	0	0	0	0	0	0.0125156	0	0
0	2	1	1	1	2	1	76	79.9	97.0964	0.625782	40.0501	40.0125	10.413	4.7184	1.2766	0.262829	0.0750939	30.5	0.68836	0.588235	0.876095	0.20025	0.550688	0.225282	0	0	0.0375469	0.0125156	0.0125156	0.0125156	0	0.237797	0.0750939	0.0375469	0.625782	0.0876095	0.0750939	1.07635	0	0	0	0.0876095	0.0750939	1.07635
0	2	1	1	1	2	1	89	92.8	99.8707	0.765086	35.6358	43.5129	11.4978	5.19397	3.26509	0.258621	0.161638	33.7	0.280172	0.18319	0.635776	0.075431	0.150862	0.150862	0	0	0.0215517	0.0107759	0.0431034	0.0215517	0.0107759	0.0538793	0	0	0	0.0323276	0.0107759	0.366379	0	0	0	0.0323276	0.0107759	0.366379
0	2	1	1	1	2	1	89	92.9	100.097	0.624327	34.4672	46.028	11.9591	5.98493	1.0226	0.387513	0.0753498	30.5	0.538213	0.516685	0.893434	0.118407	0.785791	0.107643	0	0	0.0322928	0	0	0	0	0.118407	0.0430571	0.0107643	0.279871	0.0215285	0	0	0	0	0	0.0215285	0	0
0	2	1	-1	-2	2	1	85	87.6	94.6347	0.76484	34.9543	42.3744	11.0959	4.38356	1.06164	0.251142	0.0799087	30.8	0.776256	0.696347	1.01598	0.239726	0.86758	0.114155	0	0	0.0456621	0	0.0114155	0	0	0.205479	0.0114155	0.0114155	1.14155	0.0684932	0.0342466	0.570776	0	0	0	0.0684932	0.0342466	0.570776
0	2	3	2	1	2	1	46	47.5	125.347	0.421053	28.4842	67.0526	20.5263	6.48421	2.35789	0.4	0.0842105	32	1.05263	1.01053	1.78947	0.105263	1.68421	0.126316	0	0	0.0421053	0	0	0	0	0.147368	0.0421053	0.0421053	2.10526	0	0	0	0	0	0	0	0	0
0	2	3	2	1	2	1	58	60.1	111.647	0.432612	37.0882	46.3394	16.5391	8.48586	2.74542	0.565724	0.116473	29.9	0.815308	0.648918	1.2812	0.183028	0.748752	0.249584	0	0	0.0665557	0	0	0	0	0.0499168	0.0499168	0.0166389	0.565724	0	0	0	0	0	0	0	0	0
0	2	3	2	1	2	1	58	60.4	114.387	0.678808	30.4801	55.7781	18.2616	7.35099	1.83775	0.463576	0.0993377	31.4	0.877483	0.761589	1.29139	0.347682	1.10927	0.264901	0	0	0.0662252	0	0	0	0	0.198675	0.0165563	0.0165563	1.65563	0.0331126	0.0331126	1.65563	0	0	0	0.0331126	0.0331126	1.65563
0	2	3	2	2	2	1	76	77.6	104.807	0.708763	32.5515	49.9613	12.4227	6.68814	2.48711	0.399485	0.167526	32.4	0.360825	0.257732	0.902062	0.0386598	0	0.141753	0.0128866	0	0.0257732	0.0128866	0.0386598	0.0128866	0.0128866	0.0257732	0	0	0	0.0257732	0.0128866	0.64433	0	0	0	0.0257732	0.0128866	0.64433
0	2	3	2	2	2	1	81	82.8	96.5097	0.71256	31.9807	48.5507	10.7246	3.55072	1.00242	0.2657	0.0603865	29.4	0.688406	0.628019	0.978261	0.2657	0.71256	0.144928	0	0	0.0483092	0	0	0	0	0.169082	0.0241546	0.0120773	0.603865	0.0845411	0.0603865	0.869565	0	0	0	0.0845411	0.0603865	0.869565
0	2	2	1	1	2	1	97	97.3	106.67	0.678314	32.5283	46.7523	15.1696	8.38643	3.14491	0.503597	0.154162	32.9	0.57554	0.400822	0.873587	0.0924974	0.688592	0.154162	0	0	0.0513875	0.0102775	0.0513875	0.0102775	0	0.102775	0.04111	0.0308325	0.781089	0.0513875	0.0102775	0.20555	0	0	0	0.0513875	0.0102775	0.20555
0	2	2	1	1	2	1	97	97.3	106.67	0.678314	32.5283	46.7523	15.1696	8.38643	3.14491	0.503597	0.154162	32.9	0.53443	0.400822	0.811922	0.0822199	0.256937	0.174717	0.04111	0.0102775	0.0308325	0.020555	0.0308325	0.0102775	0	0.102775	0.0102775	0.0102775	1.02775	0.0308325	0.020555	0.678314	0	0	0	0.0308325	0.020555	0.678314
1	2	2	0	-1	2	1	69	71.7	112.789	0.27894	37.4477	54.198	15.0907	4.92329	0.850767	0.320781	0.027894	27.1	0.529986	0.488145	1.07392	0.195258	0.794979	0.111576	0	0	0.097629	0.013947	0	0	0	0.111576	0	0	0	0.013947	0	0	0	0	0	0.013947	0	0
1	2	2	0	-1	2	1	83	85.6	112.897	0.455607	33.3411	56.5888	15.0584	6.19159	1.26168	0.408879	0.046729	28.7	0.502336	0.385514	1.06308	0.046729	1.16822	0.0934579	0.0116822	0	0.046729	0.0116822	0	0	0	0.128505	0.0233645	0.0233645	1.16822	0.0233645	0.0116822	0.584112	0.0350467	0.0233645	0.771028	0.0584112	0.0350467	0.700935
1	2	2	0	-1	2	1	83	85.7	105.928	0.583431	36.3827	46.9195	11.9487	7.22287	2.87048	0.455076	0.163361	31.8	0.373396	0.268378	1.06184	0.0583431	0.933489	0.0933489	0	0	0.0350058	0.0233372	0	0	0	0.0816803	0.0116686	0.0116686	1.16686	0.0116686	0.0116686	1.16686	0.0466744	0	0	0.0583431	0.0116686	0.233372
1	2	1	0	-1	2	1	58	60.7	107.743	0.609555	33.575	50.1812	14.86	7.34761	1.16969	0.477759	0.0494234	29	0.757825	0.691928	1.36738	0.0988468	0.823723	0.131796	0	0	0.0823723	0	0.0164745	0	0	0.131796	0.0164745	0	0	0.0164745	0	0	0.0494234	0.0164745	0.560132	0.0658979	0.0164745	0.428336
1	2	1	0	-1	2	1	62	64.1	107.192	0.702028	30.9516	53.869	13.9782	5.52262	2.15289	0.343214	0.0780031	31.9	0.702028	0.639626	1.32605	0.124805	1.17005	0.124805	0	0	0.0468019	0	0	0	0	0.187207	0.0156006	0	0	0.0156006	0.0156006	1.56006	0.0468019	0.0156006	0.530421	0.0624025	0.0312012	0.780031
1	2	2	1	1	2	1	69	71.7	112.789	0.27894	37.4477	54.198	15.0907	4.92329	0.850767	0.320781	0.027894	27.1	0.655509	0.585774	1.12971	0.223152	0.878661	0.153417	0.013947	0	0.083682	0	0.013947	0	0	0.111576	0.027894	0.027894	1.3947	0	0	0	0.027894	0.013947	0.69735	0.027894	0.013947	0.69735
1	2	2	1	1	2	1	69	71.8	99.039	0.696379	37.8134	39.3872	11.7967	5.59889	3.74652	0.4039	0.125348	30.8	0.51532	0.445682	1.16992	0.0417827	1.39276	0.111421	0.0139276	0	0.0417827	0	0	0	0	0.0696379	0	0	0	0.0139276	0	0	0.0417827	0.0139276	0.473538	0.0557103	0.0139276	0.362117
1	2	2	1	0	2	1	79	82.2	98.9903	0.790754	37.3966	42.4209	11.1436	4.91484	2.31144	0.291971	0.145985	32.2	0.486618	0.328467	1.08273	0.0729927	1.00973	0.145985	0.0243309	0.0121655	0	0.0243309	0.0364964	0.0243309	0	0.0486618	0	0	0	0	0	0	0.0486618	0.0364964	0.924574	0.0486618	0.0364964	0.924574
1	2	2	1	1	2	1	94	97.2	109.28	0.771605	32.3663	55.1646	13.8786	6.3786	0.709877	0.390947	0.0411523	28.5	0.565844	0.473251	0.823045	0.113169	0.565844	0.144033	0	0	0.0925926	0.0308642	0.0308642	0.0102881	0	0.0514403	0.0102881	0.0102881	1.02881	0	0	0	0.0205761	0.0205761	1.02881	0.0205761	0.0205761	1.02881
1	2	2	1	0	2	1	65	67.5	127.363	0.192593	34.2074	64.7111	18.2519	9.12593	0.888889	0.696296	0.0296296	27.5	0.607407	0.474074	1.39259	0.103704	1.27407	0.133333	0	0	0.0740741	0.0148148	0.0444444	0.0148148	0	0.0592593	0.0148148	0	0	0	0	0	0	0	0	0	0	0
1	2	2	1	0	2	1	65	67.6	112.219	0.310651	41.1095	46.3609	14.8521	7.04142	2.52959	0.473373	0.133136	31.2	0.532544	0.443787	1.07988	0.10355	0.843195	0.162722	0.0147929	0	0.0443787	0	0.0147929	0	0	0.0443787	0.0147929	0	0	0.0295858	0.0147929	0.739645	0	0	0	0.0295858	0.0147929	0.739645
1	2	2	1	1	2	1	73	75.8	95.4485	0.593668	42.81	34.4459	11.4248	4.07652	2.09763	0.25066	0.118734	31.8	0.633245	0.501319	1.04222	0.118734	0.580475	0.197889	0.0131926	0.0131926	0.0659631	0.0263852	0.0395778	0	0	0.118734	0.0395778	0.0263852	0.870712	0.0395778	0.0131926	0.448549	0	0	0	0.0395778	0.0131926	0.448549
1	2	2	1	1	2	1	74	76.3	111.022	0.380079	35.2556	53.2765	13.5387	6.86763	1.69069	0.380079	0.0917431	32.3	0.668414	0.589777	1.21887	0.275229	1.17955	0.0655308	0.0393185	0.0262123	0.078637	0	0	0	0	0.0655308	0	0	0	0.0131062	0	0	0	0	0	0.0131062	0	0
1	2	2	1	1	2	1	81	83.1	104.188	0.45728	35.8845	48.1588	11.5403	5.6799	2.45487	0.361011	0.156438	29.6	0.697954	0.625752	1.13117	0.192539	1.13117	0.0722022	0	0	0.0962696	0.0240674	0.0120337	0	0	0.132371	0.0361011	0.0240674	0.794224	0.0240674	0.0240674	1.20337	0	0	0	0.0240674	0.0240674	1.20337
1	2	3	1	0	2	1	58	58.9	101.188	0.526316	37.1477	48.0306	9.98302	4.65195	0.831919	0.237691	0.0509338	29.1	0.57725	0.526316	1.37521	0.118846	0.967742	0.135823	0.0339559	0	0.0679117	0	0	0	0	0.101868	0	0	0	0.0169779	0.0169779	1.69779	0	0	0	0.0169779	0.0169779	1.69779
1	2	3	1	0	2	1	59	58.9	101.188	0.526316	37.1477	48.0306	9.98302	4.65195	0.831919	0.237691	0.0509338	29.1	0.662139	0.628183	1.56197	0.101868	1.13752	0.0848896	0.0169779	0	0.0509338	0.0169779	0	0	0	0.0509338	0	0	0	0.0169779	0	0	0	0	0	0.0169779	0	0
1	2	3	1	0	2	1	59	59.1	115.279	0.270728	39.9492	50.8968	13.8071	7.42809	2.92724	0.473773	0.135364	32.6	0.879865	0.626058	1.50592	0.101523	1.13367	0.253807	0.0676819	0.0338409	0.0338409	0.0846024	0.0507614	0.0338409	0	0.0676819	0.0169205	0.0169205	1.69205	0.0169205	0	0	0	0	0	0.0169205	0	0
1	2	3	1	1	2	1	76	76.3	111.022	0.380079	35.2556	53.2765	13.5387	6.86763	1.69069	0.380079	0.0917431	32.3	0.563565	0.432503	1.11402	0.078637	1.08781	0.104849	0.0917431	0.0393185	0.0917431	0.078637	0	0	0	0.078637	0.0131062	0.0131062	1.31062	0.0131062	0.0131062	1.31062	0	0	0	0.0131062	0.0131062	1.31062
1	2	3	1	1	2	1	83	83.1	104.188	0.45728	35.8845	48.1588	11.5403	5.6799	2.45487	0.361011	0.156438	29.6	0.613718	0.493381	1.08303	0.144404	0.902527	0.132371	0.0240674	0	0.0601685	0.0120337	0	0	0	0.156438	0.0120337	0	0	0.0240674	0.0120337	0.601685	0	0	0	0.0240674	0.0120337	0.601685
1	2	2	2	1	2	1	58	61.1	101.8	0.801964	32.8805	47.6105	12.4714	5.12275	2.92962	0.261866	0.180033	33.2	0.327332	0.212766	1.39116	0.0163666	1.63666	0.1473	0.0163666	0	0	0	0.0490998	0.0327332	0.0163666	0.0490998	0.0163666	0.0163666	1.63666	0.0490998	0.0163666	0.556465	0	0	0	0.0490998	0.0163666	0.556465
1	2	2	2	1	2	1	58	60.6	110.116	0.676568	36.3861	45.6271	15.066	7.72277	4.62046	0.412541	0.231023	32	0.379538	0.264026	1.33663	0.0165017	1.65017	0.132013	0.0330033	0	0	0.0165017	0	0	0	0.115512	0.049505	0.049505	1.65017	0.0165017	0	0	0	0	0	0.0165017	0	0
1	2	2	2	1	2	1	58	60.4	114.387	0.678808	30.4801	55.7781	18.2616	7.35099	1.83775	0.463576	0.0993377	31.4	0.430464	0.31457	1.30795	0.0662252	0.827815	0.165563	0.0165563	0	0.0331126	0.0165563	0	0	0	0.0496689	0.0165563	0.0165563	1.65563	0.0331126	0.0165563	0.827815	0	0	0	0.0331126	0.0165563	0.827815
1	2	2	2	1	2	1	80	82.5	86.0364	0.981818	34.8848	38.497	7.52727	3.04242	1.09091	0.206061	0.0363636	28.6	0.339394	0.254545	0.981818	0.121212	0.848485	0.121212	0	0	0.0121212	0	0	0	0	0.0848485	0.0242424	0.0242424	1.21212	0.0363636	0.0121212	0.412121	0	0	0	0.0363636	0.0121212	0.412121
1	2	2	2	1	2	1	82	84.8	97.2052	0.707547	38.4552	37.6887	11.4858	6.58019	2.28774	0.448113	0.106132	32.2	0.554245	0.518868	1.07311	0.176887	0.860849	0.0707547	0	0	0.0943396	0.0117925	0	0	0	0.153302	0.0117925	0.0117925	1.17925	0.0235849	0.0235849	1.17925	0	0	0	0.0235849	0.0235849	1.17925
1	2	3	2	1	2	1	63	64.3	115.21	0.497667	32.846	50.7154	19.1602	8.83359	3.17263	0.466563	0.171073	32	0.311042	0.155521	1.55521	0.0311042	1.55521	0.139969	0.0311042	0	0.0155521	0	0.0155521	0.0155521	0	0.0933126	0.0466563	0.0311042	1.02644	0.0155521	0	0	0	0	0	0.0155521	0	0
1	2	3	2	1	2	1	63	64.7	107.867	0.850077	30.6491	51.5765	13.6321	7.24884	3.8949	0.370943	0.185471	34.1	0.309119	0.231839	1.12828	0.015456	0	0.123648	0.015456	0	0.015456	0.015456	0.015456	0.015456	0.015456	0.0618238	0	0	0	0.015456	0	0	0	0	0	0.015456	0	0
1	2	3	2	2	2	1	79	80.5	92.0124	0.63354	36.9814	41.2671	7.31677	2.77019	3.04348	0.161491	0.149068	32.9	0.546584	0.496894	0.745342	0.26087	0.645963	0.236025	0	0	0.124224	0.0124224	0	0	0	0.149068	0.0621118	0.0496894	0.993789	0.0372671	0.0248447	0.819876	0	0	0	0.0372671	0.0248447	0.819876
1	2	3	2	2	2	1	85	86.5	108.023	0.682081	35.4335	45.6647	13.2601	7.58382	5.39884	0.416185	0.219653	33.7	0.381503	0.184971	0.728324	0.0462428	0.578035	0.196532	0.0231214	0	0.0115607	0.0115607	0.0578035	0.0346821	0.0231214	0.104046	0.0578035	0.0462428	0.924855	0.0462428	0.0115607	0.300578	0	0	0	0.0462428	0.0115607	0.300578
1	2	3	2	2	2	1	85	86.8	104.735	0.668203	31.5553	49.0438	14.9539	5.79493	2.70737	0.334101	0.115207	30.6	0.357143	0.345622	0.887097	0.103687	0.506912	0.0806452	0	0	0.0115207	0.0345622	0	0	0	0.0921659	0.0230415	0.0115207	0.576037	0.0115207	0.0115207	1.15207	0	0	0	0.0115207	0.0115207	1.15207
1	2	3	2	2	2	1	46	47	107.83	0.425532	40.1915	42.4043	13	8.14894	3.65957	0.510638	0.170213	30.6	0.893617	0.744681	1.76596	0.106383	0.851064	0.191489	0.0851064	0.0425532	0.0638298	0.0638298	0	0	0	0.12766	0.0212766	0.0212766	2.12766	0.0425532	0.0212766	1.06383	0	0	0	0.0425532	0.0212766	1.06383
1	2	3	2	2	2	1	46	47	107.83	0.425532	40.1915	42.4043	13	8.14894	3.65957	0.510638	0.170213	30.6	1.29787	1.25532	2.06383	0.0851064	2.12766	0.0425532	0	0	0.191489	0	0.0425532	0	0	0.106383	0	0	0	0.0212766	0	0	0	0	0	0.0212766	0	0
1	2	3	2	2	2	1	68	69.9	110.715	0.629471	35.4936	51.03	14.0916	6.68097	2.7897	0.37196	0.128755	31.2	0.701001	0.414878	1.18741	0.114449	0.901288	0.271817	0.0286123	0	0.0572246	0.0429185	0.0429185	0.0286123	0.0286123	0.0715308	0.0143062	0.0143062	1.43062	0.0143062	0.0143062	1.43062	0	0	0	0.0143062	0.0143062	1.43062
1	2	3	2	2	2	1	69	70.1	113.167	0.485021	37.689	51.9971	14.0942	6.13409	2.76748	0.299572	0.171184	31.6	0.656205	0.413695	1.18402	0.114123	0.898716	0.185449	0.0285307	0.0142653	0.0142653	0	0.042796	0	0	0.085592	0.042796	0.0285307	0.941512	0.0285307	0.0285307	1.42653	0	0	0	0.0285307	0.0285307	1.42653
1	2	3	2	2	2	1	86	87.5	103.177	0.605714	35.5771	45.6686	11.4629	5.12	4.74286	0.32	0.217143	34.1	0.331429	0.194286	0.868571	0.0114286	0	0.148571	0	0	0.0114286	0.0114286	0.0571429	0.0114286	0	0.0685714	0.0114286	0	0	0.0228571	0.0114286	0.571429	0	0	0	0.0228571	0.0114286	0.571429
1	2	3	1	0	2	1	46	51	97.7059	0.529412	38.2353	40.4706	9.54902	4.98039	3.96078	0.235294	0.156863	32.4	0.745098	0.686275	1.78431	0.176471	1.52941	0.0980392	0	0	0.0392157	0	0.0196078	0	0	0.196078	0	0	0	0.0588235	0.0392157	1.29412	0	0	0	0.0588235	0.0392157	1.29412
1	2	3	1	0	2	1	63	68.9	125.399	0.217707	32.2061	69.1001	16.7925	5.64586	1.43687	0.391872	0.0725689	29.6	0.972424	0.827286	1.27721	0.217707	0.972424	0.203193	0.0290276	0.0145138	0.174165	0.0145138	0.0435414	0	0	0.11611	0.0580552	0.0290276	0.725689	0.0145138	0.0145138	1.45138	0	0	0	0.0145138	0.0145138	1.45138
1	2	3	1	0	2	1	63	68.9	125.399	0.217707	32.2061	69.1001	16.7925	5.64586	1.43687	0.391872	0.0725689	29.6	0.551524	0.4209	1.14659	0.0435414	0.972424	0.159652	0	0	0.0290276	0.0435414	0.0870827	0.0435414	0	0.0580552	0.0435414	0.0290276	0.95791	0.0145138	0	0	0	0	0	0.0145138	0	0
1	2	3	1	0	2	1	76	81.9	107.167	0.43956	36.6911	46.2271	13.7607	6.91087	3.12576	0.40293	0.17094	30.2	0.915751	0.708181	1.0989	0.18315	0.976801	0.20757	0.0854701	0.02442	0.1221	0.03663	0.01221	0	0	0.15873	0.04884	0.03663	0.927961	0.02442	0.01221	0.610501	0	0	0	0.02442	0.01221	0.610501
1	2	3	1	0	2	1	80	84.9	103.369	0.518257	33.1802	54.1107	9.30506	4.49941	1.75501	0.270907	0.0824499	29.1	0.730271	0.671378	0.954064	0.223793	0.624264	0.176678	0.0117786	0	0.0942285	0.0117786	0.0117786	0	0	0.223793	0.0353357	0.0353357	1.17786	0.0353357	0.0235571	0.777385	0	0	0	0.0353357	0.0235571	0.777385
0	2	3	2	2	2	1	46	48.1	112.973	0.644491	29.8129	57.5468	17.9418	5.96674	1.08108	0.35343	0.0831601	28.7	0.644491	0.540541	1.76715	0.14553	1.47609	0.10395	0	0	0.04158	0	0	0	0	0.22869	0.02079	0.02079	2.079	0	0	0	0.04158	0.02079	1.0395	0.04158	0.02079	1.0395
0	2	3	2	2	2	1	75	77.8	114.961	0.424165	32.6992	55.8612	16.1568	7.9563	1.8509	0.539846	0.115681	29.3	0.372751	0.257069	0.96401	0.0514139	0.321337	0.128535	0	0	0.0385604	0	0.0385604	0	0	0.102828	0.0257069	0.0128535	0.642674	0.0128535	0	0	0	0	0	0.0128535	0	0
0	2	3	2	2	2	1	75	77.7	111.21	0.34749	32.9086	58.314	11.6216	5.53411	2.49678	0.29601	0.16731	32.8	0.39897	0.33462	1.23552	0.0643501	1.287	0.0772201	0.02574	0	0	0.01287	0	0	0	0.02574	0.01287	0.01287	1.287	0	0	0	0.01287	0	0	0.01287	0	0
0	2	3	2	2	2	1	87	89.6	117.266	0.580357	28.7388	61.6295	17.1317	7.74554	1.42857	0.558036	0.0558036	28.2	0.803571	0.680804	0.78125	0.234375	0.368304	0.267857	0	0	0.111607	0.0334821	0.0223214	0	0	0.111607	0.078125	0.0558036	0.803571	0	0	0	0.0223214	0.0111607	0.558036	0.0223214	0.0111607	0.558036
0	2	3	2	2	2	1	87	89.6	117.266	0.580357	28.7388	61.6295	17.1317	7.74554	1.42857	0.558036	0.0558036	28.2	0.200893	0.100446	0.625	0.0111607	1.11607	0.100446	0.0111607	0.0111607	0	0.0334821	0.0111607	0.0111607	0	0.0446429	0.0111607	0.0111607	1.11607	0.0446429	0.0111607	0.290179	0.0223214	0	0	0.0669643	0.0111607	0.178571
0	2	2	0	-1	2	1	46	46.1	111.714	0.390456	31.8221	55.6616	14.8156	5.42299	3.60087	0.260304	0.173536	30.7	0.412148	0.303688	1.54013	0.0867679	1.0846	0.195228	0.021692	0	0.0433839	0	0	0	0	0.021692	0	0	0	0	0	0	0.0433839	0.021692	1.0846	0.0433839	0.021692	1.0846
0	2	2	0	-1	2	1	46	46.1	111.714	0.390456	31.8221	55.6616	14.8156	5.42299	3.60087	0.260304	0.173536	30.7	0.715835	0.672451	1.54013	0.281996	0.824295	0.173536	0	0	0.0650759	0	0	0	0	0.195228	0.021692	0.021692	2.1692	0.0433839	0.021692	1.0846	0.021692	0.021692	2.1692	0.0650759	0.0433839	1.43167
0	2	2	0	-1	2	1	62	62.5	109.824	0.496	34.56	51.52	16.064	5.808	1.392	0.32	0.096	29.7	0.432	0.288	1.072	0.064	1.2	0.192	0.016	0.016	0.032	0.016	0.016	0.016	0	0.128	0.016	0	0	0.048	0.016	0.544	0.032	0.016	0.8	0.08	0.032	0.64
0	2	2	0	-1	2	1	68	68.3	113.324	0.746706	27.9356	58.8726	17.2621	7.306	1.18594	0.395315	0.0585652	28.7	0.717423	0.673499	1.14202	0.234261	0.819912	0.190337	0	0	0.146413	0.0146413	0	0	0	0.0292826	0.0146413	0	0	0.0292826	0.0146413	0.732064	0	0	0	0.0292826	0.0146413	0.732064
0	2	3	1	0	2	1	46	46.2	104.307	0.584416	35.0866	47.7922	13.8095	5.21645	1.83983	0.25974	0.0649351	31.2	0.497835	0.367965	1.64502	0.194805	1.45022	0.194805	0.021645	0	0.0649351	0.021645	0	0	0	0.108225	0	0	0	0	0	0	0.0865801	0.0649351	1.64502	0.0865801	0.0649351	1.64502
0	2	3	1	0	2	1	79	80.4	104.167	0.609453	37.4129	39.4279	14.6393	7.36318	4.72637	0.485075	0.248756	34.1	0.174129	0.136816	0.90796	0.0373134	0.410448	0.0621891	0.0124378	0	0.0373134	0	0	0	0	0.0497512	0.0497512	0.0373134	0.945274	0.0124378	0	0	0.0124378	0.0124378	1.24378	0.0248756	0.0124378	0.621891
0	2	3	1	0	2	1	80	80.8	109.01	0.903465	28.9604	54.3936	16.8069	5.63119	2.32673	0.445545	0.123762	32.2	0.915842	0.75495	0.928218	0.321782	0.767327	0.29703	0	0	0.173267	0	0.0371287	0	0	0.160891	0.0123762	0.0123762	1.23762	0	0	0	0.0247525	0.0123762	0.618812	0.0247525	0.0123762	0.618812
0	2	3	1	0	2	1	89	89	109.247	0.685393	31.1798	50.7753	15.7528	7.29213	3.5618	0.438202	0.168539	32.2	0.280899	0.179775	0.775281	0.0449438	0.280899	0.123596	0	0	0.011236	0	0.011236	0	0	0.0561798	0.0337079	0.0337079	1.1236	0.011236	0.011236	1.1236	0.0224719	0	0	0.0337079	0.011236	0.382022
0	2	1	1	-1	2	1	46	49.1	107.597	0.549898	36.558	47.78	15.7434	5.64155	1.32383	0.366599	0.0610998	27.4	0.427699	0.386965	1.81263	0	0	0.0610998	0	0	0	0	0	0	0	0.101833	0.0203666	0.0203666	2.03666	0.0203666	0.0203666	2.03666	0.0203666	0	0	0.0407332	0.0203666	1.01833
0	2	1	1	-1	2	1	46	49.1	107.597	0.549898	36.558	47.78	15.7434	5.64155	1.32383	0.366599	0.0610998	27.4	0.468432	0.448065	1.56823	0.142566	0.590631	0.0814664	0	0	0.0203666	0	0	0	0	0.101833	0.0610998	0.0203666	0.692464	0.0407332	0.0407332	2.03666	0.0203666	0.0203666	2.03666	0.0610998	0.0610998	2.03666
0	2	1	1	-1	2	1	62	66.1	103.222	0.741301	29.2284	54.0393	13.8427	4.58396	0.801815	0.287443	0.0453858	29.8	0.816944	0.680787	1.2708	0.2118	0.96823	0.196672	0.0151286	0.0151286	0.0907716	0	0.0453858	0	0	0.1059	0.0151286	0.0151286	1.51286	0	0	0	0	0	0	0	0	0
0	2	1	1	0	2	1	73	76.2	97.5591	0.708661	35.4987	43.8845	11.0236	5.02625	1.41732	0.275591	0.0656168	32.3	0.314961	0.209974	0.826772	0.0787402	0.656168	0.131234	0.0131234	0	0.0262467	0.0131234	0.0393701	0.0131234	0	0.0131234	0	0	0	0	0	0	0.0393701	0	0	0.0393701	0	0
0	2	1	1	0	2	1	80	84.1	98.4304	0.59453	39.0963	40.2854	10.0595	5.96908	2.42568	0.309156	0.130797	31.3	0.499405	0.428062	0.856124	0.19025	0.59453	0.142687	0.0356718	0.0118906	0.107015	0.0356718	0	0	0	0.0713436	0.0118906	0.0118906	1.18906	0.0118906	0	0	0.0356718	0.0237812	0.78478	0.0475624	0.0237812	0.59453
0	2	2	1	1	2	1	62	63.3	111.785	0.552923	31.6272	53.4755	17.6777	7.36177	1.07425	0.442338	0.0473934	29.1	0.679305	0.616114	1.34281	0.110585	0.900474	0.157978	0	0	0.0631912	0.0157978	0.0157978	0	0	0.0947867	0	0	0	0	0	0	0	0	0	0	0	0
0	2	2	1	1	2	1	62	63.2	110.839	0.490506	34.6835	49.3987	17.1835	6.09177	2.99051	0.268987	0.142405	32.5	0.443038	0.332278	0.981013	0.110759	0.458861	0.205696	0.0158228	0	0.0632911	0.0158228	0.0474684	0	0	0.0316456	0.0158228	0	0	0	0	0	0	0	0	0	0	0
0	2	2	1	1	2	1	76	76.8	98.151	0.520833	35.4948	42.4089	10.7292	6.69271	2.30469	0.403646	0.130208	31.2	0.338542	0.208333	1.05469	0.0130208	0	0.130208	0.0130208	0	0	0	0.0651042	0.0390625	0.0130208	0.0260417	0	0	0	0.0260417	0.0130208	0.651042	0	0	0	0.0260417	0.0130208	0.651042
0	2	2	1	1	2	1	76	77.4	114.677	0.542636	30.9173	61.0207	16.7829	4.96124	0.452196	0.310078	0.0258398	26.4	0.775194	0.684755	1.17571	0.155039	0.968992	0.116279	0.0129199	0	0.0904393	0.0129199	0.0129199	0	0	0.193798	0.0645995	0.0387597	0.775194	0.0129199	0.0129199	1.29199	0	0	0	0.0129199	0.0129199	1.29199
0	2	2	1	1	2	1	82	83	108.108	0.53012	37.9639	43.4337	13	8.04819	5.13253	0.409639	0.26506	33.7	0.39759	0.253012	1.08434	0.0120482	1.20482	0.0963855	0.0361446	0.0120482	0	0.0361446	0	0	0	0.0481928	0.0361446	0.0240964	0.795181	0	0	0	0	0	0	0	0	0
0	2	3	3	2	2	1	76	78.1	100.026	0.729834	33.2907	49.0141	12.3431	4.17414	0.460948	0.345711	0.0256082	28.2	0.691421	0.614597	1.12676	0.204866	0.883483	0.140845	0	0	0.0384123	0.0128041	0	0	0	0.0640205	0	0	0	0.0128041	0	0	0	0	0	0.0128041	0	0
0	2	3	3	2	2	1	77	77.9	129.037	0.333761	31.4377	61.1425	25.0963	9.08858	1.93838	0.500642	0.0770218	31.2	0.616175	0.487805	1.01412	0.179718	0.731707	0.115533	0.012837	0	0.0513479	0	0.012837	0	0	0.12837	0.0256739	0.012837	0.641849	0.0256739	0.012837	0.641849	0	0	0	0.0256739	0.012837	0.641849
0	2	3	3	3	2	1	84	86.4	102.685	0.752315	31.4699	46.412	13.0671	6.67824	4.30556	0.416667	0.219907	31.2	0.543981	0.416667	0.902778	0.173611	0.775463	0.196759	0.0231481	0.0115741	0.0231481	0.0115741	0	0	0	0.127315	0	0	0	0.0115741	0.0115741	1.15741	0	0	0	0.0115741	0.0115741	1.15741
0	2	3	3	3	2	1	85	86.7	103.864	0.645905	35.8593	41.88	13.887	7.40484	4.19839	0.346021	0.219146	33.1	0.622837	0.392157	0.980392	0.0230681	0.576701	0.207612	0.0461361	0.011534	0.0346021	0.0230681	0.0346021	0.0230681	0	0.0922722	0.011534	0.011534	1.1534	0	0	0	0	0	0	0	0	0
0	2	3	3	3	2	1	89	90.6	116.015	0.673289	27.6711	59.5033	19.6358	7.50552	1.03753	0.562914	0.0551876	31	0.717439	0.640177	0.871965	0.264901	0.739514	0.1766	0	0	0.13245	0.0220751	0.0220751	0	0	0.121413	0	0	0	0.0110375	0	0	0	0	0	0.0110375	0	0
0	2	3	1	1	2	1	46	53.3	87.0169	0.769231	36.4916	34.5779	10	4.84053	0.318949	0.300188	0.0187617	27.2	0.43152	0.412758	1.78236	0.0375235	0.938086	0.0375235	0	0	0.0375235	0	0	0	0	0.0375235	0.0187617	0.0187617	1.87617	0	0	0	0	0	0	0	0	0
0	2	3	1	1	2	1	67	74.3	103.163	0.565276	30.498	50.5384	10.5518	8.07537	2.93405	0.538358	0.121131	34.2	0.269179	0.121131	1.0498	0.0403769	0.90175	0.13459	0.013459	0	0	0	0	0	0	0.107672	0	0	0	0.013459	0.013459	1.3459	0	0	0	0.013459	0.013459	1.3459
0	2	3	1	1	2	1	77	85.2	101.69	0.680751	33.4038	45.7512	13.7207	6.59624	1.5493	0.36385	0.0704225	29.4	0.446009	0.422535	0.915493	0.187793	0.739437	0.117371	0	0	0.0352113	0.0117371	0	0	0	0.117371	0	0	0	0.0234742	0.0234742	1.17371	0	0	0	0.0234742	0.0234742	1.17371
0	2	3	1	1	2	1	78	85.3	121.536	0.52755	28.8042	57.7726	24.1149	9.01524	1.31301	0.550996	0.0820633	30.2	0.56272	0.445487	0.926143	0.164127	0.504103	0.164127	0	0	0.03517	0.0117233	0	0	0	0.164127	0.07034	0.0586166	0.98476	0.0234467	0.0117233	0.586166	0	0	0	0.0234467	0.0117233	0.586166
0	2	3	1	1	2	1	83	90.9	94.3564	0.759076	36.3806	38.3718	11.1661	5.51155	2.15622	0.374037	0.110011	31.8	0.407041	0.286029	0.847085	0.121012	0.70407	0.165017	0.0220022	0	0.0440044	0	0.0220022	0.0110011	0.0110011	0.0770077	0.0330033	0.0330033	1.10011	0	0	0	0	0	0	0	0	0
1	2	3	0	-1	2	1	70	70.8	114.52	0.536723	31.3842	60.113	16.4548	5.5226	0.522599	0.437853	0.0282486	27	0.649718	0.621469	1.18644	0.19774	1.00282	0.112994	0	0	0.0988701	0	0	0	0	0.155367	0.0282486	0.0141243	0.706215	0.0282486	0	0	0.0141243	0.0141243	1.41243	0.0423729	0.0141243	0.480226
1	2	3	0	-1	2	1	70	70.8	114.52	0.536723	31.3842	60.113	16.4548	5.5226	0.522599	0.437853	0.0282486	27	0.607345	0.466102	1.28531	0.112994	1.05932	0.169492	0.0423729	0	0.0423729	0	0	0	0	0.112994	0.0423729	0.0423729	1.41243	0.0141243	0	0	0.0282486	0.0141243	0.706215	0.0423729	0.0141243	0.480226
1	2	1	1	1	2	1	60	62.1	111.288	0.595813	28.2609	54.9114	18.1643	6.90821	2.44767	0.37037	0.128824	31	0.547504	0.402576	1.35266	0.112721	0.917874	0.144928	0.0322061	0.0161031	0.0322061	0.0161031	0	0	0	0.0805153	0.0322061	0	0	0.0161031	0	0	0.0161031	0	0	0.0322061	0	0
1	2	1	1	1	2	1	76	79	103.949	0.721519	29.9114	47.1013	14.7975	8.25316	3.16456	0.531646	0.177215	32.7	0.607595	0.455696	1.02532	0.139241	0.696203	0.189873	0.0126582	0	0.0253165	0	0.0253165	0	0	0.151899	0	0	0	0.0379747	0.0126582	0.43038	0.0126582	0	0	0.0506329	0.0126582	0.329114
1	2	1	1	1	2	1	90	92.3	104.561	0.704225	32.416	47.2914	14.0845	6.19718	3.86782	0.400867	0.184182	32.8	0.465872	0.335861	0.769231	0.0650054	0.541712	0.162514	0.0325027	0.0108342	0.0325027	0.0216685	0.0216685	0.0108342	0	0.0650054	0	0	0	0.0325027	0.0108342	0.368364	0.0216685	0	0	0.0541712	0.0108342	0.216685
1	2	2	1	0	2	1	46	50	106.94	0.48	36.7	47.02	14.76	5.7	2.3	0.32	0.12	32.9	0.32	0.24	1.5	0.04	1	0.12	0.02	0	0	0	0	0	0	0.06	0	0	0	0	0	0	0.02	0	0	0.02	0	0
1	2	2	1	0	2	1	46	50	106.94	0.48	36.7	47.02	14.76	5.7	2.3	0.32	0.12	32.9	0.58	0.44	1.18	0.14	0.86	0.26	0.02	0.02	0.08	0.02	0	0	0	0.12	0.04	0.04	2	0.02	0	0	0.02	0	0	0.04	0	0
1	2	2	1	0	2	1	46	50	106.94	0.48	36.7	47.02	14.76	5.7	2.3	0.32	0.12	32.9	0.88	0.78	1.7	0.34	1.52	0.16	0.02	0.02	0.12	0.02	0	0	0	0.2	0	0	0	0.02	0.02	2	0.02	0.02	2	0.04	0.04	2
1	2	2	1	0	2	1	63	67.6	101.154	0.739645	33.3136	45.7988	13.003	5.66568	2.64793	0.369822	0.133136	32.3	0.636095	0.443787	0.739645	0.162722	0.399408	0.325444	0.0443787	0	0.0739645	0.0443787	0	0	0	0.10355	0.0443787	0.0443787	1.47929	0.0147929	0.0147929	1.47929	0.0295858	0.0147929	0.739645	0.0443787	0.0295858	0.976331
1	2	2	1	1	2	1	88	92.5	104.53	0.627027	36.2595	43.7514	15.6108	6.31351	1.96757	0.367568	0.140541	31.5	0.378378	0.324324	0.897297	0.0540541	0.432432	0.0972973	0	0	0.0108108	0	0.0108108	0.0108108	0.0108108	0.0756757	0.0540541	0.0540541	1.08108	0.0216216	0.0108108	0.540541	0.0108108	0	0	0.0324324	0.0108108	0.367568
1	2	1	0	-1	2	1	46	46.1	111.714	0.390456	31.8221	55.6616	14.8156	5.42299	3.60087	0.260304	0.173536	30.7	0.759219	0.629067	1.56182	0.238612	0.780911	0.281996	0	0	0.0433839	0	0	0	0	0.151844	0.0433839	0.021692	1.0846	0.021692	0.021692	2.1692	0.021692	0	0	0.0433839	0.021692	1.0846
1	2	1	0	-1	2	1	46	46.1	111.714	0.390456	31.8221	55.6616	14.8156	5.42299	3.60087	0.260304	0.173536	30.7	0.347072	0.238612	1.97397	0	0	0.0867679	0	0	0	0	0.021692	0.021692	0.021692	0.0433839	0.0650759	0.021692	0.737527	0	0	0	0.0650759	0	0	0.0650759	0	0
1	2	3	1	1	2	1	49	53.4	85.9551	0.917603	33.9513	40.7678	7.397	2.13483	0.786517	0.093633	0.0561798	29.2	1.14232	1.08614	1.61049	0.430712	1.31086	0.168539	0	0	0.0749064	0	0	0	0	0.224719	0	0	0	0.0374532	0.0374532	1.87266	0	0	0	0.0374532	0.0374532	1.87266
1	2	3	1	1	2	1	68	73.1	105.28	0.807114	33.4747	48.0301	17.6881	4.95212	0.328317	0.355677	0	26.9	0.725034	0.588235	1.08071	0.218878	0.861833	0.191518	0	0	0.0547196	0.0136799	0	0	0	0.177839	0.0136799	0.0136799	1.36799	0.0683995	0.0273598	0.547196	0.0410397	0.0273598	0.902873	0.109439	0.0547196	0.683995
1	2	3	1	1	2	1	68	73	100.877	0.767123	36.4795	41.0959	12.4932	6.9726	3.06849	0.410959	0.123288	32.8	0.616438	0.39726	1.23288	0.0273973	0.684932	0.164384	0.0273973	0.0136986	0	0.0273973	0.0136986	0	0	0.0547945	0	0	0	0	0	0	0.0821918	0.0410959	0.684932	0.0821918	0.0410959	0.684932
1	2	3	1	1	2	1	88	92.6	108.834	0.669546	31.2959	50.5292	16.2743	8.60691	1.45788	0.572354	0.075594	28.3	0.280778	0.226782	0.928726	0.0539957	0.647948	0.0539957	0.0107991	0	0.0323974	0.0107991	0.0107991	0.0107991	0	0.0107991	0	0	0	0	0	0	0.0215983	0.0107991	0.539957	0.0215983	0.0107991	0.539957
1	2	3	1	1	2	1	88	92.7	105.502	0.453074	35.9115	48.781	12.5243	5.74973	2.08198	0.366775	0.107875	30.5	0.733549	0.658037	0.852211	0.21575	0.701187	0.183387	0	0	0.0323625	0	0	0	0	0.118662	0.021575	0.021575	1.07875	0.0539374	0.021575	0.431499	0.0107875	0	0	0.0647249	0.021575	0.366775
1	2	3	0	-1	2	1	57	60.6	108.812	0.577558	31.9637	47.9703	18.1353	6.86469	3.33333	0.429043	0.181518	30.8	0.346535	0.29703	1.46865	0.0825083	1.32013	0.049505	0.0330033	0.0165017	0.0165017	0.0330033	0	0	0	0.0330033	0.0165017	0.0165017	1.65017	0.0165017	0.0165017	1.65017	0	0	0	0.0165017	0.0165017	1.65017
1	2	3	0	-1	2	1	75	78.1	100.026	0.729834	33.2907	49.0141	12.3431	4.17414	0.460948	0.345711	0.0256082	28.2	0.614597	0.550576	1.03713	0.192061	0.768246	0.140845	0	0	0.0512164	0	0	0	0	0.204866	0	0	0	0.0256082	0.0256082	1.28041	0.0384123	0.0128041	0.435339	0.0640205	0.0384123	0.768246
1	2	3	0	-1	2	1	75	78	96.8205	0.74359	34.8718	43.2436	10.6538	5.78205	1.51282	0.333333	0.0897436	29.9	0.192308	0.141026	1.05128	0.025641	0.641026	0.0641026	0	0	0	0.0128205	0.0384615	0.0128205	0	0.0769231	0.0128205	0.0128205	1.28205	0.0384615	0.025641	0.846154	0	0	0	0.0384615	0.025641	0.846154
1	2	3	0	-1	2	1	82	85.6	100.292	0.806075	36.5654	41.5187	11.9276	6.7757	2.71028	0.397196	0.163551	30	0.268692	0.163551	0.829439	0.0116822	1.16822	0.10514	0	0	0	0.0116822	0.0233645	0	0	0.046729	0	0	0	0.0350467	0.0116822	0.397196	0.0116822	0	0	0.046729	0.0116822	0.303738
1	2	3	0	-1	2	1	82	85.6	100.292	0.806075	36.5654	41.5187	11.9276	6.7757	2.71028	0.397196	0.163551	30	0.549065	0.338785	0.806075	0.0350467	0	0.198598	0.0233645	0	0.0116822	0.0116822	0.0116822	0	0	0.0817757	0.046729	0.046729	1.16822	0.0116822	0.0116822	1.16822	0.0233645	0.0116822	0.584112	0.0350467	0.0233645	0.771028
1	2	3	0	-1	2	1	46	50.1	114.651	0.359281	32.9741	58.6028	13.3333	6.84631	2.51497	0.319361	0.139721	29.8	0.838323	0.678643	1.87625	0.219561	1.99601	0.139721	0.0598802	0	0.0399202	0	0.0399202	0.0199601	0	0.11976	0	0	0	0.0199601	0.0199601	1.99601	0	0	0	0.0199601	0.0199601	1.99601
1	2	3	0	-2	2	1	72	76.6	101.084	0.652742	34.6736	47.7807	12.9896	4.5953	0.37859	0.313316	0.0130548	27.1	0.874674	0.809399	1.27937	0.156658	1.20104	0.0261097	0	0	0.169713	0.0130548	0.0130548	0.0130548	0	0.0913838	0.0261097	0.0130548	0.652742	0.0130548	0.0130548	1.30548	0	0	0	0.0130548	0.0130548	1.30548
1	2	2	2	2	2	1	46	49.2	110.569	0.46748	38.5772	46.4024	12.8455	9.26829	3.02846	0.50813	0.203252	30.6	0.50813	0.264228	1.09756	0.162602	1.01626	0.325203	0.0203252	0	0	0.0203252	0.0609756	0.0203252	0	0.182927	0.0203252	0.0203252	2.03252	0.0406504	0.0203252	1.01626	0	0	0	0.0406504	0.0203252	1.01626
1	2	2	2	1	2	1	73	76.7	119.413	0.482399	32.1773	62.5684	18.5137	4.61538	1.05606	0.234681	0.0521512	30.1	0.599739	0.482399	1.09518	0.195567	0.873533	0.143416	0	0	0.0782269	0.0260756	0	0	0	0.247718	0.065189	0.0391134	0.782269	0	0	0	0	0	0	0	0	0
1	2	2	2	1	2	1	73	76.7	119.413	0.482399	32.1773	62.5684	18.5137	4.61538	1.05606	0.234681	0.0521512	30.1	0.521512	0.469361	1.12125	0.169492	0.899609	0.0912647	0	0	0.0521512	0.0130378	0	0	0	0.156454	0	0	0	0.0391134	0.0260756	0.860495	0	0	0	0.0391134	0.0260756	0.860495
1	2	2	2	1	2	1	76	79.8	106.015	0.601504	38.0702	43.3835	12.8321	8.33333	2.80702	0.463659	0.137845	31.5	0.225564	0.100251	0.93985	0.0250627	0.626566	0.137845	0	0	0.0125313	0	0.037594	0.0125313	0.0125313	0.037594	0.0250627	0.0250627	1.25313	0	0	0	0	0	0	0	0	0
1	2	2	2	1	2	1	82	85.2	101.69	0.680751	33.4038	45.7512	13.7207	6.59624	1.5493	0.36385	0.0704225	29.4	0.469484	0.340376	0.892019	0.105634	0.657277	0.140845	0.0352113	0.0352113	0.0469484	0.0117371	0	0	0	0.152582	0.0117371	0.0117371	1.17371	0.0117371	0	0	0	0	0	0.0117371	0	0
1	2	3	1	1	2	1	46	49.3	120.568	0.669371	30.4057	52.8398	22.1501	9.93915	4.56389	0.507099	0.20284	31.4	0.649087	0.588235	1.54158	0.121704	1.35903	0.182556	0	0	0.020284	0	0	0	0	0.223124	0.040568	0.020284	1.0142	0.020284	0.020284	2.0284	0	0	0	0.020284	0.020284	2.0284
1	2	3	1	1	2	1	60	63.4	111.435	0.394322	37.9495	49.2114	12.9968	7.3817	3.4858	0.457413	0.141956	33.3	0.488959	0.347003	1.21451	0.0788644	0.946372	0.173502	0.0157729	0	0.0315457	0.0157729	0	0	0	0.173502	0.0473186	0.0473186	1.57729	0.0630915	0.0315457	0.788644	0	0	0	0.0630915	0.0315457	0.788644
1	2	3	1	1	2	1	60	63.4	111.435	0.394322	37.9495	49.2114	12.9968	7.3817	3.4858	0.457413	0.141956	33.3	0.283912	0.205047	1.21451	0.0788644	0.630915	0.126183	0	0	0.0157729	0	0.0157729	0	0	0.0473186	0	0	0	0.0473186	0.0315457	1.04101	0	0	0	0.0473186	0.0315457	1.04101
1	2	3	1	1	2	1	70	74.1	105.52	0.593792	32.4966	52.3752	12.6586	6.77463	0.620783	0.391363	0.0134953	34.1	0.593792	0.472335	1.03914	0.22942	0.71525	0.188934	0	0	0.0134953	0	0	0	0	0.134953	0	0	0	0.0674764	0.0539811	1.07962	0	0	0	0.0674764	0.0539811	1.07962
1	2	3	1	1	2	1	86	89.7	104.738	0.6466	35.3735	43.0881	13.8239	8.47269	3.32219	0.490524	0.156076	30.7	0.267559	0.144928	0.691193	0.0445931	0.557414	0.122631	0.0111483	0	0.0445931	0.0222965	0.0111483	0.0111483	0	0.0222965	0.0111483	0.0111483	1.11483	0.0111483	0	0	0	0	0	0.0111483	0	0
0	1	2	2	0	2	1	61	64.2	113.598	0.342679	37.6791	55.3115	13.8785	4.50156	1.86916	0.342679	0.124611	29.1	0.5919	0.404984	1.13707	0.140187	0.872274	0.233645	0.046729	0.0155763	0.0623053	0.0155763	0.0155763	0	0	0.0155763	0.0311526	0.0155763	0.778816	0.0155763	0	0	0.0311526	0.0311526	1.55763	0.046729	0.0311526	1.02804
0	1	2	2	0	2	1	62	64.3	113.997	0.404355	29.6423	59.4401	16.112	6.20529	2.19285	0.513219	0.0933126	30.6	0.746501	0.606532	1.19751	0.186625	0.653188	0.202177	0.0466563	0.0155521	0.0933126	0	0	0	0	0.139969	0.0155521	0.0155521	1.55521	0	0	0	0.0311042	0	0	0.0311042	0	0
0	1	2	2	1	2	1	73	75.2	101.729	0.81117	29.9734	45.5452	12.8723	8.0984	4.41489	0.518617	0.212766	31.1	0.944149	0.824468	1.07713	0.37234	0.904255	0.239362	0.0132979	0	0.0398936	0	0.0132979	0	0	0.172872	0.0398936	0.0398936	1.32979	0.0398936	0.0398936	1.32979	0.0265957	0.0265957	1.32979	0.0664894	0.0664894	1.32979
0	1	2	2	2	2	1	91	93.4	96.7666	0.974304	29.4004	46.4775	12.2912	6.49893	1.1242	0.460385	0.0642398	32.8	0.182013	0.149893	0.760171	0.0321199	0.353319	0.0642398	0	0	0	0.0107066	0.0107066	0.0107066	0	0.0214133	0	0	0	0.0963597	0.0428266	0.471092	0.0321199	0	0	0.12848	0.0428266	0.364026
0	1	3	1	1	2	1	46	47.1	102.187	0.658174	29.5754	53.758	10.5096	4.98938	2.67516	0.276008	0.127389	33.1	0.934183	0.870488	1.54989	0.29724	0.615711	0.276008	0	0	0.106157	0	0	0	0	0.29724	0.0636943	0.0636943	2.12314	0.106157	0.0636943	1.27389	0	0	0	0.106157	0.0636943	1.27389
0	1	3	1	1	2	1	61	62.6	124.409	0.607029	28.3387	55.8147	26.1661	10.3834	3.08307	0.702875	0.175719	31.4	0.766773	0.607029	1.38978	0.111821	1.13419	0.207668	0	0	0.0798722	0.0159744	0.0159744	0	0	0.0958466	0.0159744	0.0159744	1.59744	0.0159744	0.0159744	1.59744	0.0638978	0.0319489	0.798722	0.0798722	0.0479233	0.958466
0	1	3	1	1	2	1	61	62.4	112.756	0.592949	33.6378	46.7788	16.8109	9.24679	5.70513	0.560897	0.25641	33.5	0.576923	0.480769	1.23397	0.160256	0.801282	0.160256	0	0	0.0320513	0.0160256	0	0	0	0.0641026	0.0320513	0.0320513	1.60256	0	0	0	0	0	0	0	0	0
0	1	3	1	1	2	1	75	76.3	113.29	0.537353	31.9659	55.8716	18.2176	5.46527	1.24509	0.380079	0.0917431	31.3	0.61599	0.563565	1.15334	0.17038	0.904325	0.0917431	0	0	0.0524246	0	0	0	0	0.235911	0.0393185	0.0393185	1.31062	0.104849	0.0524246	0.655308	0.0393185	0.0131062	0.445609	0.144168	0.0655308	0.602883
0	1	3	1	1	2	1	75	76.4	107.238	0.811518	27.6571	53.6257	14.7644	6.89791	3.49476	0.431937	0.157068	32.1	0.706806	0.589005	0.929319	0.209424	0.732984	0.235602	0.013089	0	0.078534	0	0.013089	0.013089	0	0.078534	0.026178	0.026178	1.3089	0.013089	0.013089	1.3089	0.013089	0.013089	1.3089	0.026178	0.026178	1.3089
0	1	1	1	0	2	1	46	47.2	111.398	0.635593	31.6525	49.7881	16.928	9.78814	2.60593	0.572034	0.0847458	35.1	0.550847	0.487288	1.48305	0.211864	1.05932	0.190678	0.0423729	0	0.0211864	0	0	0	0	0.105932	0	0	0	0.0211864	0.0211864	2.11864	0.0423729	0	0	0.0635593	0.0211864	0.720339
0	1	1	1	0	2	1	46	47.2	111.398	0.635593	31.6525	49.7881	16.928	9.78814	2.60593	0.572034	0.0847458	35.1	0.338983	0.254237	1.75847	0.0847458	1.58898	0.127119	0	0	0.0211864	0	0	0	0	0.190678	0.0211864	0.0211864	2.11864	0.0211864	0.0211864	2.11864	0.0635593	0.0423729	1.39831	0.0847458	0.0635593	1.61017
0	1	1	1	0	2	1	70	71.4	115.112	0.518207	34.2997	51.5546	17.479	7.32493	3.93557	0.434174	0.168067	32	0.47619	0.420168	0.980392	0.140056	0.70028	0.12605	0.0140056	0.0140056	0.070028	0.0140056	0	0	0	0.0980392	0.0280112	0.0280112	1.40056	0.0280112	0.0140056	0.70028	0.0140056	0.0140056	1.40056	0.0420168	0.0280112	0.92437
0	1	1	1	1	2	1	76	77.8	95.2057	0.784062	30.4884	43.5219	11.054	5.44987	3.8946	0.269923	0.205656	35	0.257069	0.154242	1.06684	0.0385604	0.424165	0.0514139	0.0642674	0.0257069	0.0128535	0.0128535	0.0128535	0	0	0.0257069	0.0385604	0.0128535	0.437018	0.0257069	0	0	0.0385604	0.0128535	0.437018	0.0642674	0.0128535	0.257069
0	1	1	1	1	2	1	94	95.5	105.801	0.596859	36.2094	45.623	12.2618	6.53403	4.59686	0.356021	0.198953	32.3	0.219895	0.115183	0.670157	0.0209424	0	0.136126	0	0	0	0	0.052356	0.0209424	0.0209424	0.0628272	0.0104712	0	0	0.0314136	0.0314136	1.04712	0.0104712	0.0104712	1.04712	0.0418848	0.0418848	1.04712
0	1	2	2	1	2	1	72	76.5	116.667	0.535948	30.4052	59.6471	17.3987	6.23529	2.43137	0.431373	0.117647	30.9	0.718954	0.614379	0.96732	0.183007	0.562092	0.20915	0.0261438	0	0.117647	0	0.0130719	0	0	0.104575	0.0130719	0.0130719	1.30719	0	0	0	0	0	0	0	0	0
0	1	2	2	1	2	1	76	81	93.2593	0.703704	31.4444	40.3704	10.4074	6.01235	4.33333	0.320988	0.234568	34.8	0.234568	0.185185	1.07407	0.0493827	0.925926	0.0740741	0.0123457	0	0.0123457	0	0.0123457	0.0123457	0	0.037037	0.0246914	0.0246914	1.23457	0.0493827	0.0246914	0.617284	0.037037	0	0	0.0864198	0.0246914	0.345679
0	1	2	2	1	2	1	77	81.5	114.933	0.662577	30.4049	55.362	19.9141	7.23926	1.34969	0.490798	0.0858896	31.1	0.625767	0.490798	0.981595	0.171779	0.785276	0.171779	0.0122699	0	0.0368098	0.0245399	0.0122699	0.0122699	0	0.0245399	0	0	0	0	0	0	0	0	0	0	0	0
0	1	2	2	1	2	1	84	88.9	97.5253	0.56243	37.6828	44.6119	9.43757	4.3982	0.821147	0.337458	0.0449944	28.5	0.404949	0.359955	1.09111	0.101237	1.00112	0.0224972	0	0	0.0112486	0	0	0	0	0.0787402	0	0	0	0.0112486	0	0	0	0	0	0.0112486	0	0
0	1	2	3	3	2	1	55	57.1	124.571	0.542907	26.7426	64.9912	21.6637	8.58144	2.06655	0.595447	0.0875657	28.7	0.525394	0.472855	1.22592	0.192644	1.12084	0.105079	0.0175131	0.0175131	0.0700525	0.0175131	0	0	0	0.0700525	0.0350263	0	0	0.0175131	0	0	0.0525394	0.0175131	0.595447	0.0700525	0.0175131	0.455342
0	1	2	3	3	2	1	73	75.6	103.016	0.701058	30.2513	44.5238	13.4656	8.74339	5.31746	0.568783	0.291005	32.4	0.42328	0.31746	0.992063	0.026455	0.661376	0.119048	0	0	0.0132275	0	0.0396825	0.026455	0.0132275	0.0529101	0.0132275	0	0	0	0	0	0.026455	0	0	0.026455	0	0
0	1	2	3	3	2	1	80	82.3	128.323	0.583232	28.7971	60.2187	23.8032	11.9441	2.97691	0.716889	0.145808	30.1	0.571081	0.425273	0.972053	0.0607533	0.486027	0.18226	0	0	0.036452	0.0243013	0.0243013	0.0243013	0.0121507	0.0121507	0	0	0	0.0121507	0	0	0.0121507	0	0	0.0243013	0	0
0	1	2	3	3	2	1	80	82.4	114.223	0.509709	33.3859	52.3058	19.6845	6.75971	1.57767	0.400485	0.0849515	30	0.473301	0.436893	0.910194	0.182039	0.643204	0.133495	0	0	0.0606796	0	0	0	0	0.157767	0.0242718	0.0121359	0.606796	0.0121359	0.0121359	1.21359	0.0364078	0.0242718	0.800971	0.0485437	0.0364078	0.92233
0	1	2	1	1	2	1	57	60.9	98.867	0.623974	28.7192	47.4384	12.7258	6.60099	2.75862	0.45977	0.114943	33.7	0.426929	0.229885	1.0509	0.0164204	1.64204	0.197044	0.0164204	0	0	0	0	0	0	0.0985222	0.0164204	0.0164204	1.64204	0.0164204	0.0164204	1.64204	0.0328407	0.0164204	0.821018	0.0492611	0.0328407	1.08374
0	1	2	1	1	2	1	92	97	108.041	0.608247	32.1649	54.6907	13.4124	5.26804	1.89691	0.329897	0.103093	31	0.443299	0.340206	0.876289	0.0618557	0.690722	0.113402	0.0206186	0	0.0515464	0	0.0206186	0.0206186	0.0103093	0.0515464	0.0206186	0.0103093	0.515464	0.0309278	0.0103093	0.350515	0.0103093	0	0	0.0412371	0.0103093	0.268041
0	1	1	0	-1	2	1	53	54.6	100.256	0.457875	37.7473	45.4762	12.5824	3.71795	0.25641	0.238095	0.018315	27.5	0.384615	0.3663	1.4652	0.10989	0.915751	0.0732601	0	0	0.0915751	0	0	0	0	0.0732601	0.018315	0.018315	1.8315	0.0549451	0	0	0	0	0	0.0549451	0	0
0	1	1	0	-1	2	1	70	71.8	103.719	0.696379	33.0919	48.5376	13.0641	5.32033	3.00836	0.236769	0.153203	34.2	0.389972	0.334262	1.10028	0.125348	0.612813	0.097493	0.0278552	0	0.0417827	0	0	0	0	0.111421	0.0139276	0	0	0.0417827	0.0139276	0.473538	0	0	0	0.0417827	0.0139276	0.473538
0	1	1	0	-1	2	1	70	71.8	103.719	0.696379	33.0919	48.5376	13.0641	5.32033	3.00836	0.236769	0.153203	34.2	0.584958	0.487465	1.19777	0.194986	0.988858	0.125348	0.0278552	0	0.0557103	0.0139276	0	0	0	0.153203	0	0	0	0.0278552	0.0139276	0.696379	0.0417827	0.0139276	0.473538	0.0696379	0.0278552	0.557103
0	1	3	3	1	2	1	29	28	111.393	0.357143	33.1071	54.75	12.7143	8.60714	1.82143	0.535714	0.0714286	29.4	0.25	0.178571	2.14286	0	0	0.107143	0	0	0	0	0.0357143	0	0	0.0357143	0	0	0	0	0	0	0	0	0	0	0	0
0	1	3	3	3	2	1	75	50.2	114.701	0.63745	30.5578	51.7928	18.6255	10.0199	3.08765	0.498008	0.159363	32	0.318725	0.278884	1.85259	0	0	0.0398406	0	0	0.0199203	0	0.0199203	0	0	0.059761	0.0398406	0.0199203	0.996016	0.0398406	0.0199203	0	0	0	0	0.0398406	0.0199203	0.996016
0	1	3	3	3	2	1	75	78.1	100.743	0.524968	35.7106	48.3355	9.85915	4.30218	2.01024	0.307298	0.102433	32.5	0.78105	0.486556	1.04994	0.115237	0.717029	0.256082	0.0768246	0.0128041	0.0512164	0	0.0768246	0.0128041	0	0.128041	0.0256082	0.0256082	1.28041	0.0128041	0.0128041	1.28041	0	0	0	0.0128041	0.0128041	1.28041
0	1	3	3	3	2	1	75	78.1	100.743	0.524968	35.7106	48.3355	9.85915	4.30218	2.01024	0.307298	0.102433	32.5	0.486556	0.384123	1.06274	0.128041	1.02433	0.115237	0.0512164	0.0256082	0.0512164	0.0384123	0	0	0	0.115237	0.0128041	0	0	0.0128041	0	0	0	0	0	0.0128041	0	0
0	1	3	3	3	2	1	82	84.7	106.718	0.578512	32.7155	51.7119	13.046	6.15112	2.52656	0.283353	0.141677	30.1	0.68477	0.625738	1.02715	0.0708383	0.590319	0.118064	0.0236128	0	0.0354191	0.0354191	0.0118064	0.0118064	0.0118064	0.118064	0.0354191	0.0118064	0.401417	0	0	0	0	0	0	0	0	0
0	1	1	5	3	2	1	65	67.9	105.243	0.662739	30.1473	51.0604	12.8571	6.90722	3.62297	0.294551	0.220913	33.6	0.456554	0.427099	0.913108	0.132548	0.324006	0.17673	0	0	0.0147275	0	0	0	0	0.11782	0.0147275	0.0147275	1.47275	0	0	0	0	0	0	0	0	0
0	1	1	5	4	2	1	76	78.8	101.916	0.609137	35.8629	47.703	9.63198	5.22843	2.86802	0.329949	0.152284	31.1	0.545685	0.482234	0.964467	0.215736	0.748731	0.152284	0	0	0.0634518	0.0253807	0	0	0	0.164975	0.0126904	0	0	0.0253807	0.0126904	0.634518	0	0	0	0.0253807	0.0126904	0.634518
0	1	1	5	5	2	1	86	89.6	100.692	0.636161	36.25	41.8415	10.3906	7.32143	4.25223	0.524554	0.178571	34.2	0.435268	0.290179	0.982143	0.0223214	0.558036	0.145089	0.0111607	0	0.0223214	0.0223214	0.0111607	0	0	0.111607	0.0334821	0.0223214	0.736607	0.0223214	0.0111607	0.558036	0	0	0	0.0223214	0.0111607	0.558036
0	1	1	5	5	2	1	87	89.6	100.692	0.636161	36.25	41.8415	10.3906	7.32143	4.25223	0.524554	0.178571	34.2	0.669643	0.580357	0.970982	0.223214	0.725446	0.133929	0.0111607	0	0.078125	0	0	0	0	0.100446	0.0223214	0	0	0.0334821	0.0111607	0.379464	0	0	0	0.0334821	0.0111607	0.379464
0	1	3	5	1	2	1	62	64.1	113.541	0.561622	33.4009	48.2839	16.8799	9.8908	4.52418	0.546022	0.187207	31.4	0.483619	0.358814	1.01404	0.0468019	0.514821	0.218409	0	0	0.0312012	0	0.0312012	0	0	0.109204	0.0156006	0.0156006	1.56006	0.0468019	0.0312012	1.02964	0	0	0	0.0468019	0.0312012	1.02964
0	1	3	5	2	2	1	66	69.1	110.362	0.448625	37.2069	54.0521	13.9074	4.22576	0.506512	0.289436	0.0289436	29	0.65123	0.593343	1.27352	0.15919	0.926194	0.0723589	0	0	0.0578871	0.0144718	0	0	0	0.101302	0.0434153	0.0289436	0.955137	0	0	0	0	0	0	0	0	0
0	1	3	5	2	2	1	66	68.7	98.3115	0.422125	38.9811	43.639	10.3785	3.85735	1.01892	0.291121	0.0727802	30.6	0.931587	0.887918	1.31004	0.305677	1.31004	0.116448	0.014556	0	0.0291121	0	0	0	0	0.174672	0.0582242	0.014556	0.378457	0.0291121	0	0	0	0	0	0.0291121	0	0
0	1	3	5	4	2	1	88	90	94	0.977778	30.2778	43.0333	10.6222	6.51111	2.55556	0.311111	0.111111	32.8	0.388889	0.266667	0.788889	0.0666667	0.366667	0.155556	0.0111111	0.0111111	0.0111111	0.0222222	0.0777778	0.0222222	0.0222222	0.0333333	0	0	0	0.0222222	0.0111111	0.555556	0	0	0	0.0222222	0.0111111	0.555556
0	1	3	5	4	2	1	88	89.8	102.394	0.378619	39.8775	46.7706	11.9599	3.0735	0.334076	0.200445	0.0222717	26.7	0.790646	0.77951	0.957684	0.222717	0.835189	0.111359	0	0	0.0111359	0	0	0	0	0.13363	0.0222717	0	0	0.0334076	0.0334076	1.11359	0	0	0	0.0334076	0.0334076	1.11359
0	1	1	-1	-2	2	1	56	58.4	111.729	0.547945	33.0308	49.2637	19.5719	6.60959	2.7226	0.393836	0.136986	33.5	0.941781	0.890411	1.64384	0.273973	1.60959	0.0684932	0.0171233	0.0171233	0.171233	0.0171233	0	0	0	0.136986	0.0342466	0.0342466	1.71233	0	0	0	0	0	0	0	0	0
0	1	1	-1	-2	2	1	83	82.9	121.134	0.615199	25.2714	64.041	21.1339	8.11821	1.9421	0.53076	0.108565	29.7	0.711701	0.639324	1.02533	0.144753	0.808203	0.13269	0.0120627	0	0.13269	0	0	0	0	0.168878	0.0361882	0.0241255	0.79614	0.0361882	0.0120627	0.410133	0	0	0	0.0361882	0.0120627	0.410133
0	1	1	-1	-2	2	1	83	82.7	101.282	0.725514	29.8791	46.6264	15.7316	6.73519	1.59613	0.350665	0.0967352	29.8	0.483676	0.399033	1.10036	0.0725514	0.810157	0.108827	0.0120919	0	0.0120919	0	0	0	0	0.0846433	0.0241838	0.0120919	0.604595	0	0	0	0	0	0	0	0	0
0	1	3	1	1	2	1	59	60.3	109.055	0.497512	36.5837	50.1327	12.8358	5.88723	3.13433	0.364842	0.165837	32.1	0.281924	0.199005	1.37645	0.0331675	0.829187	0.066335	0	0	0.0165837	0	0.0331675	0	0	0.0829187	0.0165837	0.0165837	1.65837	0.0497512	0.0331675	1.09453	0	0	0	0.0497512	0.0331675	1.09453
0	1	3	1	1	2	1	74	75.9	109.302	0.57971	34.5982	51.0408	13.61	6.31094	3.17523	0.30303	0.131752	33.6	0.461133	0.382082	1.04084	0.158103	0.764163	0.131752	0	0	0.0131752	0	0.0131752	0	0	0.131752	0.0263505	0.0263505	1.31752	0.0131752	0	0	0	0	0	0.0131752	0	0
0	1	3	1	1	2	1	86	87.6	108.756	0.490868	33.4817	51.1187	13.6416	6.96347	3.05936	0.410959	0.148402	33.3	0.627854	0.43379	0.844749	0.136986	0.6621	0.239726	0.0456621	0.0114155	0.0228311	0.0228311	0.0799087	0.0114155	0	0.0799087	0.0228311	0.0228311	1.14155	0.0228311	0.0228311	1.14155	0	0	0	0.0228311	0.0228311	1.14155
0	1	3	1	1	2	1	87	88.3	100.815	0.702152	30.9287	46.308	12.4009	6.43262	4.04304	0.362401	0.1812	32.7	0.407701	0.203851	0.690827	0.0566251	0.226501	0.15855	0.0339751	0.0226501	0.0226501	0.0226501	0.011325	0	0	0.0792752	0.011325	0	0	0.0453001	0.011325	0.294451	0	0	0	0.0453001	0.011325	0.294451
0	1	3	1	1	2	1	87	89	101.36	0.685393	35.0225	46.2022	11.8427	5.42697	2.17978	0.314607	0.11236	32.2	0.595506	0.505618	0.797753	0.213483	0.651685	0.168539	0.011236	0.011236	0.0337079	0.0224719	0.0224719	0.011236	0	0.11236	0.0224719	0.0224719	1.1236	0.0449438	0.011236	0.292135	0	0	0	0.0449438	0.011236	0.292135
0	1	3	1	-1	2	1	46	47.1	102.187	0.658174	29.5754	53.758	10.5096	4.98938	2.67516	0.276008	0.127389	33.1	0.552017	0.424628	1.69851	0.0636943	1.42251	0.169851	0	0	0	0	0	0	0	0.0849257	0	0	0	0.0636943	0.0424628	1.40127	0	0	0	0.0636943	0.0424628	1.40127
0	1	3	1	-1	2	1	46	47.1	102.187	0.658174	29.5754	53.758	10.5096	4.98938	2.67516	0.276008	0.127389	33.1	0.89172	0.828025	1.67728	0.191083	1.18896	0.212314	0	0	0.0636943	0	0	0	0	0.169851	0.0424628	0.0424628	2.12314	0.106157	0.0636943	1.27389	0	0	0	0.106157	0.0636943	1.27389
0	1	3	1	-1	2	1	77	78.4	105.497	0.510204	35.7526	48.0102	13.8903	4.97449	2.37245	0.306122	0.127551	32.9	0.318878	0.165816	0.982143	0.0510204	0.637755	0.127551	0.0382653	0	0.0127551	0	0.0127551	0.0127551	0	0.0510204	0	0	0	0.0255102	0.0255102	1.27551	0	0	0	0.0255102	0.0255102	1.27551
0	1	3	1	0	2	1	86	88.1	114.427	0.578888	32.7923	54.7787	15.2327	8.4336	2.62202	0.45403	0.15891	31.1	0.635641	0.476731	0.91941	0.124858	0.510783	0.170261	0.0567537	0.0113507	0.0567537	0.0340522	0	0	0	0.124858	0.0227015	0.0227015	1.13507	0.0113507	0.0113507	1.13507	0	0	0	0.0113507	0.0113507	1.13507
1	1	3	1	1	2	1	71	71.4	115.112	0.518207	34.2997	51.5546	17.479	7.32493	3.93557	0.434174	0.168067	32	0.882353	0.644258	1.0084	0.182073	0.644258	0.35014	0.0840336	0.0140056	0.0560224	0	0.0280112	0.0140056	0	0.0980392	0.0140056	0.0140056	1.40056	0.0140056	0.0140056	1.40056	0.0140056	0	0	0.0280112	0.0140056	0.70028
1	1	3	1	1	2	1	75	76.4	107.238	0.811518	27.6571	53.6257	14.7644	6.89791	3.49476	0.431937	0.157068	32.1	0.209424	0.13089	1.04712	0	0	0.065445	0	0	0	0	0.039267	0.013089	0.013089	0.052356	0	0	0	0.013089	0	0	0.065445	0	0	0.078534	0	0
1	1	3	1	1	2	1	76	76.4	107.238	0.811518	27.6571	53.6257	14.7644	6.89791	3.49476	0.431937	0.157068	32.1	0.863874	0.811518	1.24346	0.196335	1.13874	0.039267	0	0	0.117801	0	0	0	0	0.157068	0.039267	0.013089	0.445026	0.013089	0	0	0	0	0	0.013089	0	0
1	1	3	1	1	2	1	76	76.3	113.29	0.537353	31.9659	55.8716	18.2176	5.46527	1.24509	0.380079	0.0917431	31.3	0.707733	0.629096	0.930537	0.209699	0.576671	0.196592	0.0262123	0.0131062	0.078637	0.0262123	0.0131062	0	0	0.104849	0.0262123	0.0262123	1.31062	0.0262123	0.0131062	0.655308	0	0	0	0.0262123	0.0131062	0.655308
1	1	3	1	0	2	1	55	56.2	111.779	0.266904	36.9573	52.6868	11.9217	7.01068	2.93594	0.409253	0.142349	32.6	0.676157	0.498221	1.01423	0.19573	0.640569	0.266904	0.0533808	0.0177936	0.0533808	0	0.0533808	0.0177936	0	0.213523	0.0177936	0	0	0.0177936	0.0177936	1.77936	0.0533808	0.0177936	0.604982	0.0711744	0.0355872	0.88968
1	1	3	1	0	2	1	55	56	129.911	0.375	27.5357	72.6429	18.3214	8.21429	2.82143	0.571429	0.107143	29.9	0.875	0.714286	1.51786	0.125	1.26786	0.25	0.0714286	0	0.107143	0.0178571	0.0357143	0	0	0.142857	0.0178571	0.0178571	1.78571	0.0357143	0.0357143	1.78571	0.0714286	0.0357143	0.892857	0.107143	0.0714286	1.17857
1	1	3	1	1	2	1	73	73.9	120.203	0.365359	32.1922	58.9445	14.7226	8.83627	5.16915	0.487145	0.257104	33.3	0.541272	0.446549	1.1502	0.135318	0.811908	0.14885	0.0541272	0	0.0135318	0.0135318	0	0	0	0.121786	0.0135318	0	0	0.0135318	0.0135318	1.35318	0	0	0	0.0135318	0.0135318	1.35318
1	1	3	1	1	2	1	73	73.9	120.203	0.365359	32.1922	58.9445	14.7226	8.83627	5.16915	0.487145	0.257104	33.3	0.487145	0.2977	1.10961	0.0405954	0.906631	0.135318	0.067659	0.0135318	0.0135318	0.0135318	0.0135318	0	0	0.108254	0.0135318	0.0135318	1.35318	0.067659	0.0135318	0.270636	0	0	0	0.067659	0.0135318	0.270636
1	1	3	1	1	2	1	81	81.7	104.639	0.477356	34.4553	52.5337	10.1836	4.88372	2.09302	0.244798	0.0979192	30.9	0.832313	0.820073	1.13831	0.305998	1.07711	0.0734394	0	0	0.0611995	0.0122399	0	0	0	0.195838	0	0	0	0	0	0	0.0122399	0.0122399	1.22399	0.0122399	0.0122399	1.22399
1	1	2	1	1	2	1	67	71.5	109.301	0.671329	30.7552	54.4755	14.8112	6.25175	2.33566	0.335664	0.111888	30.7	0.937063	0.769231	1.27273	0.20979	1.11888	0.181818	0.0699301	0.013986	0.0699301	0.013986	0	0	0	0.167832	0.013986	0.013986	1.3986	0.0559441	0.027972	0.699301	0	0	0	0.0559441	0.027972	0.699301
1	1	2	1	1	2	1	67	71.5	109.301	0.671329	30.7552	54.4755	14.8112	6.25175	2.33566	0.335664	0.111888	30.7	0.13986	0.0839161	1.3986	0	0	0.027972	0	0	0	0	0.013986	0.013986	0	0.027972	0	0	0	0.013986	0	0	0.0559441	0.027972	0.699301	0.0699301	0.027972	0.559441
1	1	2	1	1	2	1	72	76.1	89.2116	0.801577	34.2313	41.4192	8.16032	3.41656	1.1958	0.22339	0.065703	28.6	0.591327	0.565046	1.28778	0.157687	1.20894	0.0262812	0	0	0.0525624	0	0.0131406	0	0	0.144547	0.0262812	0	0	0.0262812	0.0131406	0.65703	0.0131406	0.0131406	1.31406	0.0394218	0.0262812	0.86728
1	1	3	1	-1	2	1	46	49	124.51	0.653061	26.6531	63.3061	25.3061	6.36735	2.2449	0.387755	0.0816327	29.7	0.77551	0.591837	1.61224	0.183673	1.14286	0.285714	0	0	0.122449	0	0.0408163	0	0	0.0816327	0.0204082	0	0	0.0204082	0.0204082	2.04082	0.0612245	0.0204082	0.693878	0.0816327	0.0408163	1.02041
1	1	3	1	-1	2	1	46	49	124.51	0.653061	26.6531	63.3061	25.3061	6.36735	2.2449	0.387755	0.0816327	29.7	0.428571	0.387755	1.93878	0.0612245	2.04082	0.0612245	0	0	0.0816327	0	0	0	0	0.102041	0	0	0	0.0408163	0.0204082	1.02041	0	0	0	0.0408163	0.0204082	1.02041
1	1	3	1	0	2	1	71	74.9	88.4379	0.801068	30.1202	42.2964	8.14419	5.10013	1.98932	0.293725	0.146862	30.5	0.507343	0.307076	1.04139	0.0667557	0.801068	0.186916	0.12016	0.0133511	0.0267023	0.0133511	0	0	0	0.0400534	0.0267023	0.0267023	1.33511	0.0133511	0.0133511	1.33511	0.0133511	0	0	0.0267023	0.0133511	0.667557
1	1	3	1	1	2	1	86	89.5	111.251	0.547486	32.7821	51.5866	14.4134	8.37989	3.55307	0.469274	0.178771	32.7	0.558659	0.458101	1.03911	0.178771	0.98324	0.0893855	0.0446927	0	0.0670391	0.0223464	0	0	0	0.0558659	0.0111732	0.0111732	1.11732	0.0223464	0	0	0.0111732	0	0	0.0335196	0	0
1	1	3	1	1	2	1	86	89.2	114.675	0.58296	30.3587	61.435	15.8408	5.34753	1.12108	0.325112	0.0672646	29.9	0.88565	0.762332	0.941704	0.134529	0.751121	0.168161	0.0112108	0	0.112108	0	0.0560538	0	0	0.112108	0.0112108	0.0112108	1.12108	0.0224215	0.0112108	0.560538	0.0112108	0	0	0.0336323	0.0112108	0.381166
1	1	2	2	0	2	1	46	52.2	83.4483	1.14943	27.7203	34.5402	11.3027	4.98084	3.75479	0.268199	0.210728	32.5	0.153257	0.0957854	1.53257	0.0191571	0	0.0574713	0.0191571	0	0	0	0	0	0	0.0191571	0	0	0	0	0	0	0	0	0	0	0	0
1	1	2	2	0	2	1	60	66.7	111.844	0.674663	30.7046	61.919	13.4933	3.5982	1.46927	0.209895	0.0749625	30.3	0.554723	0.47976	1.25937	0.134933	0.65967	0.089955	0.0149925	0	0.0449775	0	0	0	0	0.029985	0	0	0	0.0149925	0.0149925	1.49925	0	0	0	0.0149925	0.0149925	1.49925
1	1	2	2	2	2	1	76	82.9	121.134	0.615199	25.2714	64.041	21.1339	8.11821	1.9421	0.53076	0.108565	29.7	0.627262	0.603136	1.08565	0.205066	0.856454	0.0844391	0	0	0.120627	0	0	0	0	0.0844391	0.0361882	0.0241255	0.79614	0.0241255	0.0120627	0.603136	0	0	0	0.0241255	0.0120627	0.603136
1	1	3	3	1	2	1	46	48.1	125.301	0.29106	31.1435	67.2349	19.7297	5.48857	1.39293	0.37422	0.10395	29.1	0.956341	0.873181	1.93347	0.16632	1.82952	0.14553	0.0623701	0	0.0623701	0	0	0	0	0.0831601	0.02079	0	0	0	0	0	0	0	0	0	0	0
1	1	3	3	1	2	1	46	48.1	125.301	0.29106	31.1435	67.2349	19.7297	5.48857	1.39293	0.37422	0.10395	29.1	0.582121	0.47817	1.80873	0.10395	1.2474	0.16632	0.02079	0	0.04158	0.02079	0.04158	0.02079	0.02079	0.0623701	0	0	0	0.02079	0	0	0	0	0	0.02079	0	0
1	1	3	3	2	2	1	65	67.3	112.556	0.401189	34.8143	52.3774	15.2749	7.08767	2.6003	0.460624	0.148588	29.6	0.77266	0.579495	1.3373	0.0594354	1.11441	0.222883	0.0297177	0	0.0148588	0.0148588	0.0594354	0.0148588	0	0.089153	0	0	0	0	0	0	0	0	0	0	0	0
1	1	3	3	3	2	1	85	88.1	114.427	0.578888	32.7923	54.7787	15.2327	8.4336	2.62202	0.45403	0.15891	31.1	0.601589	0.488082	1.03292	0.0794552	0.805902	0.113507	0.0681044	0.045403	0.0340522	0.0227015	0.0113507	0	0	0.045403	0.0113507	0.0113507	1.13507	0.0340522	0.0113507	0.385925	0	0	0	0.0340522	0.0113507	0.385925
1	1	3	3	3	2	1	86	88.6	106.072	0.496614	35.8014	48.4763	12.088	7.00903	2.18962	0.361174	0.0902935	32.6	0.744921	0.665914	1.07223	0.180587	1.06095	0.0902935	0.03386	0.0225734	0.0677201	0.0225734	0.0112867	0	0	0.124153	0.0225734	0.0225734	1.12867	0	0	0	0	0	0	0	0	0
1	1	2	1	0	2	1	58	60.7	105.091	0.378913	37.6277	43.855	14.2504	5.66722	3.31137	0.345964	0.164745	31.9	0.247117	0.164745	1.31796	0.0329489	1.64745	0.0988468	0	0	0	0	0	0	0	0.0658979	0.0164745	0	0	0	0	0	0	0	0	0	0	0
1	1	2	1	0	2	1	58	60.6	100.644	0.478548	35.9736	43.7789	12.9208	5.23102	2.24422	0.330033	0.115512	30.8	0.478548	0.363036	1.27063	0.115512	0.709571	0.165017	0.049505	0.0165017	0.0990099	0.0330033	0	0	0	0.0660066	0.0165017	0.0165017	1.65017	0	0	0	0	0	0	0	0	0
1	1	2	1	0	2	1	58	61	115.902	0.47541	31.4262	56.6557	17.4918	7.37705	2.44262	0.459016	0.147541	29.5	0.770492	0.622951	1.37705	0.180328	1.04918	0.163934	0.0327869	0	0.0327869	0.0163934	0.0327869	0.0163934	0	0.180328	0.0163934	0.0163934	1.63934	0	0	0	0	0	0	0	0	0
1	1	2	1	1	2	1	76	79.2	89.1288	0.883838	34.9621	39.0278	9.44444	3.47222	1.33838	0.214646	0.0631313	31.3	0.328283	0.290404	0.883838	0.10101	0.631313	0.10101	0	0	0.0252525	0.0252525	0.0126263	0.0126263	0.0126263	0.0757576	0.0252525	0.0126263	0.631313	0.0252525	0	0	0	0	0	0.0252525	0	0
1	1	2	1	1	2	1	87	89.9	91.3904	0.711902	36.6407	43.0812	7.23026	2.90323	0.823137	0.222469	0.0556174	30.8	0.54505	0.478309	1.01224	0.111235	0.778643	0.0778643	0	0	0.0889878	0.0111235	0	0	0	0.111235	0.0222469	0.0222469	1.11235	0.0111235	0	0	0	0	0	0.0111235	0	0
1	1	2	0	-1	2	1	68	70.6	85.3399	0.580737	41.5439	29.5467	7.0255	5.02833	1.60057	0.368272	0.0708215	32.4	0.382436	0.254958	1.01983	0.0566572	0.708215	0.113314	0	0	0	0.0141643	0.0141643	0.0141643	0	0.0566572	0.0283286	0.0141643	0.708215	0.0283286	0.0141643	0.708215	0	0	0	0.0283286	0.0141643	0.708215
1	1	2	0	-1	2	1	72	70.4	113.75	0.582386	32.7699	52.6136	14.4602	8.66477	4.64489	0.482955	0.227273	34.1	0.568182	0.46875	1.16477	0.113636	0.894886	0.170455	0.0710227	0.0142045	0.0142045	0.0284091	0	0	0	0.113636	0.0142045	0	0	0.0142045	0.0142045	1.42045	0	0	0	0.0142045	0.0142045	1.42045
1	1	2	0	-1	2	1	76	78.9	99.5184	0.608365	38.365	41.8124	11.4195	4.96831	2.34474	0.26616	0.114068	30.6	0.443599	0.392902	1.10266	0.126743	1.01394	0.0506971	0	0	0.0760456	0.0126743	0	0	0	0.0760456	0.0380228	0.0126743	0.430925	0.0126743	0.0126743	1.26743	0	0	0	0.0126743	0.0126743	1.26743
1	1	2	0	-1	2	1	76	78.8	101.916	0.609137	35.8629	47.703	9.63198	5.22843	2.86802	0.329949	0.152284	31.1	0.494924	0.418782	0.926396	0.114213	0.558376	0.164975	0.0126904	0	0.0634518	0.0126904	0.0126904	0	0	0.0761421	0.0126904	0.0126904	1.26904	0.0253807	0.0126904	0.634518	0	0	0	0.0253807	0.0126904	0.634518
1	1	2	2	1	2	1	63	64.2	113.598	0.342679	37.6791	55.3115	13.8785	4.50156	1.86916	0.342679	0.124611	29.1	0.482866	0.358255	1.35514	0.140187	1.21495	0.140187	0	0	0	0.0155763	0	0	0	0.186916	0.0155763	0.0155763	1.55763	0.046729	0.0311526	1.02804	0	0	0	0.046729	0.0311526	1.02804
1	1	2	2	1	2	1	63	64.2	113.598	0.342679	37.6791	55.3115	13.8785	4.50156	1.86916	0.342679	0.124611	29.1	0.29595	0.233645	1.13707	0.046729	0.514019	0.0778816	0	0	0.0155763	0	0.0311526	0.0155763	0	0.0155763	0.046729	0.0155763	0.529595	0.0778816	0.046729	0.934579	0	0	0	0.0778816	0.046729	0.934579
1	1	2	2	1	2	1	63	64.4	109.519	0.574534	35.2174	47.8416	14.3634	7.6087	3.92857	0.419255	0.217391	31.8	0.496894	0.310559	1.31988	0.108696	1.3354	0.15528	0.0931677	0	0.0310559	0.0776398	0.015528	0	0	0.0621118	0.015528	0.015528	1.5528	0.0310559	0	0	0	0	0	0.0310559	0	0
1	1	2	2	1	2	1	73	74.9	88.4379	0.801068	30.1202	42.2964	8.14419	5.10013	1.98932	0.293725	0.146862	30.5	0.600801	0.493992	1.18825	0.200267	1.16155	0.12016	0.0267023	0.0267023	0.0667557	0.0133511	0.0133511	0	0	0.133511	0.0133511	0.0133511	1.33511	0.0133511	0.0133511	1.33511	0	0	0	0.0133511	0.0133511	1.33511
1	1	2	2	2	2	1	83	84.2	93.8599	0.724466	31.1639	41.4014	10.0238	5.78385	4.76247	0.332542	0.213777	36.3	0.581948	0.43943	1.05701	0.178147	0.866983	0.154394	0.0118765	0	0.0593824	0	0.0118765	0	0	0.166271	0.023753	0.023753	1.18765	0.023753	0	0	0	0	0	0.023753	0	0
1	1	2	-1	-2	2	1	64	68.9	106.836	0.464441	36.9086	48.1858	15.1814	4.51379	1.582	0.333817	0.0870827	30.1	0.638607	0.624093	1.42235	0.11611	1.27721	0.0290276	0	0	0.0580552	0	0	0	0	0.0870827	0	0	0	0.0435414	0	0	0	0	0	0.0435414	0	0
1	1	2	-1	-2	2	1	80	84.7	106.718	0.578512	32.7155	51.7119	13.046	6.15112	2.52656	0.283353	0.141677	30.1	0.436836	0.318772	1.05077	0.0236128	0.590319	0.106257	0.0472255	0.0118064	0	0.0236128	0	0	0	0.0472255	0	0	0	0.0118064	0	0	0	0	0	0.0118064	0	0
0	1	1	-1	-2	2	1	65	69.1	118.205	0.520984	28.2779	61.4616	17.67	9.18958	1.09986	0.564399	0.0434153	29.1	0.463097	0.376266	1.3314	0.0578871	1.08538	0.0868307	0	0	0.0144718	0	0.0144718	0	0	0.0868307	0.0144718	0.0144718	1.44718	0.0434153	0.0144718	0.492041	0.0144718	0	0	0.0578871	0.0144718	0.376266
0	1	3	1	1	2	1	46	47.4	110.738	0.590717	35.0211	51.1814	15.0633	6.96203	1.94093	0.379747	0.0843882	31	0.295359	0.232068	1.35021	0.0632911	1.4135	0.147679	0	0	0	0	0	0	0	0.105485	0	0	0	0.105485	0.0421941	0.843882	0.021097	0	0	0.126582	0.0421941	0.7173
0	1	3	1	1	2	1	62	63.5	113.181	0.519685	30.8346	51.1339	20.2835	7.29134	3.13386	0.393701	0.15748	29.9	0.850394	0.598425	1.24409	0.141732	0.692913	0.283465	0.015748	0	0.0629921	0.0314961	0	0	0	0.15748	0.0629921	0.0629921	1.5748	0	0	0	0.015748	0.015748	1.5748	0.015748	0.015748	1.5748
0	1	3	1	1	2	1	76	77.6	91.7397	0.927835	36.5464	35.5026	9.18814	5.91495	3.64691	0.322165	0.231959	32.3	0.463918	0.347938	1.00515	0.115979	0.721649	0.180412	0	0	0.0515464	0.0128866	0.0128866	0	0	0.154639	0.0386598	0.0257732	0.850515	0.0128866	0.0128866	1.28866	0.0128866	0	0	0.0257732	0.0128866	0.64433
0	1	3	1	1	2	1	76	77.6	91.7397	0.927835	36.5464	35.5026	9.18814	5.91495	3.64691	0.322165	0.231959	32.3	0.579897	0.476804	1.00515	0.167526	0.798969	0.180412	0.0257732	0	0.0257732	0	0.0257732	0.0257732	0	0.0902062	0.0128866	0.0128866	1.28866	0.0128866	0.0128866	1.28866	0.0386598	0.0257732	0.850515	0.0515464	0.0386598	0.979381
0	1	3	1	1	2	1	76	77.6	91.7397	0.927835	36.5464	35.5026	9.18814	5.91495	3.64691	0.322165	0.231959	32.3	0.347938	0.231959	1.14691	0.0128866	1.28866	0.0902062	0	0	0	0	0.0515464	0.0386598	0.0257732	0.0515464	0	0	0	0.0515464	0	0	0.0257732	0	0	0.0773196	0	0
0	1	3	0	-2	2	1	46	47	123.319	0.319149	30.4468	62.9574	17.8936	7.65957	4.08511	0.489362	0.234043	33.2	0.531915	0.361702	1.51064	0	0	0.234043	0	0	0	0	0	0	0	0.12766	0	0	0	0.0425532	0.0212766	1.06383	0.0425532	0.0212766	1.06383	0.0851064	0.0425532	1.06383
0	1	3	0	-2	2	1	46	47	123.319	0.319149	30.4468	62.9574	17.8936	7.65957	4.08511	0.489362	0.234043	33.2	0.659574	0.574468	1.89362	0.106383	0.851064	0.12766	0	0	0.0851064	0.0212766	0	0	0	0.0638298	0	0	0	0	0	0	0	0	0	0	0	0
0	1	3	1	1	2	1	93	93.5	113.112	0.57754	36.0642	47.3904	17.5615	8.11765	3.39037	0.55615	0.171123	32.8	0.502674	0.417112	0.791444	0.139037	0.663102	0.106952	0	0	0.0534759	0.0320856	0.0106952	0	0	0.149733	0.0427807	0.0320856	0.812834	0.0213904	0.0106952	0.534759	0.0320856	0.0106952	0.363636	0.0534759	0.0213904	0.427807
0	1	3	-1	-2	2	1	46	49.5	104.081	0.606061	34.3838	48.1616	15.0303	4.88889	0.989899	0.323232	0.0606061	29.8	0.787879	0.727273	1.73737	0.181818	1.35354	0.121212	0	0	0.040404	0.020202	0	0	0	0.0606061	0.020202	0.020202	2.0202	0	0	0	0.0808081	0.040404	1.0101	0.0808081	0.040404	1.0101
0	1	3	-1	-2	2	1	46	49.5	104.081	0.606061	34.3838	48.1616	15.0303	4.88889	0.989899	0.323232	0.0606061	29.8	0.787879	0.666667	1.71717	0.20202	1.61616	0.20202	0.0606061	0	0.0606061	0	0	0	0	0.161616	0	0	0	0	0	0	0.020202	0.020202	2.0202	0.020202	0.020202	2.0202
0	1	1	1	1	2	1	46	47.4	110.738	0.590717	35.0211	51.1814	15.0633	6.96203	1.94093	0.379747	0.0843882	31	0.654008	0.485232	1.20253	0.105485	0.421941	0.316456	0.021097	0	0.0421941	0	0	0	0	0.105485	0.021097	0	0	0	0	0	0	0	0	0	0	0
0	1	1	1	1	2	1	69	70.9	92.7221	0.803949	34.2031	41.5656	10.7193	4.24542	1.18477	0.282087	0.0705219	29	0.719323	0.67701	1.26939	0.282087	1.05783	0.0987306	0	0	0.0564175	0	0	0	0	0.0705219	0	0	0	0	0	0	0	0	0	0	0	0
0	1	1	1	1	2	1	85	87.2	81.8463	1.08945	38.9908	27.0183	7.11009	4.91972	2.70642	0.344037	0.137615	31	0.206422	0.114679	0.917431	0.0458716	0.860092	0.0917431	0	0	0.0229358	0.0229358	0.0229358	0.0229358	0.0114679	0.0458716	0	0	0	0.0229358	0	0	0	0	0	0.0229358	0	0
0	1	1	1	1	2	1	86	87.4	103.215	0.583524	38.1236	42.9863	13.5011	5.29748	2.746	0.308924	0.1373	31.5	0.549199	0.389016	0.97254	0.0572082	0.457666	0.160183	0.0228833	0.0114416	0.0343249	0.0114416	0	0	0	0.0800915	0.0114416	0.0114416	1.14416	0	0	0	0	0	0	0	0	0
0	1	1	1	1	2	1	94	95.5	90.0105	0.900524	36.199	38.8482	9.76963	3.40314	0.900524	0.198953	0.0418848	33.4	0.575916	0.544503	0.963351	0.17801	0.858639	0.0628272	0	0	0.0209424	0	0	0	0	0.115183	0	0	0	0.0314136	0.0209424	0.691099	0	0	0	0.0314136	0.0209424	0.691099
0	1	1	1	0	2	1	46	51.2	108.125	0.605469	33.5938	50.8203	15.1562	6.38672	1.54297	0.449219	0.0976562	29.8	0.46875	0.429688	1.67969	0.0585938	1.30859	0.0976562	0	0	0.0195312	0.0195312	0.0195312	0	0	0.0390625	0	0	0	0	0	0	0	0	0	0	0	0
0	1	1	1	0	2	1	46	51.2	108.125	0.605469	33.5938	50.8203	15.1562	6.38672	1.54297	0.449219	0.0976562	29.8	0.839844	0.722656	1.79688	0.273438	1.67969	0.15625	0	0	0.117188	0	0.0195312	0	0	0.117188	0.0390625	0.0195312	0.976562	0.0195312	0	0	0	0	0	0.0195312	0	0
0	1	1	1	-1	2	1	58	63.7	107.206	0.392465	34.9765	51.8367	14.0031	4.89796	1.0989	0.313972	0.0784929	28.6	0.769231	0.627943	1.41287	0.21978	1.24019	0.141287	0	0	0.10989	0	0.0156986	0	0	0.172684	0.0156986	0	0	0.0470958	0.0470958	1.56986	0	0	0	0.0470958	0.0470958	1.56986
0	1	1	1	-1	2	1	58	63.7	107.206	0.392465	34.9765	51.8367	14.0031	4.89796	1.0989	0.313972	0.0784929	28.6	0.659341	0.486656	1.1146	0.125589	1.17739	0.282575	0.0313972	0	0.0784929	0	0.0470958	0	0	0.0784929	0.0156986	0.0156986	1.56986	0	0	0	0	0	0	0	0	0
0	1	1	1	0	2	1	81	86.5	88.2543	0.820809	36.3121	39.341	7.08671	3.37572	1.30636	0.208092	0.104046	31.4	0.693642	0.682081	1.01734	0.289017	0.878613	0.0924855	0	0	0.0462428	0	0	0	0	0.0924855	0.0115607	0.0115607	1.15607	0.0115607	0	0	0	0	0	0.0115607	0	0
0	1	2	1	0	2	1	34	33.1	87.0393	1.02719	28.9426	37.3112	13.7462	3.26284	2.74924	0.120846	0.181269	31.5	0.574018	0.483384	2.08459	0.302115	1.81269	0.21148	0	0	0.0302115	0	0	0	0	0.21148	0.0302115	0.0302115	3.02115	0.0302115	0	0	0	0	0	0.0302115	0	0
0	1	2	1	0	2	1	34	33.7	97.8932	0.771513	33.7982	40.9199	15.638	5.57864	1.21662	0.296736	0.0593472	28	0.356083	0.148368	2.37389	0.0296736	0	0.237389	0.0296736	0	0	0	0	0	0	0.118694	0	0	0	0.0296736	0.0296736	2.96736	0	0	0	0.0296736	0.0296736	2.96736
0	1	2	1	1	2	1	75	77.6	91.7397	0.927835	36.5464	35.5026	9.18814	5.91495	3.64691	0.322165	0.231959	32.3	0.309278	0.128866	1.15979	0.0128866	1.28866	0.141753	0	0	0.0257732	0.0128866	0.0902062	0.0257732	0.0128866	0.0515464	0	0	0	0.0128866	0.0128866	1.28866	0	0	0	0.0128866	0.0128866	1.28866
0	1	2	1	1	2	1	75	77.5	106.013	0.8	30.0387	51.5097	15.1097	5.83226	2.72258	0.36129	0.116129	31.3	0.516129	0.412903	1.08387	0.180645	1.01935	0.0903226	0.0258065	0.0129032	0.0774194	0.0516129	0.0129032	0.0129032	0	0.0903226	0.0258065	0.0129032	0.645161	0.0516129	0.0258065	0.645161	0	0	0	0.0516129	0.0258065	0.645161
0	1	2	1	1	2	1	79	81.8	110.061	0.537897	37.3716	47.4328	15.6112	6.84597	2.27384	0.452323	0.0855746	33.3	0.647922	0.488998	0.91687	0.134474	0.672372	0.220049	0.0244499	0.0122249	0.0611247	0.0244499	0	0	0	0.146699	0	0	0	0.0733496	0.0488998	0.806846	0	0	0	0.0733496	0.0488998	0.806846
0	1	3	5	3	2	1	62	63.2	111.313	0.585443	32.8956	49.7943	17.8956	7.45253	2.68987	0.443038	0.142405	29.9	0.917722	0.791139	1.23418	0.28481	0.886076	0.237342	0.0632911	0.0158228	0.110759	0.0158228	0.0158228	0	0	0.0632911	0	0	0	0.0632911	0.0474684	1.20253	0	0	0	0.0632911	0.0474684	1.20253
0	1	3	5	3	2	1	62	63.6	85.8805	0.990566	36.4937	31.2107	9.43396	5.59748	2.15409	0.314465	0.125786	29.5	0.267296	0.141509	0.518868	0.0314465	0	0.172956	0	0	0.0157233	0	0.0471698	0.0314465	0.0157233	0.0314465	0.0314465	0.0157233	0.786164	0.0314465	0.0157233	0.786164	0	0	0	0.0314465	0.0157233	0.786164
0	1	3	5	4	2	1	73	74.7	92.3963	0.736278	33.8688	39.5181	11.2851	5.31459	1.67336	0.348059	0.120482	29.6	0.615797	0.508701	1.27175	0.0535475	1.33869	0.0669344	0.0267738	0.0133869	0.0267738	0	0.0267738	0.0133869	0.0133869	0.0401606	0	0	0	0	0	0	0	0	0	0	0	0
0	1	3	5	4	2	1	73	74.7	92.3963	0.736278	33.8688	39.5181	11.2851	5.31459	1.67336	0.348059	0.120482	29.6	0.548862	0.508701	1.0174	0.120482	1.04418	0.133869	0	0	0.0803213	0	0.0267738	0.0267738	0.0133869	0	0.0133869	0	0	0.0133869	0.0133869	1.33869	0	0	0	0.0133869	0.0133869	1.33869
0	1	3	5	4	2	1	82	83.5	98.2395	0.347305	41.7964	37.1377	11.9042	4.70659	2.34731	0.203593	0.107784	31.7	0.874251	0.790419	1.06587	0.227545	0.946108	0.131737	0.0239521	0.011976	0.167665	0.0479042	0.011976	0.011976	0	0.0718563	0.011976	0.011976	1.1976	0	0	0	0	0	0	0	0	0
0	1	2	0	-1	2	1	83	87.3	91.3058	0.91638	35.5097	39.0378	10.6758	4.29553	0.870561	0.286369	0.0687285	29.4	0.504009	0.469645	0.91638	0.252005	0.733104	0.126002	0	0	0.0343643	0	0	0	0	0.160367	0.0114548	0.0114548	1.14548	0.0572738	0.0229095	0.45819	0	0	0	0.0572738	0.0229095	0.45819
0	1	2	0	-1	2	1	84	87.4	103.215	0.583524	38.1236	42.9863	13.5011	5.29748	2.746	0.308924	0.1373	31.5	0.560641	0.491991	0.90389	0.148741	0.617849	0.125858	0.0228833	0	0.0800915	0.0343249	0.0114416	0	0	0.0686499	0.0114416	0.0114416	1.14416	0	0	0	0	0	0	0	0	0
0	1	1	1	0	2	1	68	71.3	90.5049	0.701262	35.021	38.2328	9.7756	4.26367	2.51052	0.238429	0.126227	32.6	0.462833	0.406732	1.06592	0.0420757	0.939691	0.0701262	0	0	0.0420757	0.0280505	0.0140252	0	0	0.0140252	0.0140252	0.0140252	1.40252	0	0	0	0	0	0	0	0	0
0	1	1	1	-1	2	1	80	82.7	96.3603	0.70133	32.37	40.2418	11.8259	8.02902	3.18017	0.4474	0.145103	30.2	0.411125	0.338573	0.858525	0.0725514	0.205562	0.157195	0.0120919	0	0.0241838	0	0	0	0	0.108827	0	0	0	0.0362757	0.0120919	0.411125	0	0	0	0.0362757	0.0120919	0.411125
0	1	1	1	-1	2	1	80	82.7	96.3603	0.70133	32.37	40.2418	11.8259	8.02902	3.18017	0.4474	0.145103	30.2	0.423216	0.338573	1.0399	0.0846433	0.858525	0.108827	0	0	0.0120919	0	0	0	0	0.0483676	0	0	0	0	0	0	0	0	0	0	0	0
0	1	1	1	-1	2	1	80	82.9	95.3317	0.591074	38.5042	37.3341	10.1086	5.28347	3.51025	0.386007	0.156815	34.3	0.518697	0.422195	0.92883	0.217129	0.735826	0.168878	0.0241255	0	0.156815	0	0	0	0	0.13269	0.0120627	0.0120627	1.20627	0	0	0	0	0	0	0	0	0
0	1	1	1	1	2	1	89	91.8	106.405	0.718954	34.0414	47.5708	15.6754	5.79521	2.62527	0.348584	0.130719	33.4	0.610022	0.511983	0.925926	0.152505	0.620915	0.141612	0.0217865	0.0108932	0.119826	0.0217865	0	0	0	0.043573	0	0	0	0.0217865	0.0108932	0.544662	0	0	0	0.0217865	0.0108932	0.544662
1	1	2	1	0	2	1	31	30.8	88.8312	1.07143	33.1169	42.6623	8.76623	2.17532	1.00649	0.0974026	0.0649351	31.9	0.519481	0.357143	2.95455	0.0974026	2.17532	0.162338	0	0	0.0324675	0	0	0	0	0.194805	0	0	0	0.0324675	0	0	0.0649351	0	0	0.0974026	0	0
1	1	2	1	0	2	1	58	61.3	107.178	0.538336	35.367	47.0473	13.8825	7.81403	2.54486	0.50571	0.114192	29.8	0.50571	0.342577	1.32137	0.0978793	0.815661	0.195759	0	0	0.0326264	0	0	0	0	0.0978793	0.0326264	0	0	0	0	0	0.0163132	0.0163132	1.63132	0.0163132	0.0163132	1.63132
1	1	2	1	0	2	1	58	61.3	107.178	0.538336	35.367	47.0473	13.8825	7.81403	2.54486	0.50571	0.114192	29.8	0.326264	0.261011	1.32137	0.0489396	1.09299	0.0815661	0.0163132	0	0.0326264	0.0163132	0	0	0	0.0815661	0	0	0	0	0	0	0.0326264	0.0163132	0.815661	0.0326264	0.0163132	0.815661
1	1	2	1	1	2	1	71	74.2	98.6253	0.32345	43.4771	38.5445	9.63612	4.20485	2.43935	0.242588	0.121294	32.3	0.350404	0.32345	0.956873	0.134771	0.943396	0.121294	0.0134771	0	0.0539084	0	0	0	0	0.0943396	0.0134771	0.0134771	1.34771	0.0673854	0.0539084	1.07817	0.0269542	0.0134771	0.673854	0.0943396	0.0673854	0.97035
1	1	2	1	1	2	1	71	74.2	98.6253	0.32345	43.4771	38.5445	9.63612	4.20485	2.43935	0.242588	0.121294	32.3	0.32345	0.296496	1.10512	0.161725	1.01078	0.0673854	0	0	0.0673854	0.0134771	0.0134771	0.0134771	0	0.0539084	0.0269542	0.0269542	1.34771	0.0134771	0	0	0.0269542	0.0134771	0.673854	0.0404313	0.0134771	0.458221
1	1	3	3	3	2	1	76	79.7	110.238	0.489335	34.9686	51.4053	15.5458	6.3739	1.44291	0.476788	0.100376	31.8	0.777917	0.614806	1.07905	0.112923	0.702635	0.150565	0.0627353	0.0376412	0.0878294	0.0376412	0.0125471	0.0125471	0.0125471	0.0627353	0	0	0	0	0	0	0.0250941	0.0250941	1.25471	0.0250941	0.0250941	1.25471
1	1	3	3	3	2	1	76	79.3	97.8815	0.554855	37.4275	42.4338	10.4666	4.71627	2.29508	0.264817	0.075662	33	0.718789	0.542245	1.17276	0.0630517	0.75662	0.151324	0.0252207	0	0.0504414	0	0.0504414	0.0252207	0.0126103	0.100883	0	0	0	0.0126103	0	0	0.0504414	0.0504414	1.26103	0.0630517	0.0504414	1.00883
1	1	3	3	3	2	1	80	83.7	74.7551	0.991637	35.3166	26.368	7.19235	3.77539	1.12306	0.227001	0.083632	31.4	1.03943	0.88411	1.08722	0.274791	0.9319	0.155317	0.0238949	0.0119474	0.119474	0.0238949	0	0	0	0.238949	0.0119474	0	0	0.0477897	0.0358423	0.908005	0.0477897	0.0358423	0.908005	0.0955795	0.0716846	0.908005
1	1	3	3	3	2	1	91	94.7	101.404	0.432946	39.2503	42.1436	10.1584	6.58923	2.82999	0.359029	0.126716	31	0.359029	0.211193	0.686378	0.0527983	0.422386	0.168955	0.0211193	0	0.0211193	0	0.0422386	0.031679	0	0.0739176	0.0105597	0.0105597	1.05597	0.0739176	0.063358	0.908131	0.0211193	0.0105597	0.527983	0.095037	0.0739176	0.823654
1	1	3	3	3	2	1	91	94.8	106.255	0.411392	35.3692	50.0211	10.7068	6.85654	2.90084	0.390295	0.147679	30.4	0.727848	0.559072	0.85443	0.158228	0.495781	0.221519	0.0632911	0.021097	0.0632911	0.021097	0	0	0	0.158228	0.021097	0.021097	1.05485	0.021097	0.0105485	0.527426	0.0316456	0.0316456	1.05485	0.0527426	0.0421941	0.843882
1	1	2	3	1	2	1	57	62	89.8871	0.612903	36.129	42.0323	8.08065	2.53226	0.516129	0.129032	0.0322581	31.7	0.822581	0.774194	1.37097	0.322581	1.20968	0.145161	0	0	0.0967742	0	0	0	0	0.193548	0	0	0	0.0806452	0.0322581	0.645161	0.016129	0.016129	1.6129	0.0967742	0.0483871	0.806452
1	1	2	3	1	2	1	66	70.5	104.284	0.48227	36.7234	51.078	11.1489	4.01418	0.851064	0.255319	0.0425532	30.7	0.22695	0.170213	0.70922	0.0141844	1.41844	0.12766	0.0141844	0	0.0141844	0	0	0	0	0.070922	0	0	0	0.070922	0.0425532	0.851064	0	0	0	0.070922	0.0425532	0.851064
1	1	2	3	2	2	1	73	77.9	90.1797	0.706033	36.6496	37.0988	9.79461	4.49294	1.4249	0.269576	0.0770218	31.3	0.539153	0.333761	1.03979	0.0641849	0.513479	0.179718	0	0	0	0	0.0385109	0.012837	0.012837	0.0770218	0	0	0	0	0	0	0.012837	0.012837	1.2837	0.012837	0.012837	1.2837
1	1	2	3	2	2	1	73	77.9	90.1797	0.706033	36.6496	37.0988	9.79461	4.49294	1.4249	0.269576	0.0770218	31.3	0.449294	0.333761	1.03979	0.0641849	0.513479	0.141207	0.012837	0	0.0385109	0	0.0256739	0	0	0.12837	0.012837	0	0	0.012837	0.012837	1.2837	0.0385109	0.0256739	0.84724	0.0513479	0.0385109	0.97561
1	1	2	3	2	2	1	73	77.9	90.1797	0.706033	36.6496	37.0988	9.79461	4.49294	1.4249	0.269576	0.0770218	31.3	0.474968	0.372272	0.97561	0.0898588	1.10398	0.141207	0.012837	0	0.0385109	0.0256739	0	0	0	0.0641849	0.012837	0.012837	1.2837	0.012837	0.012837	1.2837	0	0	0	0.012837	0.012837	1.2837
1	1	2	1	-1	2	1	68	72	89.625	1.05556	33.6944	36.8472	13.0417	4.19444	0.777778	0.319444	0.0694444	30.8	0.5	0.444444	1.26389	0.0972222	0.791667	0.0833333	0	0	0.0416667	0	0	0	0	0.138889	0.0138889	0.0138889	1.38889	0	0	0	0	0	0	0	0	0
1	1	2	1	-1	2	1	69	72.2	101.039	0.747922	34.1828	42.2161	13.7673	7.64543	2.49307	0.443213	0.152355	30.1	0.526316	0.457064	1.09418	0.110803	1.21884	0.124654	0.0138504	0	0.0554017	0	0.0138504	0	0	0.110803	0	0	0	0.0277008	0.0138504	0.692521	0	0	0	0.0277008	0.0138504	0.692521
1	1	2	1	-1	2	1	69	72.2	101.039	0.747922	34.1828	42.2161	13.7673	7.64543	2.49307	0.443213	0.152355	30.1	0.373961	0.31856	1.08033	0.0554017	0.692521	0.0969529	0.0138504	0.0138504	0.0138504	0.0415512	0	0	0	0.152355	0.0554017	0.0554017	1.38504	0.0138504	0	0	0	0	0	0.0138504	0	0
1	1	2	1	1	2	1	84	15.6	89.2949	1.15385	20.641	48.7179	13.3974	4.9359	0.448718	0.320513	0	25.8	0.320513	0.128205	6.41026	0.0641026	6.41026	0.128205	0.128205	0	0	0	0	0	0	0.0641026	0	0	0	0	0	0	0	0	0	0	0	0
1	1	2	1	1	2	1	84	87.7	95.0513	0.513113	38.5291	36.146	11.4025	5.57583	2.87343	0.36488	0.13683	31.9	0.63854	0.54732	0.809578	0.171038	0.4561	0.205245	0.04561	0.0114025	0.0570125	0.0114025	0	0	0	0.159635	0.022805	0.022805	1.14025	0.04561	0.0342075	0.866591	0	0	0	0.04561	0.0342075	0.866591
1	1	1	1	0	2	1	38	37.8	96.0053	0.582011	35.6878	40.8466	11.8254	5.29101	1.77249	0.31746	0.0793651	32.4	0.714286	0.449735	1.87831	0.026455	0	0.26455	0.026455	0	0.026455	0.026455	0.0529101	0.026455	0	0.0793651	0	0	0	0.026455	0	0	0	0	0	0.026455	0	0
1	1	1	1	0	2	1	53	54.4	123.272	0.404412	31.3235	54.6875	27.3529	8.71324	0.772059	0.661765	0.0367647	28.3	0.459559	0.441176	1.15809	0.147059	0.698529	0.165441	0	0	0.0919118	0.0183824	0.0183824	0	0	0.0551471	0.0183824	0.0183824	1.83824	0.0183824	0	0	0	0	0	0.0183824	0	0
1	1	1	1	0	2	1	53	54.6	106.612	0.604396	36.2088	42.9121	16.9231	8.22344	1.77656	0.512821	0.0732601	28.6	0.531136	0.40293	1.24542	0.128205	0.531136	0.201465	0	0	0.03663	0	0.018315	0	0	0.10989	0.03663	0.018315	0.915751	0.03663	0.018315	0.915751	0	0	0	0.03663	0.018315	0.915751
1	1	1	1	0	2	1	87	88.8	104.043	0.540541	36.9932	46.1374	12.6464	6.77928	0.945946	0.45045	0.045045	30.1	0.461712	0.371622	0.788288	0.168919	0.529279	0.168919	0.0112613	0	0.045045	0	0	0	0	0.135135	0	0	0	0.0112613	0.0112613	1.12613	0	0	0	0.0112613	0.0112613	1.12613
1	1	2	1	1	2	1	62	63.9	77.4335	0.954617	37.8247	26.9797	6.00939	4.16275	1.518	0.250391	0.0938967	29.1	0.28169	0.187793	0.907668	0.0625978	1.17371	0.156495	0	0	0.0469484	0	0.0312989	0.0312989	0.0156495	0.0782473	0.0156495	0.0156495	1.56495	0.0156495	0	0	0	0	0	0.0156495	0	0
1	1	2	1	1	2	1	72	74.2	98.6253	0.32345	43.4771	38.5445	9.63612	4.20485	2.43935	0.242588	0.121294	32.3	0.566038	0.539084	1.21294	0.188679	1.15903	0.0808625	0	0	0.0673854	0.0134771	0	0	0	0.0808625	0.0808625	0.0269542	0.458221	0	0	0	0	0	0	0	0	0
1	1	2	1	1	2	1	72	74.5	110.604	0.442953	37.302	48.0268	14.7517	8.20134	1.87919	0.52349	0.107383	32.1	0.469799	0.268456	1.07383	0.0536913	0.671141	0.201342	0.0402685	0	0.0134228	0	0.0671141	0.0134228	0	0.107383	0	0	0	0.0402685	0.0402685	1.34228	0	0	0	0.0402685	0.0402685	1.34228
1	1	2	1	1	2	1	76	78.7	96.8742	0.787802	34.5362	40.2033	11.906	6.96315	2.46506	0.419314	0.114358	31.7	0.559085	0.457433	0.952986	0.177891	0.813215	0.165184	0.0127065	0	0.0508259	0	0	0	0	0.101652	0.0127065	0.0127065	1.27065	0.0127065	0	0	0	0	0	0.0127065	0	0
1	1	3	0	-1	2	1	22	21.6	116.019	0.277778	28.287	60.8796	15.8333	9.9537	0.833333	0.601852	0.0462963	28.6	0.277778	0.231481	3.7037	0.0462963	0	0.0462963	0	0	0	0	0.0462963	0	0	0.138889	0	0	0	0	0	0	0	0	0	0	0	0
1	1	3	3	2	2	1	71	73.1	83.7073	0.793434	39.8085	30.4241	7.81122	3.50205	1.38167	0.218878	0.0410397	34.9	0.205198	0.0820793	0.916553	0.0136799	0	0.150479	0	0	0.0136799	0	0.0683995	0.0136799	0.0136799	0.0547196	0	0	0	0.0273598	0.0273598	1.36799	0	0	0	0.0273598	0.0273598	1.36799
1	1	3	3	2	2	1	71	72.4	96.5331	0.759669	29.8895	53.7155	9.18508	2.59669	0.400552	0.151934	0.0138122	27.8	0.89779	0.842541	1.22928	0.31768	1.07735	0.0966851	0	0	0.0276243	0	0	0	0	0.138122	0	0	0	0.0276243	0.0276243	1.38122	0	0	0	0.0276243	0.0276243	1.38122
1	1	3	3	2	2	1	71	72.7	112.118	0.261348	40.1376	51.4993	12.8061	5.81843	1.5956	0.3989	0.0825309	30.9	0.742779	0.646492	1.16919	0.165062	0.577717	0.151307	0.0412655	0.0275103	0.0687758	0.0412655	0	0	0	0.123796	0	0	0	0.0275103	0.0137552	0.687758	0	0	0	0.0275103	0.0137552	0.687758
1	1	3	3	2	2	1	78	79.5	102.302	0.503145	35.195	47.2201	12.2013	4.38994	2.79245	0.264151	0.138365	34.5	0.603774	0.528302	1.04403	0.138365	0.918239	0.125786	0.0251572	0	0.0628931	0	0	0	0	0.0754717	0.0125786	0	0	0.0251572	0	0	0	0	0	0.0251572	0	0
1	1	3	3	3	2	1	84	85.7	103.944	0.513419	37.3279	50.0817	12.1354	3.53559	0.350058	0.256709	0.0233372	27.7	0.606768	0.443407	0.980163	0.105018	0.910152	0.198366	0.0233372	0.0116686	0.0350058	0	0.0583431	0.0116686	0	0.0466744	0.0233372	0.0116686	0.583431	0.0466744	0.0466744	1.16686	0	0	0	0.0466744	0.0466744	1.16686
1	1	2	3	0	2	1	43	42.1	95.6295	0.427553	28.2185	45.9382	13.3967	5.15439	2.49406	0.4038	0.142518	29.6	0.4038	0.380048	1.92399	0.142518	1.59145	0.0712589	0.023753	0	0.023753	0	0	0	0	0.0712589	0.023753	0.023753	2.3753	0.023753	0	0	0	0	0	0.023753	0	0
1	1	2	3	2	2	1	78	82.1	87.5518	1.03532	33.5566	31.7905	9.22046	7.32034	4.6285	0.401949	0.243605	32.3	0.255786	0.170524	1.0475	0.0243605	1.21803	0.0852619	0	0	0.0243605	0.0243605	0.0365408	0.0121803	0	0.0609013	0.0365408	0.0243605	0.803898	0.0365408	0.0243605	0.803898	0	0	0	0.0365408	0.0243605	0.803898
1	1	2	3	2	2	1	78	82.3	102.041	0.680437	33.6574	46.6707	14.3499	5.73512	0.947752	0.352369	0.036452	29.1	0.413123	0.340219	1.04496	0.036452	1.21507	0.0972053	0.0121507	0	0.0121507	0.0121507	0	0	0	0.0486027	0.0243013	0.0243013	1.21507	0.0121507	0	0	0	0	0	0.0121507	0	0
1	1	2	3	3	2	1	88	92.4	108.777	0.627706	34.0909	46.1905	17.1212	7.42424	3.32251	0.357143	0.140693	30.8	0.47619	0.38961	0.811688	0.140693	0.670996	0.119048	0	0	0.0541126	0	0	0	0	0.0974026	0.0108225	0.0108225	1.08225	0.04329	0.021645	0.541126	0	0	0	0.04329	0.021645	0.541126
1	1	2	3	3	2	1	88	92.4	108.777	0.627706	34.0909	46.1905	17.1212	7.42424	3.32251	0.357143	0.140693	30.8	0.465368	0.335498	0.768398	0.0649351	0.183983	0.205628	0.0324675	0.0108225	0.0108225	0.0108225	0.0324675	0.021645	0.0108225	0.0541126	0.0108225	0.0108225	1.08225	0.0108225	0.0108225	1.08225	0	0	0	0.0108225	0.0108225	1.08225
1	1	3	5	3	2	1	46	48.1	97.8586	0.602911	35.2599	44.8025	10.3326	5.32225	1.55925	0.31185	0.0623701	32.7	0.665281	0.561331	1.68399	0.0623701	1.39293	0.16632	0.02079	0	0.02079	0	0.04158	0	0	0.02079	0.02079	0.02079	2.079	0.0831601	0.0623701	1.58004	0	0	0	0.0831601	0.0623701	1.58004
1	1	3	5	3	2	1	46	48.1	97.8586	0.602911	35.2599	44.8025	10.3326	5.32225	1.55925	0.31185	0.0623701	32.7	0.831601	0.790021	1.85031	0.22869	1.89189	0.10395	0.04158	0.02079	0.12474	0.04158	0	0	0	0.27027	0.10395	0.0831601	1.6632	0.04158	0.04158	2.079	0	0	0	0.04158	0.04158	2.079
1	1	3	5	3	2	1	63	66	94.3939	0.818182	33.4394	43.8333	9.78788	4.40909	2.09091	0.318182	0.106061	31.9	0.636364	0.590909	1.24242	0.181818	1.13636	0.0909091	0	0	0.0757576	0	0	0	0	0.136364	0.0151515	0	0	0.0606061	0.030303	0.757576	0	0	0	0.0606061	0.030303	0.757576
1	1	3	5	2	2	1	73	75.8	109.657	0.527704	33.2058	54.1557	14.934	5.46174	1.37203	0.343008	0.0923483	31.8	0.883905	0.804749	1.21372	0.145119	0.844327	0.118734	0	0	0.105541	0	0.0263852	0.0131926	0.0131926	0.0395778	0	0	0	0	0	0	0	0	0	0	0	0
1	1	3	5	4	2	1	87	89.3	115.319	0.492721	32.9115	57.5812	16.0694	6.08063	2.17245	0.369541	0.111982	30.3	0.907055	0.817469	1.03024	0.167973	1.11982	0.12318	0	0	0.134378	0.0223964	0.0335946	0.0223964	0.0223964	0.111982	0.0111982	0.0111982	1.11982	0	0	0	0	0	0	0	0	0
0	2	1	2	0	2	1	63	65.1	121.214	0.875576	26.7127	55.0845	23.5023	11.1674	3.87097	0.737327	0.215054	29.9	0.384025	0.291859	1.21352	0.015361	1.5361	0.122888	0.015361	0	0.030722	0	0	0	0	0.122888	0.015361	0	0	0.0460829	0.015361	0.522273	0.015361	0	0	0.0614439	0.015361	0.399386
0	2	1	2	0	2	1	72	73.4	123.556	0.449591	31.2534	53.6785	25.327	9.63215	3.20163	0.708447	0.163488	29.8	0.435967	0.313351	0.831063	0.13624	0.544959	0.231608	0	0	0.0544959	0.013624	0.013624	0	0	0.13624	0.027248	0.027248	1.3624	0.0544959	0.013624	0.354223	0.013624	0.013624	1.3624	0.0681199	0.027248	0.544959
0	2	1	2	2	2	1	90	92	112.326	0.586957	32.1739	52.6196	17.4674	7.96739	1.52174	0.5	0.0978261	31.9	0.282609	0.217391	0.815217	0.0434783	0.543478	0.0978261	0.0217391	0	0.0217391	0.0108696	0	0	0	0.0869565	0.0326087	0.0108696	0.369565	0.0326087	0.0108696	0.369565	0.0108696	0.0108696	1.08696	0.0434783	0.0217391	0.543478
0	2	3	1	1	2	1	62	64.8	119.228	0.478395	33.7654	55.3241	19.1975	8.34877	2.09877	0.540123	0.138889	29.5	0.308642	0.216049	1.32716	0.0771605	1.23457	0.123457	0.0308642	0	0	0	0.0154321	0	0	0.0462963	0.0154321	0.0154321	1.54321	0	0	0	0.0154321	0	0	0.0154321	0	0
0	2	3	1	1	2	1	71	73.4	123.556	0.449591	31.2534	53.6785	25.327	9.63215	3.20163	0.708447	0.163488	29.8	0.531335	0.395095	1.13079	0.13624	0.953678	0.163488	0.027248	0	0.027248	0	0	0	0	0.0953678	0.0408719	0.0408719	1.3624	0.027248	0	0	0.013624	0	0	0.0408719	0	0
0	2	3	1	1	2	1	85	87.8	116.891	0.603645	32.0273	54.8747	17.3918	8.1549	3.83827	0.444191	0.170843	32.4	0.193622	0.102506	0.888383	0.022779	0.569476	0.0911162	0	0	0.0113895	0	0.022779	0.0113895	0.0113895	0.0113895	0	0	0	0	0	0	0.0341686	0.0341686	1.13895	0.0341686	0.0341686	1.13895
0	2	1	0	-2	2	1	20	19.6	115	0.612245	27.9592	59.949	17.9592	6.07143	2.55102	0.459184	0.153061	28.1	0.204082	0.153061	5.10204	0.153061	5.10204	0.0510204	0	0	0.0510204	0	0	0	0	0	0	0	0	0	0	0	0	0	0	0	0	0
0	2	1	0	-2	2	1	33	32.8	102.805	0.731707	31.311	47.3476	12.6524	8.44512	2.31707	0.487805	0.182927	30.6	0.426829	0.426829	1.31098	0.243902	0.762195	0.213415	0	0	0	0	0	0	0	0.0914634	0	0	0	0	0	0	0	0	0	0	0	0
0	2	1	0	-2	2	1	76	80	102.725	0.7125	33.9125	45.275	15.4375	5.225	2.1625	0.2875	0.075	30.6	0.35	0.2875	0.7625	0.1	0.3125	0.1375	0.0125	0	0.0375	0	0	0	0	0.0875	0.0125	0.0125	1.25	0.025	0.025	1.25	0	0	0	0.025	0.025	1.25
0	2	1	0	-2	2	1	76	80	102.725	0.7125	33.9125	45.275	15.4375	5.225	2.1625	0.2875	0.075	30.6	0.3125	0.25	1	0.0875	1.075	0.0875	0	0	0.025	0	0	0	0	0.1625	0.0375	0.0125	0.425	0.0375	0.0375	1.25	0.025	0.0125	0.625	0.0625	0.05	1
0	2	3	2	1	2	1	61	61.8	124.045	0.242718	36.2136	59.11	18.7864	7.23301	2.45955	0.420712	0.113269	33.2	0.614887	0.517799	1.42395	0.145631	0.906149	0.145631	0	0	0.0809061	0.0161812	0.0485437	0.0323625	0	0.0970874	0.0161812	0.0161812	1.61812	0.0161812	0	0	0.0323625	0.0161812	0.809061	0.0485437	0.0161812	0.550162
0	2	3	1	0	2	1	61	63	114.73	0.365079	35.2857	56.6667	14.0952	5.15873	3.15873	0.333333	0.15873	31.9	0.15873	0.111111	1.5873	0	0	0.031746	0	0	0	0	0	0	0	0.015873	0	0	0	0.047619	0.015873	0.539683	0	0	0	0.047619	0.015873	0.539683
0	2	3	1	1	2	1	82	84.1	105.089	0.39239	41.5696	45.3508	10.4994	5.96908	1.30797	0.39239	0.059453	29.8	0.523187	0.39239	0.97503	0.118906	0.713436	0.142687	0.0118906	0.0118906	0.0356718	0	0.0118906	0	0	0.0832342	0.0118906	0.0118906	1.18906	0.0237812	0.0237812	1.18906	0	0	0	0.0237812	0.0237812	1.18906
0	2	3	1	1	2	1	83	83.9	101.633	0.464839	40.3456	41.0369	12.9797	4.14779	2.66985	0.202622	0.154946	34.2	0.488677	0.262217	1.1323	0.0715137	1.1919	0.11919	0.011919	0	0.0238379	0	0.0357569	0.0238379	0.011919	0.0953516	0.0357569	0.0357569	1.1919	0.011919	0	0	0	0	0	0.011919	0	0
0	2	3	1	1	2	1	93	94.2	111.274	0.350318	34.7665	56.0191	13.1635	4.90446	2.07006	0.307856	0.116773	31.3	0.955414	0.785563	0.806794	0.286624	0.59448	0.29724	0.0636943	0.0212314	0.159236	0.0530786	0	0	0	0.0955414	0.0424628	0.0318471	0.806794	0	0	0	0	0	0	0	0	0
0	2	2	0	-1	2	1	71	73.7	114.125	0.542741	33.4328	50.9634	16.7164	10.3121	2.15739	0.63772	0.162822	32.9	0.298507	0.189959	0.773406	0.0678426	0.814111	0.176391	0.0135685	0	0	0.0135685	0.0135685	0	0	0.0678426	0.0407056	0.0135685	0.46133	0.027137	0.0135685	0.678426	0	0	0	0.027137	0.0135685	0.678426
0	2	2	0	-1	2	1	72	73.6	112.337	0.584239	31.3315	57.5408	14.6196	5.97826	2.2962	0.407609	0.13587	30.4	0.326087	0.17663	1.25	0.0271739	0.679348	0.108696	0	0	0.013587	0.0271739	0.0271739	0	0	0.0951087	0	0	0	0.0679348	0.013587	0.271739	0	0	0	0.0679348	0.013587	0.271739
1	2	3	1	1	2	1	46	47.9	124.447	0.563674	28.8727	60.8768	19.5616	11.3779	3.19415	0.626305	0.146138	32.2	0.39666	0.229645	1.33612	0.104384	0.835073	0.187891	0.0417537	0	0.0835073	0	0	0	0	0.167015	0.0417537	0.0417537	2.08768	0.0417537	0	0	0.0626305	0.0417537	1.37787	0.104384	0.0417537	0.835073
1	2	3	1	1	2	1	63	65.8	109.605	0.668693	30.8815	55.5623	12.7204	6.29179	3.48024	0.364742	0.167173	31	0.729483	0.607903	0.911854	0.395137	0.881459	0.303951	0.0151976	0	0.136778	0	0	0	0	0.227964	0.0303951	0.0303951	1.51976	0.136778	0.106383	1.18541	0	0	0	0.136778	0.106383	1.18541
1	2	3	1	1	2	1	86	87.8	116.891	0.603645	32.0273	54.8747	17.3918	8.1549	3.83827	0.444191	0.170843	32.4	0.455581	0.284738	0.728929	0.136674	0.47836	0.193622	0.0113895	0.0113895	0.0455581	0.0113895	0.0113895	0	0	0.148064	0.0113895	0.0113895	1.13895	0.0569476	0	0	0.0455581	0.0113895	0.296128	0.102506	0.0113895	0.136674
1	2	3	1	1	2	1	86	88.1	125.278	0.544835	28.0931	59.5233	23.3598	10.0454	3.71169	0.669694	0.204313	32	0.590238	0.408627	0.760499	0.136209	0.567537	0.215664	0.0113507	0	0.0227015	0.0113507	0.0113507	0.0113507	0	0.15891	0.0227015	0	0	0.045403	0.0113507	0.295119	0.0113507	0.0113507	1.13507	0.0567537	0.0227015	0.45403
1	2	2	0	-1	2	1	24	23.4	104.145	0.641026	29.188	56.8803	12.6923	3.4188	1.28205	0.25641	0.042735	27.8	0.854701	0.683761	2.94872	0.213675	3.4188	0.384615	0	0	0.042735	0	0	0	0	0.25641	0.042735	0.042735	4.2735	0.042735	0	0	0	0	0	0.042735	0	0
1	2	2	0	-1	2	1	46	49.7	109.759	0.54326	25.4728	54.0443	17.8672	8.53119	3.27968	0.482897	0.140845	29.9	0.422535	0.201207	1.20724	0.0402414	0	0.241449	0	0	0	0	0	0	0	0.100604	0.0804829	0.0402414	1.00604	0.0804829	0.0201207	0.523139	0	0	0	0.0804829	0.0201207	0.523139
1	2	3	1	1	2	1	46	46.1	120.195	0.32538	35.9436	50.564	21.2798	9.04555	3.03688	0.477223	0.195228	31.8	0.715835	0.477223	1.86551	0.10846	1.73536	0.21692	0.0433839	0	0.021692	0	0.021692	0	0	0.173536	0.0650759	0.0433839	1.43167	0	0	0	0.021692	0	0	0.021692	0	0
1	2	3	1	1	2	1	62	62.1	129.227	0.225443	34.4283	60.6924	23.3172	8.18035	2.38325	0.563607	0.128824	30.5	0.644122	0.515298	1.41707	0.177134	1.17552	0.128824	0.0322061	0	0.0966184	0.0161031	0	0	0	0.0966184	0	0	0	0.0161031	0	0	0.0322061	0.0322061	1.61031	0.0483092	0.0322061	1.0628
1	2	3	1	1	2	1	79	79.5	110.365	0.415094	35.0692	52.5535	14.0252	6.33962	1.94969	0.36478	0.0880503	28.7	0.918239	0.867925	1.0566	0.352201	0.767296	0.188679	0	0	0.100629	0	0	0	0	0.176101	0.0628931	0.0377358	0.754717	0	0	0	0.0377358	0.0377358	1.25786	0.0377358	0.0377358	1.25786
1	2	3	1	1	2	1	93	93.8	121.205	0.309168	35.0213	57.4627	17.9211	7.91045	2.57996	0.4371	0.159915	30.8	0.4371	0.277186	0.820896	0.021322	0.533049	0.159915	0	0	0.021322	0.010661	0.021322	0.021322	0.010661	0.0746269	0.010661	0.010661	1.0661	0.0533049	0.0319829	0.639659	0.0319829	0.021322	0.703625	0.0852878	0.0533049	0.660981
1	2	3	3	2	2	1	61	63.1	111.981	0.681458	31.775	50.729	18.336	8.06656	2.40887	0.554675	0.110935	30.2	0.44374	0.332805	1.1252	0.0950872	0.792393	0.158479	0.0158479	0.0158479	0.0633914	0.0316957	0	0	0	0.110935	0.0158479	0.0158479	1.58479	0	0	0	0.0316957	0	0	0.0316957	0	0
1	2	3	3	3	2	1	72	73.8	109.729	0.514905	35.2304	51.1924	13.4553	7.01897	2.30352	0.352304	0.108401	30.3	0.813008	0.731707	1.05691	0.176152	0.731707	0.176152	0.0135501	0	0.0406504	0.0135501	0.0135501	0.0135501	0.0135501	0.108401	0.0135501	0	0	0	0	0	0.0677507	0.0406504	0.813008	0.0677507	0.0406504	0.813008
1	2	3	3	3	2	1	80	81.8	109.389	0.672372	29.89	54.4621	14.6822	7.67726	2.00489	0.488998	0.122249	32.4	0.403423	0.317848	1.07579	0.0488998	0.611247	0.0855746	0.0122249	0	0.0122249	0.0122249	0.0244499	0	0	0.0977995	0.0733496	0.0611247	1.02689	0.0488998	0.0488998	1.22249	0	0	0	0.0488998	0.0488998	1.22249
1	2	3	3	3	2	1	81	82.1	111.255	0.548112	32.2046	54.9086	14.19	6.52862	2.87454	0.426309	0.158343	32	0.852619	0.816078	1.1084	0.280146	0.950061	0.0730816	0.0243605	0.0121803	0.0365408	0	0	0	0	0.0974421	0.0121803	0	0	0	0	0	0.0487211	0.0121803	0.316687	0.0487211	0.0121803	0.316687
1	2	2	2	2	2	1	46	48.6	107.716	0.534979	34.9588	48.251	16.3169	5.92593	1.74897	0.411523	0.102881	31.5	0.576132	0.555556	1.52263	0.205761	1.02881	0.144033	0	0	0.102881	0	0	0	0	0.102881	0	0	0	0.0205761	0	0	0	0	0	0.0205761	0	0
1	2	2	2	2	2	1	60	63.4	112.729	0.378549	35.0315	55.3628	13.5016	5.88328	2.58675	0.33123	0.157729	32	0.646688	0.536278	1.24606	0.189274	1.05678	0.173502	0.0157729	0	0.0473186	0	0	0	0	0.157729	0.0315457	0.0315457	1.57729	0	0	0	0.0157729	0	0	0.0157729	0	0
1	2	2	2	2	2	1	84	87.2	105.413	0.538991	33.8761	52.9702	11.5711	4.7133	1.74312	0.309633	0.0917431	29.2	0.458716	0.366972	0.928899	0.229358	0.802752	0.126147	0.0229358	0.0114679	0.0458716	0.0114679	0.0229358	0.0114679	0	0.114679	0.0114679	0.0114679	1.14679	0.0688073	0.0344037	0.573394	0.0344037	0	0	0.103211	0.0344037	0.389908
1	2	2	2	2	2	1	89	91.9	119.761	0.4679	31.469	58.2807	19.5974	7.97606	1.96953	0.446137	0.119695	30.3	0.848749	0.663765	0.85963	0.152339	0.696409	0.250272	0.0108814	0.0108814	0.0761697	0.054407	0.0435256	0.0217628	0.0108814	0.119695	0.054407	0.0326442	0.652884	0.0217628	0	0	0.0108814	0.0108814	1.08814	0.0326442	0.0108814	0.369967
1	2	2	2	2	2	1	89	92.1	107.904	0.510315	37.9479	49.1097	12.9967	5.90662	1.43322	0.336591	0.0760043	29.3	0.228013	0.162866	0.72747	0.0108578	0	0.108578	0	0	0	0	0.0325733	0.0108578	0.0108578	0.0108578	0	0	0	0.0217155	0.0108578	0.542888	0.0325733	0.0217155	0.716612	0.0542888	0.0325733	0.651466
1	2	1	0	-1	2	1	66	69.2	109.451	0.823699	30.578	48.2081	21.0694	7.97688	0.794798	0.491329	0.0289017	28.5	0.447977	0.404624	1.34393	0.101156	1.02601	0.0578035	0	0	0.0144509	0.0144509	0.0144509	0	0	0.0722543	0.0144509	0.0144509	1.44509	0	0	0	0	0	0	0	0	0
1	2	1	0	-1	2	1	72	75.2	107.088	0.651596	33.9761	47.2606	14.9734	7.30053	2.92553	0.385638	0.199468	32.8	0.478723	0.25266	0.984043	0.0531915	0.332447	0.212766	0	0	0.0132979	0.0132979	0.0132979	0.0132979	0	0.172872	0.0531915	0.0398936	1.01064	0.0398936	0	0	0	0	0	0.0398936	0	0
1	2	1	0	-1	2	1	79	82.1	111.255	0.548112	32.2046	54.9086	14.19	6.52862	2.87454	0.426309	0.158343	32	0.414129	0.304507	0.9257	0.0974421	0.767357	0.109622	0.0609013	0.0121803	0.0121803	0	0.0121803	0	0	0.0730816	0	0	0	0.0121803	0.0121803	1.21803	0	0	0	0.0121803	0.0121803	1.21803
1	2	1	1	1	2	1	46	47.5	114.568	0.357895	35.1579	58.8632	13.0316	5.2	1.97895	0.357895	0.105263	32.1	0.189474	0.126316	1.41053	0.0631579	1.41053	0.105263	0	0	0.0210526	0	0.0210526	0.0210526	0.0210526	0.0421053	0	0	0	0.189474	0.0631579	0.715789	0	0	0	0.189474	0.0631579	0.715789
1	2	1	1	1	2	1	58	60.3	111.808	0.53068	35.058	49.2371	18.5738	7.11443	1.29353	0.514096	0.0829187	29.1	0.381426	0.26534	1.14428	0.0995025	0.547264	0.182421	0	0	0.0497512	0	0.0165837	0	0	0.182421	0	0	0	0.0165837	0	0	0	0	0	0.0165837	0	0
1	2	1	1	1	2	1	67	69.4	100.288	0.504323	38.8473	43.9337	10.3026	5.1585	1.54179	0.331412	0.0864553	31.3	0.273775	0.216138	0.965418	0.129683	0.634006	0.129683	0	0	0.0288184	0	0	0	0	0.158501	0	0	0	0.0432277	0	0	0	0	0	0.0432277	0	0
1	2	1	1	1	2	1	80	81.4	115.049	0.429975	33.4767	57.5799	16.9902	5.09828	1.48649	0.307125	0.0859951	31.6	0.233415	0.159705	0.46683	0.0614251	0.2457	0.159705	0	0	0.012285	0.012285	0	0	0	0.0614251	0	0	0	0.0982801	0.04914	0.614251	0	0	0	0.0982801	0.04914	0.614251
1	2	1	1	1	2	1	80	81.5	108.699	0.417178	40	47.8405	12.7362	5.1411	2.56442	0.319018	0.134969	32.9	0.233129	0.122699	0.981595	0.0368098	0.404908	0.122699	0	0	0.0368098	0	0	0	0	0.0368098	0.0122699	0.0122699	1.22699	0.0368098	0.0122699	0.417178	0	0	0	0.0368098	0.0122699	0.417178
1	2	3	2	1	2	1	46	49.1	117.739	0.305499	36.721	56.0285	15.8248	7.63747	1.222	0.325866	0.0610998	30.2	0.305499	0.203666	1.83299	0.0203666	0	0.1222	0	0	0	0	0.0203666	0	0	0.0407332	0.0203666	0.0203666	2.03666	0.0407332	0	0	0	0	0	0.0407332	0	0
1	2	3	2	2	2	1	79	82.3	129.988	0.510328	27.8372	61.7254	27.8979	10.7898	1.21507	0.619684	0.072904	28.7	0.668287	0.522479	1.06926	0.157959	0.838396	0.18226	0.0121507	0.0121507	0.0243013	0.0121507	0.0121507	0	0	0.145808	0.0486027	0.0486027	1.21507	0.036452	0.0243013	0.801944	0	0	0	0.036452	0.0243013	0.801944
1	2	3	2	2	2	1	88	90.7	112.811	0.496141	34.9614	53.7376	15.1819	7.26571	1.16869	0.429989	0.0441014	32.1	0.297685	0.14333	0.937155	0.0110254	0	0.132304	0.0110254	0	0.0110254	0.0110254	0.0330761	0.0330761	0.0220507	0.0992282	0	0	0	0.0441014	0.0110254	0.286659	0	0	0	0.0441014	0.0110254	0.286659
1	2	3	2	2	2	1	88	91.1	110.626	0.461032	36.7838	50.9111	14.0834	5.45554	2.91987	0.307355	0.1427	31.3	0.691548	0.603732	0.834248	0.197585	0.669594	0.208562	0.0219539	0.0109769	0.0439078	0.0219539	0	0	0	0.0878156	0.0219539	0.0219539	1.09769	0.0219539	0	0	0	0	0	0.0219539	0	0
1	2	3	2	2	2	1	93	96.7	97.6836	0.41365	40.9617	39.6381	9.31748	4.66391	2.68873	0.206825	0.16546	33.1	0.268873	0.206825	0.879007	0.103413	0.723888	0.0723888	0	0	0.0103413	0	0	0	0	0.155119	0.041365	0.0310238	0.785936	0.0206825	0.0206825	1.03413	0	0	0	0.0206825	0.0206825	1.03413
1	2	2	-1	-2	2	1	73	73.5	114.939	0.721088	27.7687	53.0476	20.9524	10.2177	2.23129	0.653061	0.122449	28.7	0.380952	0.258503	0.789116	0.0680272	0.544218	0.163265	0.0136054	0	0	0	0.0272109	0	0	0.14966	0	0	0	0.0272109	0.0136054	0.680272	0	0	0	0.0272109	0.0136054	0.680272
0	3	3	-1	-2	2	1	46	47.6	93.6134	0.798319	36.4706	38.0462	11.9958	4.20168	2.12185	0.210084	0.12605	29.5	0.504202	0.420168	1.57563	0.315126	1.40756	0.147059	0	0	0.147059	0	0	0	0	0.189076	0.0840336	0.0630252	1.59664	0.0210084	0	0	0.0210084	0	0	0.0420168	0	0
0	3	3	-1	-2	2	1	60	62.1	128.76	0.273752	27.2786	69.7907	22.4477	7.64895	1.32045	0.531401	0.0966184	28.6	0.386473	0.37037	0.982287	0.128824	0.402576	0.161031	0	0	0.0483092	0.0161031	0.0161031	0	0	0.0966184	0.0805153	0.0322061	0.644122	0.0483092	0.0322061	1.0628	0.0805153	0.0644122	1.28824	0.128824	0.0966184	1.22383
0	3	1	-1	-2	2	1	46	46	126.609	0.152174	31.1957	61.9565	21.913	9.67391	1.73913	0.630435	0.0434783	28	0.5	0.347826	1.63043	0.108696	1.30435	0.195652	0.0217391	0	0.0869565	0	0.0217391	0	0	0.130435	0.0217391	0	0	0.0434783	0	0	0.0434783	0	0	0.0869565	0	0
0	3	1	-1	-3	2	1	55	55.9	121.753	0.465116	28.4615	67.8354	21.8962	3.09481	0	0.19678	0	23.2464	0.751342	0.715564	1.43113	0.232558	1.23435	0.143113	0	0	0.0894454	0	0	0	0	0.143113	0.0357782	0.0178891	0.894454	0	0	0	0.0357782	0.0357782	1.78891	0.0357782	0.0357782	1.78891
0	3	1	-1	-3	2	1	56	56	102	0.607143	35.6429	43.6429	12.7321	6.75	2.625	0.392857	0.142857	31.7	0.464286	0.446429	1.35714	0.196429	0.803571	0.125	0	0	0	0	0	0	0	0.125	0.0357143	0.0357143	1.78571	0.0357143	0.0178571	0.892857	0.0357143	0.0357143	1.78571	0.0714286	0.0535714	1.35714
0	3	2	-1	-2	2	1	81	85.5	107.602	0.865497	29.8947	52.9123	17.9532	5.1345	0.842105	0.315789	0.0584795	30.6	0.327485	0.315789	0.783626	0.163743	0.502924	0.116959	0	0	0.0467836	0.0116959	0	0	0	0.163743	0.0233918	0.0116959	0.584795	0	0	0	0.0935673	0.0467836	0.584795	0.0935673	0.0467836	0.584795
0	3	2	-1	-2	2	1	81	85.5	107.602	0.865497	29.8947	52.9123	17.9532	5.1345	0.842105	0.315789	0.0584795	30.6	0.280702	0.222222	0.432749	0.128655	0.105263	0.163743	0	0	0.0350877	0	0.0116959	0.0116959	0	0.152047	0.0350877	0.0233918	0.77193	0.0116959	0.0116959	1.16959	0.0233918	0.0233918	1.16959	0.0350877	0.0350877	1.16959
0	3	1	-2	-3	2	1	46	47.7	109.581	0.461216	35.4927	47.9245	15.3878	7.79874	2.51572	0.503145	0.146751	29.1	0.209644	0.0838574	1.04822	0.0419287	1.04822	0.146751	0	0	0.0419287	0	0	0	0	0.0628931	0	0	0	0.0209644	0.0209644	2.09644	0	0	0	0.0209644	0.0209644	2.09644
0	3	1	-2	-3	2	1	46	47.7	109.581	0.461216	35.4927	47.9245	15.3878	7.79874	2.51572	0.503145	0.146751	29.1	0.524109	0.398323	1.65618	0.104822	1.25786	0.146751	0	0	0.0209644	0	0	0	0	0.0838574	0.0628931	0	0	0	0	0	0	0	0	0	0	0
0	3	1	-2	-3	2	1	80	82.4	114.66	0.643204	31.25	53.8471	20.8131	6.91748	1.18932	0.436893	0.0970874	28.7	0.65534	0.521845	0.958738	0.109223	0.813107	0.169903	0.0121359	0	0.0364078	0	0.0121359	0.0121359	0	0.109223	0.0485437	0.0121359	0.315534	0.0242718	0	0	0	0	0	0.0242718	0	0
1	3	2	2	1	2	1	25	24.2	92.3554	0.867769	29.2149	53.2645	7.52066	0.909091	0.619835	0.0413223	0.0413223	31.3	0.330579	0.247934	1.36364	0.165289	1.03306	0.247934	0	0	0	0	0	0	0	0.247934	0.0413223	0.0413223	4.13223	0.123967	0.0413223	1.40496	0	0	0	0.123967	0.0413223	1.40496
1	3	2	2	2	2	1	51	54.1	104.603	0.665434	34.9168	46.5065	11.8854	6.45102	4.19593	0.38817	0.203327	32.5	0.240296	0.147874	1.16451	0.0554529	0	0.12939	0	0	0.0184843	0	0.0184843	0.0184843	0.0184843	0.0554529	0.0554529	0.0369686	1.21996	0.0184843	0	0	0	0	0	0.0184843	0	0
1	3	2	2	2	2	1	86	34.5	124.957	0.289855	38.2319	53.6522	19.1304	8.2029	5.44928	0.521739	0.231884	31.2	0.405797	0.173913	1.94203	0.0869565	0.956522	0.289855	0	0	0.057971	0	0.0289855	0	0	0.0869565	0.0289855	0	0	0.144928	0.0869565	0	0.057971	0.057971	2.89855	0.202899	0.144928	2.08696
1	3	2	2	0	2	1	61	62.9	112.48	0.540541	34.5946	46.8045	19.9682	7.85374	2.7186	0.556439	0.127186	32	0.63593	0.508744	1.04928	0.206677	0.73132	0.27027	0.0158983	0	0.0794913	0	0.0158983	0	0	0.190779	0.0317965	0.0317965	1.58983	0	0	0	0	0	0	0	0	0
1	3	2	2	0	2	1	61	62.9	112.48	0.540541	34.5946	46.8045	19.9682	7.85374	2.7186	0.556439	0.127186	32	0.524642	0.461049	1.20827	0.111288	0.683625	0.174881	0	0	0.0158983	0	0	0	0	0.174881	0.0476948	0.0317965	1.04928	0.0158983	0.0158983	1.58983	0.0158983	0	0	0.0317965	0.0158983	0.794913
1	3	2	2	0	2	1	61	62.8	117.675	0.366242	31.5924	55.2389	18.7102	9.53822	2.24522	0.621019	0.0955414	29.7	0.509554	0.382166	1.40127	0.127389	1.19427	0.143312	0.0159236	0	0.0796178	0.0159236	0.0159236	0	0	0.0955414	0.0159236	0.0159236	1.59236	0.0159236	0.0159236	1.59236	0.0318471	0	0	0.0477707	0.0159236	0.541401
1	3	2	2	1	2	1	82	84.2	97.4703	0.700713	37.6485	38.2304	9.29929	4.98812	6.60333	0.261283	0.285036	32.8	0.486936	0.285036	1.04513	0.0593824	0.712589	0.154394	0.0118765	0	0.0118765	0.0356295	0.0593824	0.0356295	0	0.0831354	0.023753	0.0118765	0.593824	0.0475059	0.0118765	0.308789	0	0	0	0.0475059	0.0118765	0.308789
1	3	2	2	1	2	1	87	89.1	104.074	0.516274	36.2851	51.2458	10.5275	4.06285	1.43659	0.258137	0.0897868	28.9	0.639731	0.527497	0.953984	0.224467	0.841751	0.145903	0.0112233	0	0.0785634	0	0	0	0	0.16835	0.0561167	0.03367	0.673401	0.03367	0	0	0.0224467	0	0	0.0561167	0	0
1	3	3	5	1	2	1	60	61.5	94.9106	0.601626	35.9675	44.7967	9.21951	3.60976	0.715447	0.211382	0.0487805	27.6	0.406504	0.373984	1.56098	0.146341	1.44715	0.0487805	0	0	0.0325203	0	0.0162602	0	0	0.0487805	0.0162602	0.0162602	1.62602	0	0	0	0	0	0	0	0	0
1	3	3	5	3	2	1	77	78.1	104.712	0.56338	39.8335	39.3726	14.5839	7.56722	2.79129	0.524968	0.140845	31.6	0.345711	0.268886	1.03713	0.0256082	0.640205	0.102433	0.0256082	0	0	0	0.0128041	0	0	0.0128041	0.0384123	0.0128041	0.435339	0.0256082	0	0	0	0	0	0.0256082	0	0
1	3	3	5	3	2	1	77	77.7	102.999	0.527671	34.6075	51.2098	12.1622	3.52638	0.952381	0.20592	0.03861	31.3	0.46332	0.3861	1.19691	0.0514801	0.965251	0.0772201	0	0	0.0514801	0.01287	0.02574	0.01287	0.01287	0.0643501	0.0900901	0.01287	0.18018	0	0	0	0	0	0	0	0	0
1	3	3	5	4	2	1	84	85.7	100.933	0.781797	35.2275	43.0572	11.6453	6.56943	3.66394	0.33839	0.210035	34.2	0.431739	0.210035	0.910152	0.0350058	0.781797	0.175029	0.0583431	0.0116686	0.0116686	0	0.0233372	0.0116686	0	0.0583431	0.0466744	0.0466744	1.16686	0.0116686	0	0	0	0	0	0.0116686	0	0
1	3	3	5	4	2	1	84	85.3	107.304	0.59789	33.7163	53.728	12.5205	5.16999	1.57093	0.293083	0.0820633	30.8	0.480657	0.375147	0.91442	0.117233	0.937866	0.14068	0.03517	0.0117233	0.0117233	0	0	0	0	0.0937866	0.03517	0.03517	1.17233	0.0234467	0.0117233	0.586166	0	0	0	0.0234467	0.0117233	0.586166
1	3	2	2	1	2	1	60	61.4	109.902	0.521173	32.7524	55.8469	14.9511	4.62541	1.20521	0.276873	0.0488599	29.4	0.602606	0.423453	1.25407	0.130293	0.618893	0.228013	0.0325733	0.0162866	0.0651466	0.0325733	0.0325733	0	0	0.0977199	0.0162866	0.0162866	1.62866	0.0162866	0	0	0	0	0	0.0162866	0	0
1	3	2	2	1	2	1	78	79	112.519	0.468354	34.3038	51.481	13.2405	9.24051	3.78481	0.582278	0.202532	32.4	0.64557	0.455696	1.05063	0.139241	0.924051	0.189873	0.0126582	0	0.0126582	0.0126582	0.0379747	0.0253165	0	0.240506	0.0506329	0.0379747	0.962025	0.0253165	0.0126582	0.632911	0	0	0	0.0253165	0.0126582	0.632911
1	3	2	2	2	2	1	93	94.5	99.619	0.687831	37.619	38.3704	10.0635	7.48148	5.38624	0.47619	0.222222	34.8	0.518519	0.232804	0.719577	0.042328	0.529101	0.222222	0.042328	0.031746	0.031746	0.031746	0.031746	0.010582	0	0.0529101	0.010582	0.010582	1.0582	0.042328	0.042328	1.0582	0	0	0	0.042328	0.042328	1.0582
1	3	2	2	2	2	1	93	94.4	102.373	0.847458	31.5042	50.964	14.3962	3.67585	1.00636	0.243644	0.0635593	30.7	0.487288	0.413136	1.00636	0.137712	1.05932	0.0741525	0	0	0.0317797	0	0	0	0	0.105932	0.0317797	0.0105932	0.360169	0	0	0	0	0	0	0	0	0
1	3	2	2	2	2	1	93	94.3	113.722	0.551432	32.5345	52.842	16.3521	7.73065	3.70095	0.4772	0.180276	30.1	0.28632	0.212089	0.742312	0.0530223	0.636267	0.116649	0	0	0.0106045	0.0106045	0.0106045	0.0106045	0.0106045	0.0424178	0.0106045	0	0	0.0954401	0.0318134	0.360551	0	0	0	0.0954401	0.0318134	0.360551
1	3	1	1	1	2	1	86	88.6	91.3318	0.530474	38.8488	40.474	7.58465	2.51693	1.37698	0.13544	0.0677201	28.7	0.316027	0.282167	0.857788	0.146727	0.699774	0.0677201	0	0	0.0564334	0	0.0112867	0	0	0.13544	0.0112867	0.0112867	1.12867	0.0564334	0.0225734	0.451467	0	0	0	0.0564334	0.0225734	0.451467
1	3	1	1	1	2	1	86	88.6	91.3318	0.530474	38.8488	40.474	7.58465	2.51693	1.37698	0.13544	0.0677201	28.7	0.462754	0.440181	0.699774	0.1693	0.451467	0.158014	0.0112867	0.0112867	0.0790068	0	0	0	0	0.0902935	0.0225734	0.0112867	0.564334	0.0112867	0	0	0	0	0	0.0112867	0	0
1	3	1	1	1	2	1	86	88.6	91.3318	0.530474	38.8488	40.474	7.58465	2.51693	1.37698	0.13544	0.0677201	28.7	0.406321	0.327314	0.857788	0.03386	0.756208	0.13544	0	0	0.0112867	0.0225734	0.0112867	0.0112867	0.0112867	0.0790068	0	0	0	0.112867	0.0677201	0.677201	0	0	0	0.112867	0.0677201	0.677201
1	3	2	1	1	2	1	65	66.4	113.464	0.421687	32.6205	60.8133	12.6054	5.43675	1.5512	0.331325	0.0753012	30.8	0.60241	0.466867	1.15964	0.120482	0.376506	0.240964	0.0150602	0	0.0451807	0.0150602	0.0150602	0	0	0.120482	0	0	0	0	0	0	0	0	0	0	0	0
1	3	2	1	1	2	1	66	66.5	118.782	0.330827	33.218	57.6842	17.5188	7.81955	2.19549	0.481203	0.135338	31.5	0.526316	0.43609	1.24812	0.165414	1.09774	0.135338	0.0150376	0	0.0300752	0	0.0150376	0	0	0.135338	0	0	0	0	0	0	0	0	0	0	0	0
1	3	2	1	1	2	1	77	77.6	102.307	0.631443	36.9845	43.3376	11.7268	6.80412	2.82216	0.399485	0.154639	34	0.412371	0.283505	0.876289	0.141753	0.824742	0.193299	0.0128866	0	0.064433	0.0257732	0.0128866	0	0	0.0386598	0.0128866	0	0	0.0128866	0	0	0	0	0	0.0128866	0	0
1	3	2	1	1	2	1	88	89	104.169	0.494382	38.0112	47.2022	10.5955	5.20225	2.67416	0.292135	0.146067	33.2	0.370787	0.224719	0.786517	0.0674157	0.561798	0.157303	0	0	0.011236	0	0.0561798	0.011236	0	0.101124	0	0	0	0.11236	0.0449438	0.449438	0	0	0	0.11236	0.0449438	0.449438
1	3	2	1	1	2	1	89	89.4	87.0582	0.693512	38.5682	35.481	7.61745	3.31096	1.38702	0.167785	0.0671141	30.3	0.458613	0.302013	0.659955	0.145414	0.425056	0.190157	0.0111857	0	0.0223714	0	0.0111857	0.0111857	0.0111857	0.201342	0.0447427	0.033557	0.850112	0.033557	0.033557	1.11857	0	0	0	0.033557	0.033557	1.11857
1	3	3	2	0	2	1	46	47.1	108.832	0.59448	32.5053	52.4204	16.8365	5.75372	0.700637	0.424628	0.0636943	27.2	0.276008	0.276008	1.80467	0.0636943	0.700637	0.0424628	0	0	0.0212314	0	0	0	0	0.0849257	0.0212314	0	0	0.0212314	0	0	0	0	0	0.0212314	0	0
1	3	3	2	2	2	1	69	70.8	110.381	0.254237	41.6667	48.2062	10.7345	7.00565	2.5	0.437853	0.155367	32.6	0.550847	0.409605	0.974576	0.0706215	0.282486	0.240113	0.0141243	0	0.0141243	0	0.0282486	0.0141243	0	0.0847458	0.0141243	0.0141243	1.41243	0.155367	0.0423729	0.39548	0	0	0	0.155367	0.0423729	0.39548
1	3	3	2	2	2	1	85	86.7	92.4337	0.77278	37.6701	37.8085	9.37716	3.58708	3.20646	0.161476	0.149942	34.7	0.415225	0.299885	1.10727	0.0807382	0.991926	0.0576701	0.011534	0	0.011534	0.011534	0.0346021	0.0230681	0.0230681	0.0346021	0.0230681	0.011534	0.576701	0.0346021	0.0230681	0.761246	0	0	0	0.0346021	0.0230681	0.761246
0	3	3	0	-1	2	1	79	80.7	124.102	0.359356	32.1809	60.9789	19.3928	8.73606	2.45353	0.656753	0.136307	33.3	0.892193	0.780669	1.10285	0.123916	0.86741	0.148699	0.0123916	0	0.0495663	0.0371747	0.0371747	0	0	0.0991326	0.0123916	0.0123916	1.23916	0	0	0	0.0371747	0.0247831	0.817844	0.0371747	0.0247831	0.817844
0	3	1	-1	-2	2	1	84	87.2	105.803	0.481651	34.5642	53.1307	10.7225	5.09174	1.81193	0.275229	0.0688073	30.8	0.538991	0.424312	0.711009	0.16055	0.240826	0.206422	0.0344037	0	0.0229358	0	0	0	0	0.137615	0.0573394	0.0458716	0.917431	0.0229358	0.0229358	1.14679	0.0458716	0	0	0.0688073	0.0229358	0.389908
0	3	2	0	-1	2	1	46	48.5	112.99	0.391753	35.5876	49.9381	16.0206	7.91753	3.1134	0.515464	0.164948	32.7	0.329897	0.164948	1.81443	0.0824742	1.54639	0.14433	0	0	0	0	0.0206186	0	0	0.0824742	0.0206186	0.0206186	2.06186	0.0206186	0.0206186	2.06186	0	0	0	0.0206186	0.0206186	2.06186
0	3	2	0	-1	2	1	46	48.5	112.99	0.391753	35.5876	49.9381	16.0206	7.91753	3.1134	0.515464	0.164948	32.7	0.474227	0.329897	1.42268	0.164948	1.29897	0.206186	0.0412371	0.0206186	0.0412371	0.0206186	0	0	0	0.103093	0.0618557	0.0618557	2.06186	0.0206186	0	0	0	0	0	0.0206186	0	0
0	3	2	0	-1	2	1	46	48.5	112.99	0.391753	35.5876	49.9381	16.0206	7.91753	3.1134	0.515464	0.164948	32.7	0.247423	0.0824742	1.54639	0	0	0.103093	0	0	0.0206186	0	0	0	0	0.0412371	0.0206186	0	0	0.0618557	0	0	0	0	0	0.0618557	0	0
0	3	2	0	-1	2	1	76	79.3	107.541	0.428752	33.5813	51.0088	13.1526	7.5662	1.79067	0.453972	0.113493	30.3	0.466583	0.390921	0.895334	0.189155	0.592686	0.126103	0.037831	0.0126103	0.0252207	0	0	0	0	0.0630517	0.0252207	0.0252207	1.26103	0.037831	0	0	0	0	0	0.037831	0	0
0	3	1	0	-1	2	1	83	84.7	99.5986	0.826446	32.8217	47.1074	11.4286	5.51358	1.91263	0.318772	0.0826446	34.4	0.283353	0.200708	0.838253	0.106257	0.791027	0.0590319	0	0	0.0354191	0	0.0236128	0.0236128	0.0118064	0.141677	0	0	0	0.0118064	0	0	0	0	0	0.0118064	0	0
0	3	3	1	0	2	1	59	61	102.443	0.590164	36.2787	46.8197	11.2459	6.09836	1.39344	0.393443	0.0655738	29.5	0.442623	0.262295	1.44262	0.0491803	0.540984	0.131148	0.0819672	0	0	0	0	0	0	0.0491803	0.0163934	0	0	0	0	0	0	0	0	0	0	0
0	3	3	1	1	2	1	60	61.2	102.042	0.669935	32.5	47.1078	11.0131	8.48039	2.27124	0.522876	0.179739	30.1	0.277778	0.163399	0.980392	0.0163399	0	0.147059	0	0	0	0	0.0163399	0	0	0.0490196	0.0490196	0.0326797	1.07843	0.0490196	0.0163399	0.555556	0	0	0	0.0490196	0.0163399	0.555556
0	3	3	1	1	2	1	76	77.4	101.318	0.607235	36.6537	43.0879	13.7855	5.60724	1.56331	0.335917	0.103359	30.4	0.568475	0.335917	1.09819	0.0387597	0.865633	0.206718	0.0258398	0.0129199	0.0129199	0.0387597	0.0387597	0.0129199	0.0129199	0.116279	0.0387597	0.0258398	0.852713	0.0129199	0.0129199	1.29199	0	0	0	0.0129199	0.0129199	1.29199
0	3	3	1	1	2	1	87	89	102.663	0.494382	36.1461	49.3258	12.6067	3.86517	0.224719	0.191011	0	26.5	0.595506	0.505618	0.898876	0.134831	0.561798	0.146067	0	0	0.0561798	0.0224719	0.011236	0.011236	0	0.224719	0.0898876	0.0561798	0.696629	0.0449438	0.0337079	0.853933	0	0	0	0.0449438	0.0337079	0.853933
0	3	3	1	1	2	1	88	89.2	106.883	0.683857	34.1704	47.87	17.8027	5.47085	0.863229	0.358744	0.0336323	29.9	0.403587	0.302691	0.997758	0.0560538	1.12108	0.0672646	0	0	0.0224215	0.0224215	0.0224215	0.0112108	0	0.112108	0	0	0	0.0336323	0.0224215	0.73991	0	0	0	0.0336323	0.0224215	0.73991
0	3	2	-2	-4	2	1	74	75.4	114.589	0.676393	29.443	55.7427	19.5623	6.68435	2.48011	0.397878	0.119363	32.9	0.729443	0.676393	1.06101	0.106101	0.994695	0.132626	0	0	0.0530504	0.0132626	0	0	0	0.159151	0.0265252	0.0132626	0.66313	0.0132626	0	0	0	0	0	0.0132626	0	0
0	3	2	4	2	2	1	69	71.6	112.877	0.265363	36.8575	54.3296	13.8547	5	2.5838	0.335196	0.0977654	33.3	0.363128	0.27933	0.977654	0.125698	0.782123	0.153631	0	0	0.0139665	0.0139665	0.0139665	0.0139665	0.0139665	0.139665	0.0139665	0.0139665	1.39665	0.027933	0.027933	1.39665	0	0	0	0.027933	0.027933	1.39665
0	3	2	4	2	2	1	69	72	123.306	0.5	31.2083	57.6111	23.4722	8.63889	1.875	0.527778	0.0972222	32.6	0.402778	0.25	0.930556	0	0	0.166667	0	0	0.0138889	0	0.0416667	0.0277778	0.0138889	0.0416667	0.0277778	0.0138889	0.694444	0.111111	0.0138889	0.166667	0	0	0	0.111111	0.0138889	0.166667
0	3	2	4	2	2	1	73	76.1	116.675	0.420499	34.5072	52.8121	18.1603	7.38502	3.40342	0.473062	0.157687	32.1	0.354796	0.21025	1.06439	0	0	0.118265	0	0	0	0.0131406	0.0131406	0	0	0.105125	0.065703	0.0525624	1.05125	0.0131406	0	0	0	0	0	0.0131406	0	0
0	3	2	4	4	2	1	73	76.3	108.296	0.458716	37.6802	44.9803	18.8991	5.28178	0.982962	0.353866	0.0393185	28.8	0.432503	0.327654	0.838794	0.183486	0.655308	0.131062	0	0	0.0262123	0	0	0	0	0.0655308	0.0131062	0	0	0.0262123	0	0	0	0	0	0.0262123	0	0
0	3	2	4	2	2	1	92	95.3	86.0441	0.839454	40.4302	29.6432	7.80693	4.56453	2.74921	0.272823	0.136411	33.9	0.503673	0.220357	0.797482	0.0734523	0.598111	0.220357	0	0	0.0419727	0.0104932	0.0104932	0	0	0.115425	0.0104932	0	0	0.0629591	0.0104932	0.167891	0	0	0	0.0629591	0.0104932	0.167891
0	3	2	1	-1	2	1	61	63.8	131.411	0.485893	25.674	66.4107	28.1818	8.65204	2.00627	0.501567	0.109718	30.4	0.501567	0.39185	1.25392	0.0783699	0.626959	0.141066	0	0	0.015674	0.031348	0.015674	0.015674	0	0.219436	0.0783699	0.0470219	0.940439	0.0470219	0.031348	1.03448	0.031348	0.031348	1.5674	0.0783699	0.0626959	1.25392
0	3	2	1	-1	2	1	83	85.5	119.93	0.444444	32.9474	55.2749	18.4327	8.26901	4.5614	0.409357	0.19883	33.7	0.608187	0.397661	0.865497	0.163743	0.748538	0.233918	0.0116959	0	0.0935673	0.0116959	0.0467836	0.0116959	0	0.163743	0.0467836	0.0350877	0.888889	0	0	0	0.0350877	0.0233918	0.77193	0.0350877	0.0233918	0.77193
0	3	2	1	-1	2	1	83	85.5	119.93	0.444444	32.9474	55.2749	18.4327	8.26901	4.5614	0.409357	0.19883	33.7	0.643275	0.526316	0.935673	0.175439	1.01754	0.140351	0.0584795	0.0116959	0.0233918	0.0233918	0	0	0	0.0818713	0.0116959	0.0116959	1.16959	0	0	0	0.0233918	0.0116959	0.584795	0.0233918	0.0116959	0.584795
0	3	1	1	-1	2	1	46	47.4	130.401	0.316456	26.0759	62.5527	26.0759	12.8059	2.57384	0.822785	0.126582	29.4	0.632911	0.485232	1.91983	0.126582	1.75105	0.105485	0	0	0.0421941	0	0	0	0	0.105485	0.021097	0.021097	2.1097	0.021097	0.021097	2.1097	0	0	0	0.021097	0.021097	2.1097
0	3	1	1	-1	2	1	60	61.7	136.937	0.307942	24.8298	70.3241	28.59	11.2804	1.62075	0.76175	0.113452	28.6	0.502431	0.437601	1.3128	0.0972447	1.34522	0.113452	0	0	0.0324149	0	0	0	0	0.194489	0.0486224	0.0162075	0.551053	0.0486224	0.0324149	1.06969	0	0	0	0.0486224	0.0324149	1.06969
0	3	1	1	-1	2	1	60	61.8	105.065	0.501618	32.589	54.3689	11.5696	4.44984	1.58576	0.291262	0.0970874	30.7	0.711974	0.66343	1.3754	0.291262	1.16505	0.12945	0	0	0.0161812	0	0	0	0	0.177994	0.0323625	0.0323625	1.61812	0.0323625	0.0161812	0.809061	0.0485437	0.0485437	1.61812	0.0809061	0.0647249	1.2945
0	3	1	1	-1	2	1	72	74.3	119.623	0.349933	29.852	61.2113	17.2948	6.87752	4.03769	0.417227	0.174966	35.2	0.605653	0.484522	1.00942	0.201884	0.713324	0.215343	0.013459	0	0.0403769	0	0	0	0	0.121131	0.0269179	0.013459	0.672948	0.0403769	0.013459	0.457604	0	0	0	0.0403769	0.013459	0.457604
0	3	1	1	-1	2	1	83	85.2	117.77	0.622066	26.7136	60.7864	19.2958	7.75822	2.5939	0.492958	0.140845	31.4	0.528169	0.36385	1.10329	0.140845	0.974178	0.129108	0.0352113	0.0117371	0.0352113	0.0234742	0	0	0	0.0821596	0.0352113	0.0234742	0.774648	0.0117371	0.0117371	1.17371	0.0117371	0.0117371	1.17371	0.0234742	0.0234742	1.17371
0	3	2	5	-3	2	1	46	47.3	100.233	0.570825	32.8541	52.7273	9.47146	2.47357	2.15645	0.190275	0.105708	31.8	0.676533	0.655391	1.90275	0.105708	1.69133	0.0845666	0	0	0.0634249	0	0	0	0	0.105708	0	0	0	0.0211416	0	0	0.0211416	0	0	0.0422833	0	0
0	3	2	5	-5	2	1	62	64.3	114.93	0.435459	28.3515	61.0886	16.0498	6.57854	2.42613	0.404355	0.139969	31.9	0.513219	0.451011	1.33748	0.139969	1.21306	0.0933126	0.0155521	0	0.0622084	0	0	0	0	0.0933126	0.0311042	0	0	0.0155521	0	0	0	0	0	0.0155521	0	0
0	3	2	5	-5	2	1	62	64.3	114.93	0.435459	28.3515	61.0886	16.0498	6.57854	2.42613	0.404355	0.139969	31.9	0.388802	0.326594	1.25972	0.0622084	1.16641	0.108865	0.0155521	0	0.0466563	0.0155521	0.0155521	0	0	0.0466563	0.0311042	0.0311042	1.55521	0	0	0	0.0466563	0	0	0.0466563	0	0
0	3	2	5	-5	2	1	63	64.4	100.947	0.68323	35.5745	46.0714	10.1708	4.64286	3.80435	0.232919	0.170807	33.1	0.357143	0.232919	1.4441	0.0310559	0.776398	0.108696	0.015528	0	0.015528	0	0	0	0	0.0931677	0.0310559	0.015528	0.776398	0	0	0	0.0776398	0.0310559	0.621118	0.0776398	0.0310559	0.621118
0	3	2	5	-5	2	1	82	83.7	112.521	0.454002	36.9534	48.4588	16.0335	7.6583	2.95102	0.46595	0.143369	31.5	0.46595	0.41816	1.02748	0.0358423	0.800478	0.0716846	0.0119474	0	0	0	0	0	0	0.0955795	0.0358423	0.0238949	0.78853	0	0	0	0.0119474	0.0119474	1.19474	0.0119474	0.0119474	1.19474
0	3	2	0	-1	2	1	35	34.6	121.879	0.317919	30	66.6474	18.3526	6.21387	0.375723	0.375723	0.0289017	26.4	0.83815	0.606936	2.60116	0.115607	2.16763	0.260116	0.0867052	0	0.0578035	0	0.0289017	0	0	0.0289017	0	0	0	0.0578035	0	0	0.0289017	0.0289017	2.89017	0.0867052	0.0289017	0.982659
0	3	1	0	-1	2	1	78	84	103.345	0.75	29.4048	49.9048	16.0119	6.08333	1.19048	0.369048	0.0714286	31.2	0.488095	0.428571	1.11905	0.0595238	0.952381	0.0595238	0	0	0.0238095	0	0.0119048	0.0119048	0	0.0952381	0.0119048	0.0119048	1.19048	0.047619	0.0119048	0.309524	0	0	0	0.047619	0.0119048	0.309524
0	3	3	1	-1	2	1	63	64.9	115.516	0.338983	31.5254	60.416	16.0092	5.53159	1.67951	0.3698	0.0770416	28.5	0.955316	0.878274	1.26348	0.200308	0.832049	0.1849	0.0154083	0	0.123267	0.0154083	0	0	0	0.154083	0.0154083	0.0154083	1.54083	0.0616333	0	0	0	0	0	0.0616333	0	0
0	3	3	1	-1	2	1	73	74.8	117.941	0.360963	35.6952	52.5535	17.2861	8.40909	3.63636	0.454545	0.187166	33	0.695187	0.508021	1.1631	0.0802139	0.668449	0.187166	0.0534759	0	0.026738	0.013369	0.026738	0	0	0.0935829	0	0	0	0.013369	0	0	0	0	0	0.013369	0	0
0	3	3	1	-1	2	1	73	75	117.653	0.533333	30.0133	57.7333	16.48	9.26667	3.6	0.52	0.2	33.4	0.293333	0.253333	1.12	0.04	0	0.0666667	0	0	0.0133333	0.0133333	0.0133333	0	0	0.0533333	0	0	0	0.0266667	0.0266667	1.33333	0	0	0	0.0266667	0.0266667	1.33333
0	3	3	1	-1	2	1	87	89.4	88.7696	0.850112	39.0716	30.8949	8.13199	5.57047	4.25056	0.33557	0.212528	34.7	0.671141	0.458613	0.738255	0.1566	0.480984	0.313199	0.111857	0.0223714	0.100671	0.0111857	0.0223714	0.0223714	0.0111857	0.0894855	0.0447427	0.0223714	0.559284	0.0223714	0.0111857	0.559284	0	0	0	0.0223714	0.0111857	0.559284
0	3	2	1	-1	2	1	62	63.7	110.487	0.345369	37.9592	48.3203	17.0487	5.16484	1.63265	0.266876	0.0470958	29.3	0.565149	0.455259	1.19309	0.298273	1.1617	0.204082	0.0156986	0	0.172684	0	0	0	0	0.0784929	0	0	0	0.0156986	0.0156986	1.56986	0	0	0	0.0156986	0.0156986	1.56986
0	3	2	1	-1	2	1	68	69.5	108.173	0.647482	33.0935	47.223	13.6259	9.10791	4.48921	0.47482	0.244604	32.7	0.302158	0.172662	1.19424	0.028777	0.719424	0.115108	0	0	0	0.0143885	0.0143885	0	0	0.0863309	0	0	0	0.0431655	0.0143885	0.489209	0	0	0	0.0431655	0.0143885	0.489209
0	3	2	1	-1	2	1	68	69.5	108.173	0.647482	33.0935	47.223	13.6259	9.10791	4.48921	0.47482	0.244604	32.7	0.359712	0.330935	1.00719	0.115108	0.546763	0.115108	0	0	0.0431655	0	0	0	0	0.0863309	0.028777	0.0143885	0.719424	0	0	0	0	0	0	0	0	0
0	3	2	1	-1	2	1	82	83.9	82.2408	0.953516	37.9142	30.0358	5.95948	4.42193	2.9559	0.238379	0.154946	32.7	0.417163	0.190703	0.822408	0.0476758	0.595948	0.22646	0.0595948	0	0.0476758	0.0357569	0.011919	0.011919	0	0.0357569	0.011919	0.011919	1.1919	0	0	0	0	0	0	0	0	0
0	3	2	1	-1	2	1	82	83.8	97.4821	0.52506	39.9284	41.4916	10.9189	3.78282	0.835322	0.286396	0.0835322	30	0.608592	0.48926	1.07399	0.22673	0.942721	0.131265	0	0	0.0596659	0	0.0119332	0	0	0.0954654	0.0238663	0.0238663	1.19332	0	0	0	0	0	0	0	0	0
0	3	1	2	-1	2	1	46	49.4	98.7449	0.748988	30.7287	50.668	13.6032	2.77328	0.222672	0.161943	0	27.4	0.97166	0.809717	1.78138	0.222672	1.11336	0.242915	0	0	0.0202429	0	0.0202429	0	0	0.222672	0	0	0	0.0404858	0.0202429	1.01215	0	0	0	0.0404858	0.0202429	1.01215
0	3	1	2	-1	2	1	61	65	101.769	0.661538	35.2462	46.7538	11.3231	6.84615	0.938462	0.430769	0.0307692	30.1	0.676923	0.569231	1.36923	0.138462	1.03077	0.138462	0	0	0	0	0	0	0	0.138462	0.0153846	0.0153846	1.53846	0.0153846	0	0	0	0	0	0.0153846	0	0
0	3	1	2	-1	2	1	61	64.7	121.546	0.479134	33.4467	52.1947	21.3138	10.3246	3.78671	0.57187	0.200927	31.4	0.448223	0.262751	0.911901	0.015456	0	0.247295	0.0309119	0	0.015456	0.015456	0	0	0	0.139104	0.015456	0.015456	1.5456	0	0	0	0	0	0	0	0	0
0	3	1	2	-1	2	1	68	72	123.306	0.5	31.2083	57.6111	23.4722	8.63889	1.875	0.527778	0.0972222	32.6	0.430556	0.319444	1.20833	0.0277778	1.38889	0.152778	0	0	0.0277778	0	0	0	0	0.111111	0.0555556	0.0277778	0.694444	0.0416667	0.0138889	0.472222	0	0	0	0.0416667	0.0138889	0.472222
0	3	1	2	-1	2	1	83	86.7	85.0173	1.09573	36.4014	32.7451	6.0669	4.19839	4.5098	0.184544	0.207612	34.4	0.449827	0.184544	0.934256	0.0346021	0.77278	0.230681	0.0230681	0	0.011534	0	0.0230681	0	0	0.0461361	0.011534	0.011534	1.1534	0	0	0	0	0	0	0	0	0
0	3	1	1	-1	2	1	33	32.5	112.923	0.430769	34.1538	56.6154	13.1692	4.61538	3.93846	0.276923	0.215385	30.1	0.369231	0.215385	2.18462	0.0923077	1.01538	0.184615	0.0615385	0	0	0	0.0307692	0	0	0.0615385	0	0	0	0.0307692	0	0	0	0	0	0.0307692	0	0
0	3	1	1	-1	2	1	58	59.4	124.832	0.454545	28.8047	61.1279	23.3838	10.2189	0.841751	0.538721	0.03367	28.8	0.353535	0.252525	1.0101	0.0841751	0	0.16835	0	0	0.03367	0.016835	0	0	0	0.10101	0.016835	0	0	0.016835	0	0	0	0	0	0.016835	0	0
0	3	1	1	-1	2	1	72	73.2	104.522	0.806011	28.3197	50.7377	16.0656	7.70492	0.887978	0.437158	0.0409836	27.6	0.191257	0.122951	0.915301	0.0273224	0.68306	0.0546448	0	0	0.0136612	0.0136612	0	0	0	0.0136612	0.068306	0.0273224	0.546448	0.068306	0.0273224	0.546448	0	0	0	0.068306	0.0273224	0.546448
0	3	1	1	-1	2	1	72	73.3	116.112	0.409277	31.3915	58.9632	16.0164	8.00819	1.32333	0.450205	0.0545703	28	0.245566	0.122783	1.06412	0.0272851	0	0.0818554	0	0	0.0136426	0	0	0	0	0.0818554	0.0136426	0	0	0.122783	0.0545703	0.600273	0	0	0	0.122783	0.0545703	0.600273
0	3	1	1	-1	2	1	56	56.5	116.442	0.778761	27.4159	54.7611	16.3363	9.87611	7.29204	0.477876	0.318584	33.9	0.230088	0.176991	1.06195	0	0	0.123894	0	0	0	0.0176991	0.0353982	0	0	0.0353982	0	0	0	0.123894	0.0530973	0.743363	0	0	0	0.123894	0.0530973	0.743363
[truncated: 356 more rows]

## Sheet: 0
H/A	Teams’ level	Opponent teams’ level	match goal difference	Goal difference on substitutions	player（Substituted=1 or Replaced=2）	effects	timing	Player playing time	TD	SD	JD	MD	FD	HD	SpD	HCR	SCR	MS	DRI	PAS	PAS%	FP	FP%	PL	LC	SC	PFT	KP	SH	G	OTS	PW	TK	STK	TK%	AD	SAD	AD%	GD	SGD	GD%	DA	SD	D
[truncated: 635 more rows]

[truncated: 1 more sheets: -1]
