# Supplementary material for: The Dominant factors and optimization plan of soccer substitutions in Chinese Football Association Super League under the Five-substitution rule
Source: PLoS One. 2025 Jun 23;20(6):e0326656. doi: 10.1371/journal.pone.0326656 (PMC12185027; doi:10.1371/journal.pone.0326656)
Supplement: S3 Table — The S3 Table is primarily used to compare the differences in technique and physical performance between the positive, neutral and negative effect groups. (XLSX) [file pone.0326656.s003.xlsx]

## Sheet: Sheet1
H/A	Teams’ level	Opponent teams’ level	match goal difference	Goal difference on substitutions	player（Substituted=1 or Replaced=2）	effects	timing	Player playing time	TD	SD	JD	MD	FD	HD	SpD	HCR	SCR	MS	DRI	PAS	PAS%	FP	FP%	PL	LC	SC	PFT	KP	SH	G	OTS	PW	TK	STK	TK%	AD	SAD	AD%	GD	SGD	GD%	DA	SD	D
1	1	2	5	3	1	1	56	37.2	106.989	0.591398	34.9731	43.8172	14.1398	10	3.46774	0.61828	0.241935	29.2	0.430108	0.349462	2.47312	0.0537634	1.34409	0.0806452	0.0268817	0	0.0537634	0.0268817	0	0	0	0.0268817	0	0	0	0.0537634	0.0268817	0	0	0	0	0.0537634	0.0268817	1.34409
0	2	2	-1	0	1	-1	33	69.7	108.192	0.516499	34.0029	47.9053	14.0316	8.76614	2.96987	0.516499	0.186514	32.7	0.45911	0.315638	1.36298	0.0860832	1.19082	0.129125	0.0286944	0	0.0430416	0	0	0	0	0.10043	0.0573888	0.0430416	1.09039	0.0143472	0	0	0	0	0	0.0143472	0	0
0	2	1	0	-2	1	1	33	67.7	108.892	0.679468	31.1374	47.2378	17.223	9.82275	2.8065	0.664697	0.177253	31.4	0.354505	0.28065	1.24077	0.0738552	0.590842	0.103397	0	0	0	0	0	0	0	0.0590842	0.0443131	0.0295421	0.974889	0.014771	0	0	0.014771	0.014771	1.4771	0.0295421	0.014771	0.738552
0	2	3	-1	-1	1	-1	68	27.7	101.3	0.685921	32.1661	45.4513	13.4296	5.45126	4.15162	0.505415	0.144404	29.2	0.144404	0.144404	3.61011	0	0	0	0	0	0	0	0	0	0	0.0361011	0.0361011	0	0	0.0722022	0	0	0	0	0	0.0722022	0	0
1	2	1	-3	-3	1	-1	69	25.2	120.516	0.555556	32.3413	51.4683	15.5556	9.04762	11.5873	0.436508	0.436508	29.7	0.47619	0.396825	3.57143	0.0396825	0	0.119048	0.0793651	0	0.0396825	0	0	0	0	0	0	0	0	0	0	0	0	0	0	0	0	0
0	2	1	-1	-1	1	-1	70	25.3	99.5652	0.711462	37.2332	35.2964	14.1502	9.24901	2.88538	0.592885	0.197628	30.4	0.750988	0.632411	3.20158	0.0790514	3.95257	0.197628	0.0790514	0.0395257	0	0	0.0395257	0.0395257	0	0.158103	0	0	0	0.118577	0	0	0	0	0	0.118577	0	0
0	2	3	1	1	1	1	71	27.9	103.19	0.967742	28.172	47.7061	16.0932	7.77778	2.50896	0.430108	0.107527	34.7	0.215054	0.143369	0.896057	0.107527	1.1828	0.179211	0	0	0.0358423	0	0	0	0	0.107527	0.0358423	0.0358423	3.58423	0	0	0	0	0	0	0	0	0
1	2	2	-2	-2	1	-1	75	19.6	137.347	0.0510204	34.5918	67.398	25.7143	7.19388	2.39796	0.408163	0.102041	32	0.663265	0.510204	5.10204	0	0	0.0510204	0.102041	0.0510204	0	0	0.0510204	0	0	0.153061	0.0510204	0.0510204	5.10204	0.0510204	0.0510204	0	0	0	0	0.0510204	0.0510204	5.10204
1	2	2	0	0	1	0	78	22.2	93.5586	0.630631	33.7838	40.5405	11.7568	4.23423	2.61261	0.225225	0.135135	28.8	0.315315	0.27027	4.5045	0.18018	4.5045	0.045045	0	0	0.045045	0	0	0	0	0.135135	0	0	0	0.045045	0.045045	0	0	0	0	0.045045	0.045045	4.5045
0	2	3	1	1	1	1	83	15	112.333	0.6	31.7333	50.7333	14.8667	10.9333	3.46667	0.466667	0.133333	30.6	0.4	0.2	4.46667	0.0666667	0	0.2	0	0	0.0666667	0	0	0	0	0.266667	0	0	0	0.0666667	0	0	0	0	0	0.0666667	0	0
0	2	2	0	0	1	0	84	9.6	106.042	0.520833	34.6875	45.625	17.3958	6.77083	1.04167	0.520833	0.104167	29.2	0.833333	0.729167	8.95833	0.416667	7.8125	0.208333	0	0	0	0	0	0	0	0.3125	0	0	0	0	0	0	0	0	0	0	0	0
1	2	2	2	2	1	1	84	10.4	118.846	0.576923	28.8462	53.6538	21.8269	7.5	6.44231	0.480769	0.192308	25.5	1.05769	0.480769	7.69231	0.192308	4.80769	0.480769	0	0	0	0	0.0961538	0	0	0.384615	0.192308	0.192308	9.61538	0	0	0	0.0961538	0	0	0.0961538	0	0
0	2	2	-1	-1	1	-1	92	4.7	115.319	0.638298	28.0851	42.3404	23.1915	15.9574	5.10638	0.851064	0.212766	26	0.851064	0.638298	21.2766	0	0	0.212766	0	0	0	0	0	0	0	0.425532	0	0	0	0.425532	0	0	0	0	0	0.425532	0	0
1	2	3	2	2	1	1	93	4	134.5	0.25	22.75	75.75	23.25	8.75	3.5	0.5	0.25	15.1	0.5	0.25	25	0.25	25	0	0	0	0	0	0	0	0	0.5	0	0	0	0	0	0	0	0	0	0	0	0
0	1	3	1	-1	1	1	46	51.6	113.45	0.717054	28.8953	46.2403	23.7791	10.562	3.25581	0.697674	0.135659	30.4	0.368217	0.290698	1.41473	0.0581395	0.639535	0.135659	0	0	0.0193798	0	0	0	0	0.0387597	0.0193798	0.0193798	1.93798	0	0	0	0	0	0	0	0	0
1	1	1	1	0	1	1	38	63	103.841	0.619048	35.9841	41.6984	15.5714	7.53968	2.42857	0.412698	0.126984	31.7	0.365079	0.190476	0.666667	0.0634921	0	0.206349	0.015873	0.015873	0.031746	0	0.015873	0	0	0.142857	0.031746	0.015873	0.793651	0.0634921	0.015873	0	0	0	0	0.0634921	0.015873	0.412698
0	1	1	1	1	1	1	86	11.3	131.504	0.619469	27.7876	61.7699	20	11.1504	10.2655	0.619469	0.353982	32.9	0.619469	0.265487	5.9292	0.0884956	8.84956	0.353982	0	0	0	0	0.0884956	0.0884956	0	0.176991	0.0884956	0.0884956	8.84956	0.0884956	0	0	0	0	0	0.0884956	0	0
0	2	3	0	-2	1	1	46	49.5	93.4545	0.888889	29.9596	44.7273	10.4444	4.64646	2.76768	0.242424	0.141414	31.2	0.505051	0.30303	1.61616	0	0	0.181818	0.040404	0	0.020202	0	0.0606061	0	0	0.141414	0.020202	0.020202	2.0202	0.0808081	0	0	0	0	0	0.0808081	0	0
0	2	2	-2	-2	1	-1	46	52.2	107.069	0.402299	39.5019	48.2759	13.2567	4.65517	0.977011	0.229885	0.0383142	30.6	0.59387	0.440613	1.7433	0.153257	1.43678	0.0766284	0	0	0.0191571	0	0.0191571	0.0191571	0	0.0383142	0	0	0	0	0	0	0	0	0	0	0	0
1	2	1	-1	-1	1	-1	64	33.3	93.5435	0.720721	35.5556	35.015	13.0631	6.96697	2.22222	0.42042	0.0900901	25.3	0.36036	0.18018	2.01201	0.03003	0	0.18018	0	0	0	0	0	0	0	0.03003	0	0	0	0.0600601	0	0	0	0	0	0.0600601	0	0
1	2	3	4	4	1	1	66	27.6	107.355	0.615942	32.5	52.2464	11.7754	7.53623	2.75362	0.543478	0.108696	32.4	0.615942	0.57971	3.62319	0.108696	3.62319	0.0362319	0	0	0	0	0	0	0	0.0724638	0.0362319	0.0362319	3.62319	0	0	0	0.0362319	0	0	0.0362319	0	0
1	2	2	1	0	1	1	80	17.7	109.548	0.508475	32.7119	48.8701	13.9548	10.5085	3.05085	0.734463	0.225989	30.9	0.39548	0.112994	2.82486	0	0	0.112994	0.0564972	0.0564972	0	0.0564972	0.0564972	0	0	0.0564972	0	0	0	0	0	0	0	0	0	0	0	0
0	2	2	-2	-2	1	-1	46	52.2	107.069	0.402299	39.5019	48.2759	13.2567	4.65517	0.977011	0.229885	0.0383142	28.8	0.747126	0.727969	1.70498	0.153257	1.91571	0.0574713	0	0	0.0383142	0.0383142	0.0191571	0.0191571	0	0.0766284	0.0191571	0	0	0.0191571	0.0191571	0	0	0	0	0.0191571	0.0191571	1.91571
0	2	1	1	1	1	1	62	36	111.583	0.25	41.1667	44.4722	14.7778	6.69444	4.22222	0.361111	0.222222	27.9	0.277778	0.222222	2.44444	0.0833333	1.86111	0.0555556	0	0	0	0	0	0	0	0.0833333	0.0277778	0.0277778	2.77778	0.0277778	0	0	0	0	0	0.0277778	0	0
1	2	2	2	1	1	1	68	30.7	101.433	0.456026	42.2801	40.228	13.3225	3.55049	1.62866	0.228013	0.0325733	28.4	0.325733	0.228013	2.8013	0.0651466	1.62866	0.0651466	0	0	0	0	0	0	0	0.0651466	0	0	0	0.0325733	0.0325733	0	0	0	0	0.0325733	0.0325733	3.25733
1	2	1	1	1	1	1	91	7.8	101.026	0.384615	38.9744	27.6923	16.6667	13.2051	4.10256	1.02564	0.25641	33.5	0.25641	0.128205	12.8205	0	0	0.128205	0	0	0	0	0	0	0	0.128205	0	0	0	0	0	0	0	0	0	0	0	0
0	2	2	0	-1	1	1	61	35.7	96.8908	0.70028	35.6583	40.5042	11.1765	7.22689	1.65266	0.47619	0.0840336	30.2	0.336134	0.168067	1.87675	0.0840336	1.87675	0.168067	0	0	0	0	0	0	0	0	0	0	0	0.0560224	0.0280112	0	0	0	0	0.0560224	0.0280112	1.40056
1	2	1	0	-1	1	1	62	39.1	89.4118	1.09974	31.9949	39.2327	11.202	4.91049	0.971867	0.306905	0.0511509	31.2	0.230179	0.179028	1.81586	0.0511509	1.27877	0.0767263	0	0	0	0.0255754	0.0511509	0.0255754	0.0255754	0.0511509	0	0	0	0	0	0	0.0255754	0.0255754	2.55754	0.0255754	0.0255754	2.55754
0	2	2	1	0	1	1	63	31.8	101.604	0.471698	37.4528	45.6918	10.3145	5.62893	2.01258	0.314465	0.0943396	30.3	0.534591	0.314465	3.14465	0.0314465	3.14465	0.188679	0	0	0.0628931	0.0628931	0.125786	0.0314465	0	0	0	0	0	0	0	0	0	0	0	0	0	0
0	2	3	-1	1	1	-1	64	30.9	104.239	0.776699	28.8997	53.7217	14.3689	5.98706	0.485437	0.323625	0.0647249	26.4	0.517799	0.453074	2.0712	0.0970874	2.16828	0.194175	0	0	0	0	0	0	0	0	0	0	0	0.0647249	0.0323625	0	0.0323625	0.0323625	3.23625	0.0970874	0.0647249	2.13592
0	2	3	2	2	1	1	67	26.9	96.171	0.520446	38.1784	42.0074	7.43494	6.24535	1.78439	0.334572	0.111524	29.5	0.297398	0.260223	2.63941	0.0371747	3.71747	0.0743494	0	0	0	0.0371747	0.0743494	0	0	0	0	0	0	0.0371747	0	0	0.0371747	0	0	0.0743494	0	0
1	2	2	0	-1	1	1	69	26.5	103.623	0.641509	34.9811	43.8491	14.4906	6.9434	2.67925	0.415094	0.188679	28.7	0.45283	0.301887	2.37736	0.0377358	0	0.226415	0	0	0	0	0.0754717	0.0377358	0.0377358	0	0	0	0	0.0377358	0.0377358	0	0	0	0	0.0377358	0.0377358	3.77358
1	2	3	2	1	1	1	55	40.6	90.0493	1.05911	33.202	39.2118	7.95567	5.68966	2.88177	0.246305	0.123153	28.7	0.344828	0.270936	1.79803	0.0985222	1.23153	0.0985222	0	0	0.0738916	0.0246305	0	0	0	0.0246305	0.0246305	0.0246305	2.46305	0.0738916	0.0246305	0	0	0	0	0.0738916	0.0246305	0.837438
0	2	1	-3	0	1	-1	58	38.8	85.232	1.36598	29.3299	40.4381	6.90722	5.51546	1.67526	0.412371	0.154639	32.2	0.154639	0.128866	2.06186	0	0	0.0515464	0	0	0	0	0	0	0	0	0	0	0	0.0515464	0.0257732	0	0	0	0	0.0515464	0.0257732	1.28866
0	2	1	0	-1	1	1	46	49.7	99.8592	0.865191	34.6278	43.9839	10.5231	5.41247	4.44668	0.241449	0.261569	32.7	0.301811	0.140845	1.73038	0	0	0.120724	0.0201207	0.0201207	0	0	0.0402414	0.0201207	0	0	0	0	0	0.0804829	0.0201207	0	0.0402414	0.0201207	1.00604	0.120724	0.0402414	0.684105
1	2	2	-1	0	1	-1	46	52	99.8654	0.769231	33.8269	45.3077	10.5385	5.42308	4	0.326923	0.173077	31.7	0.230769	0.153846	1.69231	0	0	0.0961538	0.0192308	0	0	0.0192308	0.0384615	0	0	0.0192308	0	0	0	0.0384615	0	0	0	0	0	0.0384615	0	0
1	2	3	1	0	1	1	59	37.6	96.1702	0.664894	35.8511	41.6223	10.2394	4.62766	3.16489	0.212766	0.18617	33.8	0.37234	0.239362	2.65957	0	0	0.0797872	0.0265957	0	0	0	0.0797872	0.0531915	0	0.0265957	0	0	0	0.0265957	0	0	0	0	0	0.0265957	0	0
0	2	1	-1	-1	1	-1	62	34.2	101.871	0.643275	34.8246	41.1988	17.3099	6.43275	1.46199	0.409357	0.0877193	33.1	0.204678	0.116959	2.19298	0.0584795	2.92398	0.0584795	0	0	0	0.0292398	0.0292398	0	0	0.0584795	0	0	0	0.0584795	0.0292398	0	0	0	0	0.0584795	0.0292398	1.46199
1	2	1	0	0	1	0	67	29	125.138	0.344828	32.8276	55.7241	22.3448	11.069	2.82759	0.689655	0.137931	33.7	0.206897	0.137931	2.58621	0.0344828	0	0.103448	0.0344828	0	0	0	0.0344828	0	0	0.103448	0	0	0	0.137931	0.0344828	0	0	0	0	0.137931	0.0344828	0.896552
0	2	2	0	-1	1	1	69	30	84.3333	1.23333	32.1333	32.9667	9.63333	6.26667	2.13333	0.5	0.133333	29.5	0.133333	0.0333333	3.33333	0.0333333	3.33333	0.0666667	0.0333333	0.0333333	0	0.0333333	0.0666667	0.0333333	0.0333333	0	0	0	0	0.0333333	0.0333333	0	0	0	0	0.0333333	0.0333333	3.33333
1	3	1	-2	-1	1	-1	46	48.8	103.156	0.532787	40.2254	40	14.1393	5.43033	2.82787	0.348361	0.204918	30.3	0.553279	0.327869	1.53689	0.0409836	1.02459	0.204918	0	0	0.0204918	0	0.0204918	0	0	0.0614754	0	0	0	0.0204918	0	0	0.0819672	0.0409836	1.02459	0.102459	0.0409836	0.819672
0	3	2	0	0	1	0	59	44.9	85.5011	0.757238	40.1336	27.7506	8.84187	4.74388	3.27394	0.289532	0.13363	34.2	0.244989	0.178174	2.22717	0	0	0.0668151	0	0	0	0	0	0	0	0	0	0	0	0	0	0	0	0	0	0	0	0
0	1	2	1	0	1	1	34	63.6	97.9245	0.566038	39.0094	36.6981	12.1855	6.21069	3.25472	0.361635	0.157233	32.7	0.581761	0.408805	1.27358	0.125786	0.990566	0.235849	0.0471698	0	0	0.0314465	0	0	0	0.0943396	0	0	0	0.0157233	0.0157233	0	0	0	0	0.0157233	0.0157233	1.57233
0	1	3	0	-2	1	1	46	48	105.229	0.541667	35.3333	52.75	11.9792	4.04167	0.5625	0.291667	0.0208333	28	0.604167	0.416667	1.66667	0.0625	0	0.125	0.0208333	0.0208333	0.0208333	0.0416667	0.0416667	0	0	0.0625	0	0	0	0	0	0	0	0	0	0	0	0
0	1	1	1	-1	1	1	58	47.3	85.7505	0.951374	35.1586	30.5708	12.389	6.08879	0.591966	0.422833	0.0634249	28.6	0.465116	0.338266	1.71247	0.0845666	1.58562	0.12685	0	0	0.0634249	0.0211416	0.0422833	0.0211416	0	0.0845666	0	0	0	0.0422833	0.0422833	0	0	0	0	0.0422833	0.0422833	2.11416
1	1	2	1	0	1	1	58	42.5	95.9529	0.611765	36.8941	38.2588	10.9882	6.96471	2.25882	0.423529	0.117647	30.9	0.423529	0.282353	2.16471	0.0470588	2.35294	0.164706	0	0	0.0235294	0	0.0470588	0.0235294	0	0.0235294	0	0	0	0	0	0	0	0	0	0	0	0
0	1	3	1	2	1	-1	60	38.5	89.9221	0.753247	35.1948	44.2078	6.96104	2.72727	0.103896	0.207792	0	26.5	0.233766	0.207792	1.94805	0.0519481	1.2987	0.0519481	0	0	0	0	0.025974	0	0	0.0519481	0	0	0	0.025974	0	0	0	0	0	0.025974	0	0
1	1	2	-2	0	1	-1	64	30.3	105.182	0.759076	32.8383	43.6964	19.0429	5.64356	3.20132	0.264026	0.0990099	33.9	0.726073	0.462046	2.11221	0.0660066	1.65017	0.264026	0.0330033	0	0	0.0330033	0	0	0	0.19802	0.0660066	0.0660066	3.30033	0.0330033	0	0	0.0330033	0	0	0.0660066	0	0
1	1	3	0	0	1	0	65	38.8	94.3299	0.747423	32.3969	53.0928	7.5	0.592784	0	0.0257732	0	26	0.592784	0.438144	1.95876	0.180412	1.46907	0.206186	0.0257732	0	0	0	0.0257732	0	0	0.0773196	0	0	0	0	0	0	0	0	0	0	0	0
1	1	1	-1	-1	1	-1	78	19.3	99.7927	0.362694	36.5803	49.1192	12.0207	1.60622	0.15544	0.103627	0	25.8	0.621762	0.362694	5.18135	0	0	0.207254	0	0	0	0	0	0	0	0.259067	0	0	0	0.0518135	0.0518135	0	0	0	0	0.0518135	0.0518135	5.18135
1	2	2	-1	0	1	-1	10	86.9	106.283	0.517837	36.7549	44.7526	14.9827	7.15765	2.11738	0.391254	0.115075	30.6	0.460299	0.333717	0.759494	0.0920598	0.575374	0.18412	0.023015	0	0.023015	0.023015	0.023015	0	0	0.103567	0	0	0	0.0460299	0.0345224	0	0	0	0	0.0460299	0.0345224	0.874568
0	2	3	-1	2	1	-1	46	50.5	103.96	0.574257	36.1386	44.5545	16.5743	4.45545	1.62376	0.237624	0.0792079	33.8	0.356436	0.178218	1.32673	0.039604	0.990099	0.19802	0.0792079	0.019802	0.019802	0.019802	0	0	0	0.039604	0	0	0	0.0990099	0	0	0.019802	0	0	0.118812	0	0
1	3	1	-5	-3	1	-1	74	76.4	90.9091	1.17225	31.9378	33.7799	13.5407	6.96172	3.49282	0.358852	0.215311	25.9	0.445026	0.366492	0.890052	0.222513	0.693717	0.170157	0	0	0.078534	0	0	0	0	0.13089	0	0	0	0.026178	0.013089	0.65445	0	0	0	0.026178	0.013089	0.65445
1	3	2	2	1	1	1	87	89.1	103.035	0.610998	36.9654	46.7006	11.8737	4.84725	2.01629	0.285132	0.1222	31.2	0.639731	0.527497	0.953984	0.224467	0.841751	0.145903	0.0112233	0	0.0785634	0	0	0	0	0.16835	0.0561167	0.03367	0.673401	0.03367	0	0	0.0224467	0	0	0.0561167	0	0
1	1	1	0	0	1	0	46	53.6	82.0149	1.00746	35.2052	33.0784	8.60075	3.07836	1.04478	0.205224	0.0373134	31	0.373134	0.298507	1.51119	0.205224	1.52985	0.11194	0	0	0.0186567	0	0	0	0	0.205224	0	0	0	0	0	0	0	0	0	0	0	0
0	1	1	0	-1	1	1	46	49.1	102.403	0.549898	34.6232	47.6986	12.6884	5.45825	1.38493	0.366599	0.0814664	30.6	0.305499	0.244399	1.36456	0.0814664	1.01833	0.142566	0	0	0	0	0	0	0	0.142566	0.0407332	0.0407332	2.03666	0	0	0	0.0203666	0	0	0.0203666	0	0
0	1	2	1	1	1	1	60	39.1	87.9284	0.84399	33.6317	41.9949	6.49616	3.93862	0.997442	0.255754	0.0511509	28.1	0.358056	0.255754	1.02302	0.204604	0.971867	0.204604	0	0	0.0255754	0	0	0	0	0.204604	0.0511509	0.0511509	2.55754	0.0255754	0.0255754	0	0	0	0	0.0255754	0.0255754	2.55754
1	1	1	1	1	1	1	71	24.8	98.629	0.645161	31.129	51.6532	11.129	3.30645	0.806452	0.201613	0.0403226	28.3	0.403226	0.282258	2.29839	0.241935	2.01613	0.0806452	0.0403226	0	0	0	0	0	0	0.0806452	0.0403226	0	0	0	0	0	0	0	0	0	0	0
1	1	2	1	1	1	1	78	17.5	96.8	0.571429	36.1143	42.8571	9.71429	5.94286	1.6	0.171429	0.114286	32.6	0.0571429	0.0571429	0	0.0571429	0	0.0571429	0	0	0	0	0	0	0	0	0	0	0	0	0	0	0.0571429	0.0571429	5.71429	0.0571429	0.0571429	5.71429
0	1	1	1	1	1	1	78	18.3	108.47	0.765027	32.4044	51.3661	15.7377	6.66667	1.47541	0.382514	0.10929	25.8	0.273224	0.218579	4.09836	0.0546448	5.46448	0.10929	0	0	0	0	0	0	0	0.10929	0.0546448	0	0	0	0	0	0	0	0	0	0	0
0	1	2	1	1	1	1	80	15.7	102.548	0.573248	36.051	45.1592	12.1019	5.66879	2.92994	0.254777	0.254777	29.1	0.636943	0.573248	2.80255	0.382166	3.18471	0.318471	0	0	0.0636943	0	0	0	0	0.318471	0.127389	0.127389	6.36943	0.127389	0.0636943	0	0	0	0	0.127389	0.0636943	3.18471
0	1	2	-1	-1	1	-1	53	43.2	92.8935	0.787037	37.4306	38.7731	8.77315	5.46296	1.64352	0.347222	0.0694444	28.3	0.393519	0.208333	1.2963	0.0925926	0	0.231481	0	0	0	0.0231481	0.0925926	0.0462963	0	0.115741	0	0	0	0.162037	0.0925926	0	0	0	0	0.162037	0.0925926	1.34259
0	1	3	-1	-2	1	1	65	37.4	86.0695	0.909091	36.9786	34.3316	8.79679	3.82353	1.25668	0.187166	0.0802139	29.4	0.347594	0.240642	1.49733	0.0802139	2.6738	0.187166	0	0	0.0534759	0.026738	0.026738	0.026738	0.026738	0.0534759	0	0	0	0.106952	0.0802139	0	0	0	0	0.106952	0.0802139	2.03209
0	1	1	1	1	1	1	65	33.8	101.864	0.798817	35.5621	42.1598	14.2308	7.84024	1.27219	0.443787	0.0591716	28.6	0.443787	0.266272	2.30769	0.0887574	1.98225	0.177515	0	0	0.0591716	0.0295858	0	0	0	0.0591716	0	0	0	0	0	0	0	0	0	0	0	0
1	1	3	3	2	1	1	61	33.1	112.236	0.483384	31.6314	55.287	17.6133	6.3142	0.876133	0.392749	0.060423	25.6	0.392749	0.21148	3.02115	0.0906344	3.02115	0.0906344	0	0	0.0302115	0.0302115	0.0302115	0	0	0.0302115	0	0	0	0	0	0	0	0	0	0	0	0
0	1	1	1	0	1	1	46	59.9	89.8831	0.66778	37.429	40.384	8.89816	2.08681	0.434057	0.100167	0.0166945	28.2	0.417362	0.33389	1.41903	0.116861	1.43573	0.116861	0.0166945	0.0166945	0.0834725	0	0.066778	0.0500835	0.033389	0.066778	0.0166945	0.0166945	1.66945	0.0500835	0.0500835	0	0	0	0	0.0500835	0.0500835	1.66945
1	1	2	1	-1	1	1	69	15.6	89.2949	1.15385	20.641	48.7179	13.3974	4.9359	0.448718	0.320513	0	25.8	0.320513	0.128205	6.41026	0.0641026	6.41026	0.128205	0.128205	0	0	0	0	0	0	0.0641026	0	0	0	0	0	0	0	0	0	0	0	0
0	2	1	-3	-1	1	-1	32	66.1	107.67	0.695915	35.2496	47.0348	14.1301	6.49017	4.08472	0.378215	0.166415	31.7	0.453858	0.287443	1.2708	0.0605144	1.13464	0.136157	0	0	0.0302572	0.0151286	0.0453858	0.0151286	0	0.121029	0	0	0	0.075643	0.0302572	0	0	0	0	0.075643	0.0302572	0.605144
1	2	3	1	0	1	1	37	64.3	105.941	0.575428	36.9518	43.3904	15.3499	7.34059	2.34837	0.466563	0.124417	29.4	0.451011	0.342146	1.05754	0.0933126	0.513219	0.186625	0	0	0.0466563	0.0155521	0.0155521	0	0	0.124417	0.0155521	0.0155521	1.55521	0.0622084	0.0155521	0	0	0	0	0.0622084	0.0155521	0.404355
0	2	3	1	1	1	1	62	32.8	116.402	0.243902	38.3841	51.6463	16.0671	5.85366	4.17683	0.27439	0.213415	30.8	0.54878	0.335366	2.22561	0.0609756	1.52439	0.213415	0	0	0.0304878	0.0304878	0.0609756	0.0304878	0	0.0914634	0	0	0	0.0609756	0.0304878	0	0	0	0	0.0609756	0.0304878	1.52439
1	2	3	-4	-2	1	-1	65	32.7	102.202	0.703364	37.0031	43.5474	13.578	5.90214	1.46789	0.366972	0.0611621	30.1	0.58104	0.489297	1.92661	0.152905	1.22324	0.244648	0	0	0.0611621	0	0.0611621	0	0	0.0611621	0	0	0	0.122324	0.0917431	0	0	0	0	0.122324	0.0917431	2.32416
0	2	1	-5	-3	1	-1	69	24.9	114.418	0.64257	32.2892	49.5582	20.4418	8.6747	2.85141	0.361446	0.160643	32.3	0.120482	0.120482	4.01606	0.0401606	4.01606	0	0	0	0	0	0	0	0	0	0	0	0	0	0	0	0	0	0	0	0	0
1	2	3	4	2	1	1	71	22.9	110.087	0.742358	34.6288	44.4978	17.8166	10.2183	2.18341	0.69869	0.174672	29.2	0.611354	0.393013	2.92576	0.131004	1.44105	0.218341	0	0	0.0873362	0.0436681	0.174672	0.0873362	0.0873362	0.0436681	0	0	0	0.0873362	0	0	0	0	0	0.0873362	0	0
1	2	1	0	1	1	-1	75	25.2	115.635	0.753968	33.0159	40.5952	20.5952	15	5.6746	0.952381	0.31746	32.6	0.357143	0.238095	1.30952	0.0793651	0	0.277778	0	0	0	0	0.0396825	0.0396825	0	0	0.0396825	0	0	0.15873	0	0	0	0	0	0.15873	0	0
1	2	2	2	2	1	1	83	14.3	124.685	0.27972	35.1748	49.7203	19.3007	10.4895	9.65035	0.48951	0.34965	34.9	0.48951	0.34965	1.3986	0.0699301	0	0.27972	0	0	0	0	0	0	0	0	0.0699301	0	0	0.0699301	0.0699301	0	0	0	0	0.0699301	0.0699301	6.99301
0	2	1	-3	-3	1	-1	73	22.7	102.731	0.837004	30.4405	50.3965	12.5991	4.49339	4.00881	0.30837	0.176211	28.3	0.837004	0.704846	3.30396	0.396476	3.43612	0.30837	0	0	0.0881057	0	0.0440529	0.0440529	0.0440529	0.30837	0	0	0	0	0	0	0.0440529	0.0440529	4.40529	0.0440529	0.0440529	4.40529
1	2	3	1	1	1	1	79	14.6	119.041	0.205479	36.5753	58.7671	16.0274	5.06849	2.32877	0.273973	0.0684932	27.5	0.616438	0.616438	6.84932	0.273973	6.84932	0	0	0	0.0684932	0	0	0	0	0.0684932	0	0	0	0	0	0	0	0	0	0	0	0
1	2	1	-3	-3	1	-1	84	11.4	132.719	0.175439	28.3333	70	29.0351	4.73684	0.438596	0.175439	0	26.2	1.05263	0.964912	7.98246	0.0877193	8.77193	0.175439	0	0	0.175439	0	0	0	0	0.350877	0.0877193	0.0877193	8.77193	0	0	0	0	0	0	0	0	0
0	3	1	-1	-1	1	-1	46	49.9	91.1423	0.721443	37.495	40.2004	9.47896	2.92585	0.320641	0.160321	0.0200401	33.4	0.260521	0.200401	1.60321	0.0400802	1.002	0.1002	0.0200401	0	0.0200401	0	0	0	0	0.0601202	0	0	0	0.1002	0.0200401	0	0	0	0	0.1002	0.0200401	0.400802
0	3	2	1	1	1	1	55	43	99.6744	0.627907	35.9302	43.7907	10.4419	5.13953	3.76744	0.27907	0.209302	32.9	0.627907	0.395349	1.76744	0.116279	1.86047	0.232558	0.0465116	0	0.0232558	0	0.0232558	0	0	0.139535	0	0	0	0.162791	0.116279	0	0.0465116	0.0465116	2.32558	0.209302	0.162791	1.81395
0	3	1	-4	0	1	-1	58	35.5	106.451	0.450704	35.493	49.2394	10.6761	5.91549	4.64789	0.366197	0.197183	34.3	0.422535	0.338028	1.6338	0.028169	0	0.140845	0.028169	0	0.028169	0	0.028169	0	0	0.028169	0	0	0	0.140845	0.084507	0	0	0	0	0.140845	0.084507	1.69014
0	2	2	0	-1	1	1	46	51	96.9804	1.05882	34.2941	42.5294	11.9412	5.7451	1.39216	0.372549	0.0784314	29.7	0.45098	0.352941	1.7451	0.0588235	1.31373	0.0784314	0.0392157	0	0.0392157	0.0392157	0.0196078	0	0	0.0588235	0	0	0	0	0	0	0	0	0	0	0	0
0	2	3	0	0	1	0	46	51	96.9804	1.05882	34.2941	42.5294	11.9412	5.7451	1.39216	0.372549	0.0784314	33.2	0.490196	0.352941	1.7451	0.0588235	0.647059	0.117647	0.0196078	0	0.0392157	0.0392157	0.0196078	0	0	0	0	0	0	0	0	0	0	0	0	0	0	0
1	2	2	1	0	1	1	46	49.5	98.4646	0.585859	36.4444	44.6263	9.85859	5.61616	1.33333	0.40404	0.0808081	28.7	0.383838	0.282828	1.73737	0.020202	0	0.10101	0	0	0	0.020202	0.020202	0	0	0.10101	0.020202	0.020202	2.0202	0	0	0	0.020202	0	0	0.020202	0	0
0	2	1	0	0	1	0	46	53.7	107.039	0.558659	34.0596	49.7765	13.6499	7.07635	1.89944	0.465549	0.0931099	30.9	0.27933	0.148976	1.17318	0.0558659	1.8622	0.130354	0	0	0.0372439	0	0.0372439	0.018622	0	0.0372439	0.0372439	0	0	0.0372439	0.018622	0	0	0	0	0.0372439	0.018622	0.931099
1	2	2	0	0	1	0	64	30.1	91.5282	0.996678	38.206	34.0864	11.2292	5.64784	1.3289	0.465116	0.0664452	30.9	0.531561	0.232558	2.85714	0.0664452	1.66113	0.232558	0.0664452	0	0.0332226	0	0.0664452	0	0	0.13289	0	0	0	0	0	0	0	0	0	0	0	0
1	1	2	1	2	1	-1	46	49.2	119.98	0.487805	28.5366	60.6707	18.8415	8.63821	2.80488	0.54878	0.121951	31.7	0.54878	0.386179	1.28049	0.121951	1.36179	0.223577	0.0609756	0.0203252	0.0203252	0.0203252	0	0	0	0.0609756	0	0	0	0	0	0	0.0609756	0.0406504	1.34146	0.0609756	0.0406504	1.34146
0	1	2	0	0	1	0	62	33.3	98.979	0.510511	36.2462	40.1802	12.6126	6.0961	3.33333	0.33033	0.18018	33	0.540541	0.45045	2.4024	0.18018	2.49249	0.12012	0.03003	0	0.0600601	0	0	0	0	0.12012	0.0600601	0	0	0	0	0	0.0600601	0.03003	1.5015	0.0600601	0.03003	1.5015
0	1	3	5	1	1	1	62	31.2	101.667	0.512821	36.6026	39.9359	11.2821	8.62179	4.71154	0.480769	0.192308	31.4	0.833333	0.705128	2.62821	0.288462	1.79487	0.224359	0.0320513	0	0.0641026	0.0641026	0	0	0	0.0320513	0	0	0	0	0	0	0	0	0	0	0	0
1	1	3	1	0	1	1	71	26.5	112.075	0.603774	31.7736	53.8868	14.0755	8.03774	3.77358	0.45283	0.226415	28.4	0.754717	0.528302	2.67925	0.113208	1.24528	0.377358	0	0	0.113208	0	0	0	0	0.188679	0.0377358	0.0377358	3.77358	0	0	0	0	0	0	0	0	0
1	1	2	0	-1	1	1	72	30.2	106.887	0.364238	37.8146	49.106	10.596	6.92053	2.11921	0.430464	0.13245	29.3	0.960265	0.629139	2.45033	0.264901	1.25828	0.298013	0.165563	0.0662252	0.165563	0.0662252	0.0331126	0	0	0.0993377	0	0	0	0.0331126	0	0	0	0	0	0.0331126	0	0
0	1	2	3	3	1	1	73	20.4	135.98	0.245098	33.1863	58.7745	24.8529	12.402	6.51961	0.637255	0.343137	30.6	0.931373	0.637255	3.38235	0.245098	2.94118	0.392157	0.0490196	0	0.0980392	0	0.147059	0.0490196	0	0.147059	0.0980392	0.0980392	4.90196	0	0	0	0.0490196	0	0	0.0490196	0	0
1	1	3	0	0	1	0	74	22.3	112.691	0.358744	36.1883	51.3901	15.0224	6.90583	2.82511	0.44843	0.224215	28.9	0.717489	0.538117	3.36323	0.179372	2.24215	0.179372	0.044843	0	0.224215	0.044843	0	0	0	0.134529	0	0	0	0.044843	0.044843	0	0.044843	0	0	0.0896861	0.044843	2.24215
0	1	2	2	1	1	1	76	19.4	120.619	0.257732	33.2474	55.2062	18.6082	8.09278	5.20619	0.618557	0.257732	29.3	0.670103	0.412371	2.57732	0.309278	3.45361	0.360825	0.0515464	0	0.0515464	0	0.0515464	0	0	0.0515464	0	0	0	0.0515464	0	0	0	0	0	0.0515464	0	0
1	1	1	-1	0	1	-1	82	22.8	94.5175	0.833333	30.7456	40.3947	14.2544	6.18421	2.14912	0.350877	0.131579	29.2	0.789474	0.614035	3.46491	0.307018	2.5	0.175439	0.0438596	0	0.175439	0.0438596	0.0438596	0	0	0.0877193	0	0	0	0	0	0	0	0	0	0	0	0
0	1	3	-1	-2	1	1	46	52.7	90.1139	1.00569	35.1423	34.9715	11.6888	5.6167	1.6888	0.341556	0.0948767	30.2	0.132827	0.056926	0	0.0189753	0	0.113852	0.0189753	0	0	0	0	0	0	0.0189753	0.0379507	0.0189753	0.948767	0.0379507	0.0189753	0	0	0	0	0.0379507	0.0189753	0.948767
0	1	1	-3	-3	1	-1	46	48.2	106.846	0.145228	45.8091	39.4813	13.3402	5.62241	2.46888	0.352697	0.124481	35.3	0.435685	0.248963	1.90871	0.0414938	1.03734	0.165975	0	0	0.0622407	0	0.0414938	0.0414938	0	0.0414938	0.0207469	0.0207469	2.07469	0.0207469	0	0	0	0	0	0.0207469	0	0
0	1	2	0	-1	1	1	54	42	103.5	0.380952	42.5238	39.2381	13.2857	7.40476	0.642857	0.619048	0.0238095	34.4	0.5	0.380952	2.38095	0.0238095	2.38095	0.0714286	0.0238095	0	0	0.0238095	0	0	0	0.0952381	0.0238095	0.0238095	2.38095	0.0238095	0	0	0	0	0	0.0238095	0	0
0	1	3	1	0	1	1	57	37.2	94.8925	0.672043	39.7849	36.9892	9.81183	4.54301	3.0914	0.376344	0.16129	33.5	0.430108	0.349462	1.85484	0.0537634	1.34409	0.134409	0	0	0.0537634	0	0	0	0	0.0806452	0.0268817	0.0268817	2.68817	0	0	0	0.0268817	0	0	0.0268817	0	0
1	1	3	1	1	1	1	63	33.2	98.3133	0.692771	37.5	35.8735	11.4458	7.8012	5	0.481928	0.210843	34.4	0.301205	0.240964	3.01205	0	0	0.060241	0.0301205	0	0.0301205	0	0	0	0	0	0	0	0	0	0	0	0.0301205	0	0	0.0301205	0	0
1	1	2	0	-1	1	1	69	26.8	90.6716	0.746269	37.5746	33.5448	8.65672	5.74627	4.36567	0.373134	0.223881	33	0.522388	0.410448	2.72388	0.11194	2.5	0.149254	0.0373134	0	0.0373134	0.0373134	0.0746269	0	0	0	0	0	0	0.0746269	0.0746269	0	0	0	0	0.0746269	0.0746269	3.73134
0	1	3	1	1	1	1	79	18.8	91.2234	0.691489	36.9681	34.7872	8.98936	4.3617	5.42553	0.265957	0.212766	33.9	0.425532	0.212766	3.98936	0	0	0.212766	0	0	0.0531915	0	0	0	0	0	0	0	0	0.0531915	0	0	0	0	0	0.0531915	0	0
1	1	3	3	2	1	1	86	8	103.625	0.25	41.5	47.875	7.25	4.75	2.125	0.375	0.125	28.1	0.25	0.125	12.5	0.125	12.5	0	0.125	0.125	0	0.125	0	0	0	0	0	0	0	0	0	0	0	0	0	0	0	0
1	1	2	0	-1	1	1	57	38.4	100.625	0.390625	38.3073	48.9062	6.875	2.96875	3.20312	0.182292	0.130208	30.6	0.78125	0.625	2.29167	0.286458	2.13542	0.208333	0.078125	0	0.0520833	0	0.0260417	0	0	0.182292	0.0260417	0.0260417	2.60417	0.0260417	0.0260417	0	0	0	0	0.0260417	0.0260417	2.60417
1	1	2	0	0	1	0	75	21.4	110.28	0.420561	35.3738	48.1308	16.6822	7.99065	1.63551	0.46729	0.0934579	29	0.747664	0.46729	3.27103	0.186916	2.33645	0.327103	0.046729	0.046729	0.046729	0.046729	0	0	0	0.327103	0.046729	0	0	0	0	0	0	0	0	0	0	0
1	1	2	1	1	1	1	83	12.9	101.085	0.775194	33.1783	43.6434	14.4186	6.74419	2.48062	0.620155	0.155039	26.1	0.387597	0.310078	7.75194	0.0775194	7.75194	0.0775194	0	0	0	0	0	0	0	0.0775194	0	0	0	0	0	0	0	0	0	0	0	0
1	2	3	2	2	1	1	93	2.4	112.5	0.833333	25	64.5833	16.25	5.83333	0	0.416667	0	27.4	0.833333	0.833333	41.6667	0.416667	41.6667	0	0	0	0.416667	0.416667	0	0	0	0	0	0	0	0	0	0	0	0	0	0	0	0
0	1	1	1	0	1	1	46	51.9	111.329	0.770713	25.5684	55.4143	20.289	6.93642	2.36994	0.404624	0.115607	29.4	0.61657	0.520231	1.63776	0.0963391	1.15607	0.0963391	0.0192678	0	0.0385356	0.0192678	0	0	0	0.0963391	0	0	0	0.0192678	0	0	0.0192678	0.0192678	1.92678	0.0385356	0.0192678	0.963391
1	1	3	1	0	1	1	55	39.2	130.077	0.535714	29.7449	60.102	27.8827	10.2551	1.55612	0.612245	0.0510204	27.2	0.663265	0.561224	2.19388	0.0765306	2.55102	0.127551	0	0	0.0765306	0	0.0255102	0	0	0.204082	0.0255102	0.0255102	2.55102	0.0255102	0	0	0.0510204	0.0255102	1.27551	0.0765306	0.0255102	0.867347
0	1	2	2	0	1	1	61	33.2	116.536	0.421687	30.3614	54.3976	17.5904	9.42771	4.33735	0.63253	0.240964	30.6	0.873494	0.662651	2.46988	0.180723	2.01807	0.301205	0	0	0.060241	0.0301205	0.060241	0.060241	0.060241	0.180723	0.060241	0.060241	3.01205	0	0	0	0	0	0	0	0	0
1	1	3	1	1	1	1	75	18.9	127.09	0.47619	29.8942	55.873	24.0741	14.127	2.69841	0.952381	0.0529101	27.6	0.529101	0.529101	4.7619	0.15873	3.54497	0.0529101	0	0	0.10582	0.0529101	0	0	0	0.15873	0.15873	0.0529101	1.79894	0.10582	0	0	0.0529101	0	0	0.15873	0	0
0	1	3	3	3	1	1	75	18.7	131.23	0.160428	28.2353	73.4225	17.5401	9.73262	2.08556	0.695187	0.106952	29	0.641711	0.481283	4.17112	0.106952	2.6738	0.213904	0	0	0.160428	0	0	0	0	0.160428	0	0	0	0	0	0	0	0	0	0	0	0
0	2	3	1	0	1	1	46	53	101.547	0.90566	33.717	42.9057	13.1132	9.03774	1.84906	0.603774	0.132075	29.1	0.264151	0.113208	0.943396	0.0188679	0	0.113208	0.0188679	0.0188679	0.0377358	0.0188679	0	0	0	0.0188679	0.0188679	0	0	0	0	0	0.0377358	0.0188679	0.943396	0.0377358	0.0188679	0.943396
0	2	2	-1	-1	1	-1	46	52.2	104.176	0.689655	33.2567	45.5364	15.0766	6.85824	2.75862	0.440613	0.1341	31.5	0.268199	0.172414	1.28352	0.0383142	0.957854	0.114943	0	0	0	0	0.0383142	0	0	0.0191571	0	0	0	0	0	0	0	0	0	0	0	0
0	2	1	0	0	1	0	46	53.7	107.039	0.558659	34.0596	49.7765	13.6499	7.07635	1.89944	0.465549	0.0931099	29.4	0.242086	0.148976	1.17318	0.018622	0	0.130354	0	0	0	0.018622	0	0	0	0.0744879	0.018622	0.018622	1.8622	0.0558659	0	0	0.018622	0.018622	1.8622	0.0744879	0.018622	0.484171
0	2	3	0	0	1	0	58	38.5	99.0649	0.805195	34.4416	39.8961	15.0649	7.92208	0.909091	0.519481	0.0519481	26.9	0.285714	0.181818	2.23377	0	0	0.12987	0	0	0	0	0.0519481	0	0	0.025974	0.025974	0.025974	2.5974	0.025974	0.025974	0	0	0	0	0.025974	0.025974	2.5974
0	2	2	0	0	1	0	58	37.6	111.543	0.664894	30.1596	53.8032	14.016	9.25532	3.64362	0.558511	0.265957	29.9	0.531915	0.319149	2.20745	0.132979	2.12766	0.132979	0	0	0.0531915	0.0265957	0.0265957	0	0	0.0797872	0.0531915	0.0265957	1.32979	0.0531915	0.0531915	0	0.0531915	0.0265957	1.32979	0.106383	0.0797872	2.02128
0	2	2	-1	-1	1	-1	46	51.7	101.954	0.793037	33.8104	46.5377	10.0774	6.49903	4.23598	0.40619	0.193424	26.9	0.851064	0.715667	1.56673	0.232108	1.12186	0.174081	0.0386847	0	0.0773694	0	0.0386847	0	0	0.0773694	0.0386847	0.0386847	1.93424	0	0	0	0	0	0	0	0	0
0	2	1	-2	0	1	-1	18	79.7	95.6838	0.614806	36.4994	42.1581	9.39774	5.49561	1.50565	0.363864	0.100376	29.3	0.627353	0.602258	1.0665	0.175659	1.07905	0.0752823	0	0	0.0752823	0	0	0	0	0.125471	0.0125471	0.0125471	1.25471	0.0250941	0.0250941	0	0	0	0	0.0250941	0.0250941	1.25471
1	2	1	0	-1	1	1	79	16.8	94.8214	0.654762	33.75	40.1786	12.1429	7.20238	0.833333	0.357143	0.0595238	24.2	0.535714	0.416667	4.22619	0.238095	2.97619	0.178571	0	0	0.0595238	0	0	0	0	0.238095	0	0	0	0.119048	0.119048	0	0	0	0	0.119048	0.119048	5.95238
1	2	1	1	1	1	1	80	16.4	120.427	0.426829	34.2073	62.7439	15.9146	4.7561	2.37805	0.243902	0.182927	25.8	0.243902	0.121951	6.09756	0.0609756	6.09756	0.121951	0	0	0.0609756	0	0	0	0	0.0609756	0	0	0	0.243902	0.121951	0	0	0	0	0.243902	0.121951	3.04878
1	2	2	-2	-2	1	-1	85	10.4	118.846	0.576923	28.8462	53.6538	21.8269	7.5	6.44231	0.480769	0.192308	29.1	0.576923	0.480769	5.76923	0.0961538	0	0.192308	0	0	0	0	0.0961538	0	0	0.0961538	0	0	0	0.0961538	0.0961538	0	0.0961538	0.0961538	9.61538	0.192308	0.192308	9.61538
1	2	3	2	2	1	1	88	9.5	114.526	0.631579	30.5263	58.8421	14.2105	8.42105	1.89474	0.526316	0.105263	28.1	0.210526	0.210526	5.26316	0.105263	0	0.105263	0	0	0	0	0	0	0	0.105263	0	0	0	0	0	0	0	0	0	0	0	0
0	2	2	-1	-1	1	-1	89	8	116.75	0.5	34.75	51.875	20	7.625	2	0.375	0.125	28.6	0.125	0.125	0	0	0	0.125	0	0	0	0	0	0	0	0	0	0	0	0.125	0	0	0.125	0	0	0.25	0	0
1	2	2	2	2	1	1	89	5.5	148.727	0.363636	26.7273	66.9091	35.0909	16.7273	2.90909	0.909091	0.181818	27.7	0.727273	0.363636	9.09091	0	0	0.545455	0	0	0	0	0	0	0	0.181818	0.181818	0.181818	18.1818	0.363636	0	0	0	0	0	0.363636	0	0
0	3	1	-2	-3	1	1	46	47.7	113.657	0.525253	31.5758	57.6162	15.7172	6.72727	1.51515	0.40404	0.0808081	30.4	0.209644	0.0838574	1.04822	0.0419287	1.04822	0.146751	0	0	0.0419287	0	0	0	0	0.0628931	0	0	0	0.0209644	0.0209644	2.09644	0	0	0	0.0209644	0.0209644	2.09644
0	3	2	-1	-1	1	-1	58	60.6	103.483	0.636704	36.5169	42.5468	14.4569	6.59176	2.73408	0.337079	0.0749064	29.3	0.29703	0.181518	0.742574	0.0990099	1.10561	0.19802	0.0165017	0	0.0165017	0.0165017	0	0	0	0.049505	0.0165017	0.0165017	1.65017	0.0165017	0	0	0	0	0	0.0165017	0	0
1	3	1	-5	-3	1	-1	78	80	105.144	0.395683	36.7986	50.8993	11.6187	4.2446	1.22302	0.215827	0.0719424	28.1	0.3875	0.3625	1.075	0.1125	0.975	0.05	0.0125	0	0.05	0.0125	0.0125	0.0125	0	0.075	0	0	0	0	0	0	0	0	0	0	0	0
1	3	3	0	0	1	0	86	87.8	109.853	0.615836	32.434	46.7742	20.5572	7.41935	2.05279	0.557185	0.0879765	26.4	0.330296	0.23918	0.922551	0.0341686	0.375854	0.113895	0.0341686	0.0113895	0.022779	0	0.022779	0.0113895	0.0113895	0.0683371	0	0	0	0	0	0	0	0	0	0	0	0
0	3	1	-2	-2	1	-1	86	88.4	125.118	0.15748	33.5433	55.6693	21.811	10.0787	3.77953	0.629921	0.15748	31.7	0.475113	0.384615	0.859729	0.124434	0.50905	0.135747	0	0	0.0452489	0.0113122	0.0226244	0.0113122	0	0.135747	0.0113122	0.0113122	1.13122	0.0113122	0.0113122	1.13122	0	0	0	0.0113122	0.0113122	1.13122
0	3	3	-2	-2	1	-1	79	17.2	101.047	0.639535	30.9302	49.0698	13.0814	4.47674	2.84884	0.290698	0.174419	30	0.406977	0.232558	5.81395	0.116279	5.81395	0.116279	0	0	0.0581395	0	0.0581395	0	0	0.116279	0	0	0	0.116279	0.0581395	0	0	0	0	0.116279	0.0581395	2.90698
1	1	3	3	1	1	1	46	48	91.4375	0.708333	35.9167	41.8958	8.47917	3.33333	1.10417	0.208333	0.0833333	25.6	0.708333	0.645833	1.8125	0.145833	0.895833	0.125	0	0	0.0625	0	0	0	0	0.125	0.0833333	0.0625	1.58333	0.0208333	0	0	0	0	0	0.0208333	0	0
1	1	1	-1	0	1	-1	46	59.9	91.6194	0.951586	35.7095	38.0634	12.7045	4.07346	0.116861	0.317195	0	25.6	0.200334	0.183639	1.5192	0.0834725	1.66945	0.033389	0	0	0.0500835	0	0.0166945	0	0	0.0834725	0.033389	0.0166945	0.834725	0	0	0	0	0	0	0	0	0
1	1	2	1	0	1	1	58	37.8	89.4974	0.634921	39.4974	37.9894	8.49206	2.72487	0.15873	0.185185	0	26.2	0.343915	0.291005	1.69312	0.15873	1.32275	0.15873	0	0	0	0	0.026455	0.026455	0	0.10582	0.026455	0.026455	2.6455	0	0	0	0	0	0	0	0	0
0	1	3	1	1	1	1	74	23.6	110.551	0.677966	29.0678	54.9576	20.9322	4.61864	0.29661	0.29661	0	25.8	0.254237	0.169492	2.11864	0.0423729	4.23729	0.127119	0	0	0.0423729	0	0	0	0	0.0847458	0	0	0	0.0423729	0.0423729	0	0	0	0	0.0423729	0.0423729	4.23729
1	3	3	0	1	1	-1	56	41.9	111.909	0.763723	28.926	50.358	21.1695	8.23389	2.45823	0.572792	0.143198	25.6	0.52506	0.453461	1.50358	0.190931	0.596659	0.190931	0	0	0.0477327	0	0	0	0	0.214797	0.0238663	0.0238663	2.38663	0.071599	0.0238663	0	0	0	0	0.071599	0.0238663	0.811456
1	3	2	-1	-1	1	-1	62	34.2	110.819	0.409357	32.2515	51.9883	16.8421	8.04094	1.28655	0.467836	0.0584795	27.2	0.438596	0.409357	2.51462	0.116959	1.46199	0.0877193	0	0	0	0	0	0	0	0.0877193	0.0584795	0.0292398	1.46199	0	0	0	0	0	0	0	0	0
1	3	3	0	1	1	-1	67	30.2	102.682	0.463576	33.0132	48.1126	14.5364	5.46358	1.09272	0.264901	0.0331126	28.2	0.264901	0.198675	2.21854	0.0331126	0	0.13245	0.0331126	0	0.0331126	0	0	0	0	0.0993377	0.0331126	0	0	0	0	0	0	0	0	0	0	0
1	3	3	1	0	1	1	72	24.2	128.058	0.330579	29.0909	62.8512	25.4959	8.8843	1.44628	0.454545	0.0826446	24.8	0.743802	0.702479	3.1405	0.206612	1.65289	0.165289	0	0	0.0413223	0	0	0	0	0.247934	0.0826446	0.0413223	2.06612	0	0	0	0	0	0	0	0	0
0	3	2	-1	-1	1	-1	72	22.5	131.244	0.4	28.3556	68.3556	23.5111	10.6222	0	0.666667	0	30.5	0.177778	0.177778	4.44444	0.0888889	4.44444	0	0	0	0	0	0	0	0	0.0888889	0.266667	0.222222	3.73333	0.0444444	0	0	0	0	0	0.0444444	0	0
0	3	2	4	4	1	1	73	24.5	111.837	0.489796	32.2041	50.2041	20.9388	6.73469	1.26531	0.530612	0.0408163	26.1	0.204082	0.163265	2.04082	0.0408163	4.08163	0.122449	0	0	0	0	0	0	0	0.0816327	0	0	0	0	0	0	0	0	0	0	0	0
0	3	2	0	0	1	0	77	16.5	105.091	0.484848	36.7879	46.7879	13.5758	5.87879	1.57576	0.242424	0.121212	28.7	0.424242	0.363636	4.06061	0.121212	3.0303	0.121212	0	0	0	0	0	0	0	0.242424	0	0	0	0	0	0	0	0	0	0	0	0
1	3	2	-1	-1	1	-1	82	12.8	141.172	0.46875	22.8125	63.8281	30.7812	18.2031	5.15625	0.859375	0.3125	30.9	0.234375	0.15625	0	0.078125	0	0.15625	0	0	0	0	0.078125	0	0	0.078125	0	0	0	0	0	0	0	0	0	0	0	0
1	3	2	-5	-5	1	-1	82	11.9	161.008	0.252101	21.8487	70.1681	36.7227	24.0336	8.06723	1.09244	0.336134	28.3	0.420168	0.168067	4.20168	0.0840336	8.40336	0.336134	0	0	0	0	0.0840336	0	0	0.0840336	0	0	0	0.0840336	0.0840336	0	0.0840336	0.0840336	8.40336	0.168067	0.168067	8.40336
1	3	2	1	1	1	1	84	14.6	103.767	0.684932	30.4795	51.2329	16.6438	4.58904	0.0684932	0.342466	0	25	0.342466	0.273973	5.13699	0.0684932	0	0.0684932	0	0	0.0684932	0	0	0	0	0.136986	0	0	0	0.0684932	0	0	0	0	0	0.0684932	0	0
1	2	3	2	1	1	1	46	51.5	119.107	0.368932	35.767	52.7184	17.9417	9.92233	2.40777	0.524272	0.135922	29.2	0.815534	0.679612	1.6699	0.135922	1.1068	0.194175	0	0	0.0582524	0.0582524	0.0194175	0	0	0.194175	0.038835	0.038835	1.94175	0	0	0	0	0	0	0	0	0
0	2	1	-3	-2	1	-1	57	38.9	59.9486	0.488432	17.7635	29.4087	7.35219	2.62211	2.33933	0.179949	0.102828	32.7	0.308483	0.231362	1.72237	0.0771208	1.72237	0.128535	0	0	0	0	0.0257069	0.0257069	0	0.0771208	0.0257069	0.0257069	2.57069	0	0	0	0	0	0	0	0	0
0	2	2	-1	0	1	-1	58	38.5	87.1169	1.19481	33.6883	33.9221	11.4286	4.15584	2.72727	0.207792	0.12987	26.4	0.181818	0.103896	1.94805	0.025974	0	0.0519481	0	0	0.025974	0	0	0	0	0	0	0	0	0	0	0	0	0	0	0	0	0
0	2	3	1	1	1	1	62	36.5	112.274	0.821918	29.3151	48.7397	17.5342	9.50685	6.35616	0.493151	0.30137	32.1	0.246575	0.164384	1.83562	0	0	0.0821918	0	0	0	0	0.0547945	0	0	0.0547945	0.0547945	0.0273973	1.36986	0	0	0	0	0	0	0	0	0
1	2	2	-2	-2	1	-1	75	19.6	137.347	0.0510204	34.5918	67.398	25.7143	7.19388	2.39796	0.408163	0.102041	27.9	0.663265	0.510204	4.08163	0.255102	3.06122	0.255102	0.102041	0	0.102041	0	0	0	0	0	0	0	0	0	0	0	0.0510204	0	0	0.0510204	0	0
0	2	1	0	-2	1	1	76	20.5	117.561	0.390244	36.5854	47.4146	19.0244	11.4634	2.68293	0.585366	0.195122	29.9	0.487805	0.341463	2.78049	0	0	0.243902	0	0	0	0	0.0487805	0.0487805	0.0487805	0.195122	0.0487805	0.0487805	4.87805	0	0	0	0.0487805	0.0487805	4.87805	0.0487805	0.0487805	4.87805
1	2	1	1	1	1	1	80	16.4	120.427	0.426829	34.2073	62.7439	15.9146	4.7561	2.37805	0.243902	0.182927	30.5	0.54878	0.243902	4.57317	0	0	0.304878	0	0	0	0	0	0	0	0.121951	0.0609756	0.0609756	6.09756	0	0	0	0	0	0	0	0	0
1	2	2	0	0	1	0	83	13	107.769	0.692308	31.2308	45.5385	19.7692	6.15385	4.46154	0.384615	0.153846	30.8	0.384615	0.153846	3.84615	0.0769231	0	0.0769231	0	0	0	0	0.0769231	0	0	0.307692	0	0	0	0	0	0	0	0	0	0	0	0
1	2	3	1	1	1	1	86	11.7	123.504	0.512821	30.9402	56.4957	19.2308	9.74359	6.66667	0.512821	0.42735	25.7	0.42735	0.25641	5.7265	0	0	0.0854701	0	0	0	0	0	0	0	0.0854701	0	0	0	0	0	0	0	0	0	0	0	0
0	2	1	2	2	1	1	90	4.5	170.222	0.222222	22.8889	62.4444	45.1111	23.1111	16.4444	1.33333	0.666667	29	0.888889	0.888889	11.1111	0.444444	11.1111	0.444444	0	0	0.222222	0	0	0	0	0	0	0	0	0	0	0	0	0	0	0	0	0
0	1	2	-3	0	1	-1	44	55.9	103.542	0.644007	35.0805	41.8962	14.6869	9.10555	2.14669	0.572451	0.107335	32.9	0.59034	0.483005	1.39535	0.214669	1.34168	0.178891	0.0357782	0	0.0357782	0.0357782	0	0	0	0.0536673	0	0	0	0	0	0	0	0	0	0	0	0
1	1	2	0	-1	1	1	46	50.1	101.277	0.558882	38.2036	41.477	12.1158	6.58683	2.33533	0.379242	0.159681	29.6	0.858283	0.558882	1.71657	0.11976	1.33733	0.259481	0.0598802	0	0.0399202	0.0798403	0.0399202	0	0	0.0798403	0	0	0	0	0	0	0.0199601	0	0	0.0199601	0	0
0	1	3	2	1	1	1	46	48.8	101.291	0.67623	34.6516	43.5041	12.9508	6.82377	2.66393	0.368852	0.163934	29	0.512295	0.409836	1.94672	0.102459	1.63934	0.0614754	0	0	0.0614754	0.0409836	0.0204918	0.0204918	0.0204918	0.0614754	0	0	0	0	0	0	0	0	0	0	0	0
1	1	1	-5	-2	1	-1	58	36.1	106.26	0.554017	35.1801	49.0305	15.2078	4.98615	1.30194	0.387812	0.0277008	31.7	0.692521	0.554017	2.07756	0.166205	0.914127	0.221607	0	0	0.0831025	0	0.0277008	0	0	0.0277008	0	0	0	0	0	0	0	0	0	0	0	0
1	1	2	0	0	1	0	70	24.9	111.406	0.522088	28.5542	60	14.2169	6.26506	1.84739	0.401606	0.0803213	32	0.682731	0.481928	3.33333	0.160643	2.00803	0.240964	0.0803213	0	0.120482	0.0401606	0	0	0	0.0401606	0.0401606	0	0	0	0	0	0	0	0	0	0	0
1	1	1	1	1	1	1	71	25	105.84	0.48	35.04	47.36	14.12	7.64	1.16	0.48	0.04	29.2	0.36	0.16	4	0.04	4	0.16	0	0	0	0.04	0	0	0	0.12	0.04	0	0	0	0	0	0.04	0.04	4	0.04	0.04	4
0	1	2	1	1	1	1	73	22.8	113.289	0.482456	34.3421	50.4386	17.5	7.23684	3.24561	0.394737	0.175439	29.8	0.657895	0.526316	3.28947	0.175439	2.19298	0.219298	0	0	0	0	0	0	0	0.0877193	0	0	0	0	0	0	0.0438596	0.0438596	4.38596	0.0438596	0.0438596	4.38596
0	1	3	-1	-1	1	-1	77	22.2	88.3784	0.855856	32.8378	37.5676	13.2883	3.24324	0.585586	0.27027	0.045045	27.1	0.495495	0.45045	4.05405	0.0900901	2.25225	0.045045	0	0	0.135135	0.045045	0	0	0	0	0.045045	0	0	0	0	0	0	0	0	0	0	0
0	1	2	-1	-1	1	-1	80	18.8	91.2234	0.691489	36.9681	34.7872	8.98936	4.3617	5.42553	0.265957	0.212766	30.6	0.797872	0.531915	4.25532	0.212766	3.98936	0.159574	0.159574	0.106383	0.106383	0.106383	0	0	0	0.106383	0	0	0	0	0	0	0	0	0	0	0	0
1	1	1	0	0	1	0	80	18.7	129.84	0.213904	31.8717	64.5455	18.8235	11.2834	3.1016	0.588235	0.160428	30.4	0.748663	0.641711	3.1016	0.160428	0	0.374332	0	0	0.0534759	0.0534759	0	0	0	0.160428	0	0	0	0	0	0	0	0	0	0	0	0
1	1	3	1	1	1	1	85	8.3	139.036	0.120482	32.2892	60	23.494	17.1084	6.0241	1.08434	0.240964	28.2	0.843373	0.843373	8.55422	0.240964	0	0.240964	0	0	0.120482	0	0	0	0	0	0	0	0	0	0	0	0	0	0	0	0	0
1	1	2	0	0	1	0	86	10.3	120.971	0.582524	28.5437	56.8932	23.6893	9.51456	1.65049	0.776699	0.0970874	30.4	0.485437	0.291262	6.50485	0.0970874	0	0.194175	0.0970874	0	0	0	0	0	0	0.0970874	0	0	0	0	0	0	0	0	0	0	0	0
1	2	2	0	0	1	0	46	49.8	100.763	0.62249	34.2169	43.6546	11.3253	7.89157	3.05221	0.461847	0.120482	31.9	0.542169	0.401606	1.50602	0.200803	1.20482	0.240964	0	0	0.0401606	0	0.0200803	0.0200803	0	0.200803	0.0200803	0.0200803	2.00803	0.0401606	0.0200803	0	0.060241	0	0	0.100402	0.0200803	0.401606
0	2	1	-1	1	1	-1	62	42.2	100.047	0.521327	35.8768	41.1611	13.1991	5.07109	4.19431	0.236967	0.118483	34.5	0.260664	0.21327	1.04265	0.0947867	1.77725	0.14218	0	0	0	0	0	0	0	0.118483	0.07109	0.0473934	1.56398	0.0236967	0.0236967	0	0	0	0	0.0236967	0.0236967	2.36967
1	2	3	0	-1	1	1	75	23.1	115.541	0.519481	29.6537	52.1645	23.3333	6.1039	3.76623	0.34632	0.0865801	32.2	0.606061	0.562771	2.68398	0.0865801	2.1645	0.21645	0	0	0.04329	0	0.04329	0	0	0.21645	0.12987	0.0865801	2.85714	0.12987	0.0865801	0	0	0	0	0.12987	0.0865801	2.85714
1	2	3	0	0	1	0	93	10.8	92.7778	1.11111	27.7778	45.463	12.3148	5.18519	1.01852	0.462963	0	30.8	0.185185	0.185185	9.25926	0	0	0	0	0	0	0	0	0	0	0	0	0	0	0	0	0	0	0	0	0	0	0
0	3	1	-1	-2	1	1	46	46	111.186	0.508475	29.548	54.1808	17.0621	6.38418	3.50282	0.508475	0.225989	33.3	0.5	0.347826	1.63043	0.108696	1.30435	0.195652	0.0217391	0	0.0869565	0	0.0217391	0	0	0.130435	0.0217391	0	0	0.0434783	0	0	0.0434783	0	0	0.0869565	0	0
0	3	3	0	0	1	0	46	47.8	122.09	0.427553	31.3777	59.0974	17.8385	10.6651	2.68409	0.593824	0.142518	28.5	1.10879	0.983264	1.69456	0.230126	1.33891	0.313808	0.0209205	0	0.167364	0	0.0627615	0.041841	0	0.230126	0.0627615	0.0627615	2.09205	0.041841	0	0	0	0	0	0.041841	0	0
0	3	3	-1	-2	1	1	46	47.6	149.487	0.25641	27.9487	80.7692	17.9487	12.8205	9.74359	0.769231	1.02564	31.4	0.504202	0.420168	1.57563	0.315126	1.40756	0.147059	0	0	0.147059	0	0	0	0	0.189076	0.0840336	0.0630252	1.59664	0.0210084	0	0	0.0210084	0	0	0.0420168	0	0
1	3	2	2	0	1	1	61	62.9	153.571	0	26.5476	78.5714	25.8333	15.119	7.5	0.595238	0.357143	30.4	0.524642	0.461049	1.20827	0.111288	0.683625	0.174881	0	0	0.0158983	0	0	0	0	0.174881	0.0476948	0.0317965	1.04928	0.0158983	0.0158983	1.58983	0.0158983	0	0	0.0317965	0.0158983	0.794913
0	3	1	-1	-1	1	-1	64	66.5	119.309	0.460358	32.532	53.7596	15.5499	11.8414	5.16624	0.664962	0.28133	28.1	0.541353	0.421053	1.23308	0.105263	0.857143	0.120301	0.0150376	0	0.0601504	0.0150376	0	0	0	0.0601504	0	0	0	0	0	0	0	0	0	0	0	0
1	3	3	0	1	1	-1	65	66.3	123.622	0.306122	34.1327	58.3163	16.0714	10.8163	4.03061	0.612245	0.204082	31.1	0.286576	0.211161	1.07089	0.0603318	0.377074	0.0603318	0.015083	0	0.015083	0.015083	0.015083	0.015083	0	0.0452489	0.015083	0.015083	1.5083	0.0301659	0.015083	0.754148	0	0	0	0.0301659	0.015083	0.754148
1	3	1	-5	-3	1	-1	75	76.4	108.417	0.382609	35.9304	51.2	12.5217	6.43478	1.94783	0.4	0.13913	30.2	0.510471	0.379581	1.03403	0.039267	0.431937	0.170157	0	0	0.052356	0.013089	0.039267	0	0	0.052356	0	0	0	0.078534	0.026178	0.445026	0	0	0	0.078534	0.026178	0.445026
0	3	2	-1	-1	1	-1	75	75.6	126.439	0.41543	28.2196	62.997	21.454	11.1573	2.19585	0.771513	0.148368	29.7	0.555556	0.396825	1.0582	0.10582	0.661376	0.185185	0.0661376	0.0396825	0.0661376	0.0396825	0.0132275	0	0	0.026455	0.0132275	0	0	0.026455	0	0	0	0	0	0.026455	0	0
0	3	2	-1	-1	1	-1	79	81.8	125.688	0.642202	29.7248	56.5138	15.6881	12.9358	10.1835	0.825688	0.366972	30.6	0.513447	0.452323	0.99022	0.158924	0.660147	0.0977995	0.0244499	0.0244499	0.0122249	0.0366748	0	0	0	0.0366748	0	0	0	0	0	0	0	0	0	0	0	0
0	2	2	-1	0	1	-1	64	31.2	118.429	0.480769	33.2051	50.0641	22.0513	9.00641	3.62179	0.480769	0.192308	31.2	0.544872	0.512821	3.01282	0	0	0.0641026	0	0	0.0320513	0	0	0	0	0	0	0	0	0.0320513	0	0	0	0	0	0.0320513	0	0
1	2	2	0	1	1	-1	74	22.8	109.956	0.570175	31.4912	48.6842	17.3246	8.59649	3.24561	0.570175	0.131579	31.5	0.263158	0.175439	3.28947	0.0438596	0	0.131579	0	0	0	0	0.0877193	0.0438596	0	0.0438596	0	0	0	0.0438596	0	0	0	0	0	0.0438596	0	0
1	2	1	-1	-1	1	-1	80	15.7	78.8535	1.01911	36.8153	32.9936	6.43312	1.33758	0.254777	0.0636943	0	29.4	0.382166	0.254777	4.77707	0	0	0	0	0	0	0	0	0	0	0.0636943	0	0	0	0.191083	0.0636943	0	0.0636943	0.0636943	6.36943	0.254777	0.127389	3.18471
1	3	2	-2	-2	1	-1	72	21.1	107.204	0.42654	33.7915	49.1469	15.2133	6.01896	2.60664	0.42654	0.14218	22.3	0.473934	0.473934	3.31754	0.331754	3.36493	0.14218	0	0	0	0	0	0	0	0.14218	0.0947867	0.0947867	4.73934	0	0	0	0	0	0	0	0	0
0	3	2	3	-3	1	1	76	17.6	100.682	0.738636	31.8182	49.9432	10.0568	4.43182	3.63636	0.284091	0.170455	29.6	0.284091	0.227273	5.68182	0.113636	5.68182	0.0568182	0	0	0	0	0	0	0	0.113636	0	0	0	0	0	0	0	0	0	0	0	0
0	3	2	0	0	1	0	89	15.1	84.3709	0.993377	34.5695	35.1656	9.60265	2.38411	1.65563	0.0662252	0.13245	24.7	0.0662252	0.0662252	6.62252	0.0662252	6.62252	0	0	0	0	0	0	0	0	0.0662252	0	0	0	0	0	0	0	0	0	0	0	0
1	2	1	1	-1	1	1	46	49.4	110.547	0.48583	35.4049	52.7126	14.1498	6.45749	1.33603	0.364372	0.0809717	28.3	0.323887	0.263158	1.72065	0.0809717	1.51822	0.0607287	0	0	0.0404858	0	0	0	0	0.1417	0.0607287	0.0404858	1.33603	0	0	0	0.0404858	0	0	0.0404858	0	0
1	2	1	-1	-1	1	-1	46	50.3	111.252	0.656064	31.0338	53.3996	18.8668	4.73161	2.56461	0.238569	0.119284	31.7	0.636183	0.596421	1.72962	0.119284	0.656064	0.119284	0	0	0.0397614	0	0.0198807	0	0	0.27833	0.0198807	0.0198807	1.98807	0.0397614	0.0397614	0	0	0	0	0.0397614	0.0397614	1.98807
0	2	1	0	1	1	-1	65	32.5	106.185	0.430769	36.6769	48.1538	16.5538	3.81538	0.553846	0.215385	0.0307692	30.6	0.461538	0.4	2.83077	0.153846	3.07692	0.0923077	0	0	0.0307692	0	0	0	0	0.184615	0.0307692	0.0307692	3.07692	0.0307692	0.0307692	0	0	0	0	0.0307692	0.0307692	3.07692
1	2	2	-1	0	1	-1	65	30.4	115.822	0.460526	34.0132	49.3421	23.2566	7.69737	1.05263	0.460526	0.0657895	28.9	0.230263	0.131579	3.28947	0.0657895	3.28947	0.0657895	0	0	0	0	0	0	0	0.0986842	0	0	0	0	0	0	0.0328947	0.0328947	3.28947	0.0328947	0.0328947	3.28947
0	2	2	-1	-1	1	-1	70	25.7	130.311	0.428016	27.0428	64.7471	27.5097	10.2335	0.350195	0.7393	0.0389105	32	0.661479	0.544747	3.3463	0.155642	2.91829	0.077821	0	0	0.077821	0	0	0	0	0.116732	0.0389105	0.0389105	3.89105	0.0389105	0	0	0.0389105	0	0	0.077821	0	0
1	2	2	2	3	1	-1	74	23.6	91.7373	1.14407	26.2288	39.9576	17.839	4.95763	1.65254	0.254237	0.0847458	28.9	0.0847458	0.0847458	4.23729	0	0	0	0	0	0	0	0	0	0	0.0423729	0	0	0	0.0423729	0	0	0	0	0	0.0423729	0	0
0	2	3	0	0	1	0	75	26	88.6154	1.19231	30.4231	37.2308	13.0769	4.61538	2.11538	0.384615	0.0384615	31.8	0.423077	0.384615	3.07692	0.192308	2.30769	0.115385	0	0	0.0769231	0	0	0	0	0.153846	0.0384615	0.0384615	3.84615	0.0384615	0	0	0	0	0	0.0384615	0	0
0	2	2	0	-1	1	1	82	13.8	0	0	0	0	0	0	0	0	0		0.434783	0.362319	0	0.144928	0	0.217391	0	0	0.0724638	0	0	0	0	0.217391	0	0	0	0.0724638	0.0724638	0	0.0724638	0.0724638	7.24638	0.144928	0.144928	7.24638
1	2	3	0	0	1	0	59	35.7	121.429	0.308123	33.6695	52.9692	19.8039	10.8123	3.86555	0.70028	0.168067	35.2	0.22409	0.112045	2.10084	0.0280112	2.80112	0.112045	0	0	0	0	0	0	0	0.112045	0	0	0	0	0	0	0	0	0	0	0	0
1	2	3	0	1	1	-1	66	29.5	110.814	0.474576	36.0339	44.5763	17.4237	9.22034	3.11864	0.610169	0.169492	30.7	0.237288	0.169492	2.71186	0.0338983	0	0.0677966	0	0	0	0	0.0338983	0.0338983	0	0.0338983	0	0	0	0.0338983	0	0	0	0	0	0.0338983	0	0
0	2	1	-3	-2	1	-1	71	25.1	103.347	0.557769	33.9442	40.6773	18.0478	7.76892	2.3506	0.438247	0.119522	29.9	0.278884	0.278884	1.71315	0	0	0.0398406	0	0	0.0398406	0	0	0	0	0.0398406	0.0796813	0.0398406	1.99203	0	0	0	0	0	0	0	0	0
0	2	3	-2	-1	1	-1	73	24.1	99.2531	0.912863	34.3154	35.1037	16.805	7.88382	4.27386	0.414938	0.248963	33.1	0.414938	0.290456	1.78423	0.0414938	0	0.207469	0	0	0	0	0	0	0	0.124481	0.0414938	0.0414938	4.14938	0.0414938	0	0	0	0	0	0.0414938	0	0
0	2	2	-2	-1	1	-1	81	17.4	98.9655	0.632184	36.5517	36.6092	15.6322	8.21839	1.32184	0.344828	0.0574713	28.4	0.402299	0.229885	5.74713	0	0	0.172414	0	0	0	0	0	0	0	0.0574713	0	0	0	0.114943	0	0	0	0	0	0.114943	0	0
1	2	3	1	1	1	1	82	14.1	122.766	0.425532	30.9929	53.3333	22.0567	11.844	4.1844	0.851064	0.141844	31.5	0.070922	0.070922	0	0.070922	0	0.070922	0	0	0.070922	0	0	0	0	0	0	0	0	0	0	0	0	0	0	0	0	0
0	1	1	-1	0	1	-1	46	53.7	83.743	0.819367	33.4637	35.3818	8.6406	4.82309	0.614525	0.242086	0.0558659	31.6	0.223464	0.167598	0.614525	0.0931099	0.744879	0.148976	0.018622	0.018622	0.0744879	0.018622	0	0	0	0.111732	0.018622	0.018622	1.8622	0.0372439	0	0	0	0	0	0.0372439	0	0
0	1	3	0	0	1	0	46	52.2	101.897	0.613027	32.1648	49.2529	13.0077	4.65517	2.22222	0.210728	0.1341	33.5	0.287356	0.210728	1.22605	0.0383142	0.957854	0.1341	0.0383142	0	0	0	0	0	0	0.0957854	0.0383142	0.0383142	1.91571	0.0191571	0.0191571	0	0	0	0	0.0191571	0.0191571	1.91571
0	1	3	0	-1	1	1	46	50.2	121.733	0.438247	28.6653	60.7769	20.9363	8.40637	2.50996	0.63745	0.159363	31.1	0.517928	0.418327	1.51394	0.0796813	0.498008	0.139442	0.0398406	0.0199203	0.0398406	0.0199203	0	0	0	0.0398406	0.0199203	0.0199203	1.99203	0	0	0	0.0398406	0.0398406	1.99203	0.0398406	0.0398406	1.99203
1	1	3	2	3	1	-1	59	36.1	121.801	0.277008	32.41	58.338	16.8144	9.66759	4.29363	0.554017	0.221607	32.4	0.498615	0.470914	1.80055	0.110803	1.38504	0.166205	0.0554017	0	0.0277008	0	0	0	0	0.0277008	0.0554017	0	0	0	0	0	0	0	0	0	0	0
1	1	2	1	0	1	1	62	39.4	95.4822	0.685279	33.731	42.5888	10.1015	5.98985	2.36041	0.35533	0.101523	32.9	0.35533	0.228426	1.11675	0.126904	1.52284	0.152284	0.0507614	0.0253807	0	0	0	0	0	0.0253807	0	0	0	0	0	0	0	0	0	0	0	0
1	1	3	0	-1	1	1	66	32.9	103.921	0.759878	30.8207	50.7295	14.4073	4.86322	2.31003	0.273556	0.0911854	32.8	0.395137	0.243161	2.27964	0.0303951	3.03951	0.212766	0.121581	0	0	0	0.0303951	0	0	0.0911854	0	0	0	0	0	0	0	0	0	0	0	0
0	1	2	0	0	1	0	77	17.9	131.117	0.167598	29.4413	69.3296	20.3352	8.77095	3.01676	0.670391	0.223464	28.5	0.391061	0.223464	4.18994	0	0	0.0558659	0.0558659	0	0	0	0	0	0	0.0558659	0.111732	0	0	0.111732	0.0558659	0	0	0	0	0.111732	0.0558659	2.7933
0	1	3	1	1	1	1	94	1.8	175.556	0	23.3333	74.4444	41.1111	37.2222	0	2.22222	0	23.1	1.11111	0.555556	55.5556	0	0	0	0	0	0	0	0	0	0	1.11111	0	0	0	0	0	0	0	0	0	0	0	0
1	3	1	0	0	1	0	74	24	123.792	0.375	31	60.75	18.75	8.75	4.16667	0.541667	0.291667	29.8	0.0833333	0	0	0	0	0.0416667	0	0	0	0	0	0	0	0.0833333	0	0	0	0.0416667	0	0	0	0	0	0.0416667	0	0
1	3	1	-3	-2	1	-1	54	40.4	122.104	0.49505	31.0149	55.7178	20.495	9.92574	4.45545	0.594059	0.222772	34.1	0.272277	0.173267	1.75743	0.0247525	2.47525	0.123762	0	0	0	0	0.0247525	0.0247525	0	0.173267	0	0	0	0.0247525	0	0	0	0	0	0.0247525	0	0
1	3	1	-1	1	1	-1	55	42.9	118.718	0.512821	31.3054	55.7576	20.7459	5.68765	4.73193	0.41958	0.13986	33.3	0.20979	0.13986	1.93473	0.02331	0	0.04662	0	0	0	0	0	0	0	0.04662	0.04662	0.04662	2.331	0.13986	0.04662	0	0	0	0	0.13986	0.04662	0.792541
1	3	1	-5	-3	1	-1	56	38.2	108.639	0.91623	28.7173	55.6283	11.5445	6.64921	5.15707	0.39267	0.157068	31.8	0.418848	0.366492	2.06806	0.078534	0	0.13089	0	0	0.052356	0	0.026178	0	0	0.104712	0	0	0	0.026178	0.026178	0	0	0	0	0.026178	0.026178	2.6178
1	3	1	-3	-1	1	-1	57	36.1	117.784	0.526316	28.7812	63.7119	11.8006	8.28255	4.68144	0.470914	0.193906	33	0.221607	0.193906	2.77008	0	0	0	0	0	0	0	0	0	0	0.0277008	0	0	0	0.0554017	0.0277008	0	0	0	0	0.0554017	0.0277008	1.38504
0	3	3	1	0	1	1	60	37.6	109.335	0.957447	28.883	48.0053	14.4681	13.0585	3.93617	0.851064	0.239362	30.6	0.265957	0.212766	2.34043	0	0	0.0797872	0	0	0	0	0.0265957	0	0	0.0531915	0.0265957	0.0265957	2.65957	0.0265957	0	0	0	0	0	0.0265957	0	0
1	3	2	-2	-1	1	-1	62	31.8	104.34	0.628931	32.4843	46.5723	15.9748	5.91195	2.7673	0.377358	0.220126	30.3	0.408805	0.314465	2.20126	0	0	0.157233	0.0314465	0	0	0	0	0	0	0.125786	0.0628931	0.0628931	3.14465	0.0314465	0	0	0.0314465	0	0	0.0628931	0	0
0	3	2	4	-3	1	1	73	20.2	123.267	0.544554	34.8515	53.2673	19.1584	10.099	5.34653	0.742574	0.19802	34.4	0.445545	0.346535	4.25743	0.0990099	2.47525	0.0990099	0	0	0	0	0.049505	0	0	0.0990099	0.0990099	0.0990099	4.9505	0.0990099	0	0	0	0	0	0.0990099	0	0
0	3	2	2	-2	1	1	76	18.9	119.63	0.740741	26.1905	58.9947	19.7884	10	3.86243	0.582011	0.26455	30.1	0.26455	0.21164	2.6455	0	0	0.15873	0	0	0	0	0	0	0	0.0529101	0	0	0	0	0	0	0	0	0	0	0	0
0	3	2	3	-3	1	1	76	18	140.5	0.388889	24.7222	69.7222	28.3889	11.3889	5.83333	0.777778	0.333333	28.6	0.388889	0.333333	3.72222	0.111111	2.77778	0.111111	0	0	0	0	0	0	0	0.166667	0.166667	0.166667	5.55556	0	0	0	0	0	0	0	0	0
0	3	1	4	-3	1	1	80	12.3	121.057	0.487805	30.1626	59.0244	20.2439	8.61789	2.52033	0.650407	0.162602	26.6	0.325203	0.243902	2.68293	0.0813008	0	0.162602	0	0	0.0813008	0	0.0813008	0.0813008	0	0.0813008	0	0	0	0	0	0	0	0	0	0	0	0
0	2	1	-2	-2	1	-1	66	30.6	118.399	0.490196	29.902	65.4902	15.4248	5.75163	1.37255	0.392157	0.0653595	30.3	0.392157	0.326797	3.26797	0.0326797	3.26797	0.0653595	0	0	0	0	0	0	0	0.0326797	0	0	0	0	0	0	0	0	0	0	0	0
1	2	2	1	1	1	1	69	27.9	101.434	0.896057	29.9283	47.2043	12.9032	6.81004	3.69176	0.46595	0.179211	31.6	0.322581	0.215054	2.40143	0.179211	2.15054	0.179211	0	0	0	0	0	0	0	0.179211	0	0	0	0.0358423	0.0358423	0	0.0716846	0.0716846	3.58423	0.107527	0.107527	3.58423
1	2	3	1	1	1	1	83	13.5	100.741	0.518519	33.037	43.8519	12.5926	7.18519	3.48148	0.37037	0.148148	30.7	0.222222	0.148148	3.7037	0	0	0.148148	0	0	0	0	0	0	0	0.148148	0.0740741	0.0740741	7.40741	0	0	0	0	0	0	0	0	0
1	1	3	2	3	1	-1	80	14.5	135.655	0.275862	28.4138	77.8621	20.1379	6.75862	2.34483	0.344828	0.206897	29.2	1.17241	1.03448	5.51724	0.413793	4.62069	0.344828	0	0	0.137931	0	0	0	0	0.344828	0.0689655	0.0689655	6.89655	0.0689655	0.0689655	0	0	0	0	0.0689655	0.0689655	6.89655
0	2	3	0	0	1	0	75	26.1	84.5977	1.11111	32.6437	34.2912	10.613	4.09962	1.87739	0.229885	0.114943	29.2	0.613027	0.383142	1.91571	0.268199	1.11111	0.383142	0	0	0.0766284	0	0	0	0	0.191571	0	0	0	0	0	0	0	0	0	0	0	0
0	2	2	-1	-2	1	1	81	14.4	112.361	0.277778	35.4167	53.75	14.9306	6.66667	1.31944	0.416667	0.0694444	26.3	0.694444	0.555556	6.11111	0.208333	6.94444	0.0694444	0.0694444	0	0.138889	0	0	0	0	0.0694444	0	0	0	0	0	0	0	0	0	0	0	0
1	2	3	1	1	1	1	82	15.4	92.013	0.779221	35.5195	42.9221	6.94805	5.38961	0.519481	0.25974	0	24.9	0.454545	0.38961	5.38961	0.25974	4.87013	0.12987	0	0	0	0	0.0649351	0	0	0.0649351	0	0	0	0	0	0	0	0	0	0	0	0
0	2	3	0	1	1	-1	82	13.4	103.134	0.820896	31.3433	46.0448	15.2239	9.77612	0	0.597015	0	26.6	0.522388	0.522388	4.25373	0.0746269	0	0.0746269	0	0	0.149254	0	0	0	0	0.0746269	0.0746269	0.0746269	7.46269	0	0	0	0	0	0	0	0	0
0	2	3	1	1	1	1	85	9.9	115.455	0.30303	34.3434	55.2525	17.7778	5.55556	2.32323	0.505051	0.20202	29.7	0.505051	0.505051	6.06061	0.30303	6.76768	0.20202	0	0	0.20202	0.10101	0	0	0	0.10101	0	0	0	0	0	0	0	0	0	0	0	0
0	2	2	2	-2	1	1	88	6.9	129.855	0.144928	30.8696	68.2609	15.0725	14.3478	1.30435	1.01449	0.144928	27.3	0.434783	0.434783	14.4928	0	0	0	0	0	0	0	0	0	0	0.144928	0	0	0	0	0	0	0	0	0	0	0	0
1	1	3	0	0	1	0	46	50.3	91.5109	0.914513	32.9622	38.1113	13.002	5.44732	1.05368	0.357853	0.0795229	28.8	0.616302	0.497018	1.59046	0.119284	0.994036	0.178926	0	0	0.0397614	0.0397614	0.0198807	0	0	0.0596421	0.0198807	0.0198807	1.98807	0	0	0	0	0	0	0	0	0
1	1	3	3	2	1	1	71	22.1	115.837	0.40724	34.4344	53.0769	17.6923	8.19005	1.99095	0.497738	0.135747	30.5	0.723982	0.678733	3.93665	0.180995	3.39367	0.135747	0	0	0	0.0452489	0.0452489	0.0452489	0.0452489	0.135747	0	0	0	0	0	0	0	0	0	0	0	0
0	1	2	0	0	1	0	72	24	86.4167	1.125	32.4583	39.625	10.5417	2.04167	0.625	0.125	0.0416667	29.8	0.666667	0.541667	4.16667	0.0416667	4.16667	0.125	0.0833333	0	0.0416667	0.0416667	0	0	0	0.0833333	0	0	0	0	0	0	0	0	0	0	0	0
1	2	2	-1	1	1	-1	15	85.3	108.101	0.762016	28.6753	51.6999	16.4127	7.80774	2.74326	0.49238	0.14068	30.4	0.38687	0.269637	0.91442	0.0468933	0.586166	0.14068	0.03517	0	0.0117233	0.0117233	0.0117233	0	0	0.03517	0.0117233	0.0117233	1.17233	0.0468933	0	0	0	0	0	0.0468933	0	0
1	2	2	-2	-1	1	-1	69	25.9	129.305	0.30888	28.9961	68.8803	19.6525	9.34363	2.12355	0.617761	0.15444	30.7	0.42471	0.27027	3.861	0	0	0.15444	0	0	0	0	0.03861	0	0	0.0772201	0	0	0	0	0	0	0.03861	0	0	0.03861	0	0
1	2	2	0	0	1	0	72	24.5	110.612	0.653061	29.9184	50.4898	14.8163	9.83673	4.85714	0.571429	0.244898	32.6	0.285714	0.163265	1.02041	0	0	0.122449	0	0	0.0408163	0.0408163	0.0408163	0.0408163	0	0.0816327	0	0	0	0.122449	0.0408163	0	0	0	0	0.122449	0.0408163	1.38776
0	2	1	-1	-1	1	-1	75	20.6	112.233	0.194175	34.2718	58.6408	13.4466	4.51456	1.1165	0.339806	0.0970874	22.1	0.194175	0.194175	3.64078	0	0	0.0485437	0	0	0	0	0	0	0	0.0970874	0	0	0	0.194175	0.0970874	0	0	0	0	0.194175	0.0970874	2.42718
0	2	3	2	3	1	-1	81	16.6	113.253	0.722892	27.7711	57.8916	15.1807	7.46988	4.21687	0.301205	0.180723	23.7	0.481928	0.481928	4.51807	0.120482	6.0241	0.120482	0	0	0	0	0	0	0	0	0	0	0	0.060241	0.060241	0	0	0	0	0.060241	0.060241	6.0241
0	2	3	1	1	1	1	85	13.5	112.889	1.11111	25.037	46.6667	25.037	10.4444	4.66667	0.666667	0.296296	30.1	0.148148	0.148148	3.7037	0.0740741	7.40741	0	0	0	0	0	0	0	0	0	0	0	0	0.148148	0.0740741	0	0	0	0	0.148148	0.0740741	3.7037
0	2	3	-1	-1	1	-1	86	9.8	105.816	0.714286	33.4694	34.3878	21.0204	15.2041	1.12245	0.918367	0	27.6	0.306122	0.204082	5.10204	0.102041	0	0.204082	0	0	0	0	0.102041	0	0	0.102041	0	0	0	0.306122	0	0	0	0	0	0.306122	0	0
1	2	3	5	1	1	1	46	48.3	114.451	0.207039	39.4617	51.6356	16.0248	5.7764	1.34576	0.331263	0.0414079	29.6	1.26294	1.15942	1.96687	0.372671	1.94617	0.0828157	0.0207039	0	0.186335	0.0414079	0.0414079	0	0	0.207039	0.0207039	0.0207039	2.07039	0	0	0	0	0	0	0	0	0
1	2	2	2	1	1	1	57	41.1	97.2993	0.608273	39.8783	34.5742	12.2384	7.66423	2.33577	0.437956	0.0973236	32.9	0.462287	0.340633	1.72749	0.145985	1.63017	0.170316	0.0243309	0	0.0729927	0.0243309	0.0243309	0.0243309	0.0243309	0.121655	0	0	0	0.0486618	0.0243309	0	0	0	0	0.0486618	0.0243309	1.21655
1	2	2	0	1	1	-1	65	31.6	94.462	0.85443	33.481	33.038	16.2342	8.9557	1.89873	0.537975	0.0949367	33.5	0.348101	0.28481	2.12025	0.158228	2.53165	0.126582	0	0	0	0	0.0316456	0	0	0.126582	0.0632911	0.0316456	1.58228	0	0	0	0	0	0	0	0	0
1	2	3	1	1	1	1	72	23	115.217	0.521739	32.0435	50.0435	22.9565	6.43478	3.21739	0.478261	0.173913	27.6	0.695652	0.652174	3.78261	0.26087	3.6087	0.130435	0	0	0.130435	0	0	0	0	0	0.0434783	0	0	0.0434783	0.0434783	0	0.0869565	0	0	0.130435	0.0434783	1.47826
1	2	1	-1	-2	1	1	75	23.1	118.571	0.4329	32.6407	53.1602	26.5368	4.63203	1.16883	0.25974	0.04329	30.7	0.4329	0.4329	3.8961	0.21645	3.4632	0.04329	0	0	0.0865801	0	0	0	0	0.12987	0.04329	0.04329	4.329	0	0	0	0.04329	0	0	0.04329	0	0
1	2	1	0	0	1	0	78	16.3	120.736	0.490798	33.4969	55.7055	18.4049	10.2454	2.45399	0.490798	0.0613497	28.1	0.674847	0.552147	4.78528	0.245399	6.13497	0.184049	0	0	0.0613497	0	0	0	0	0.184049	0.0613497	0.0613497	6.13497	0.0613497	0	0	0.0613497	0.0613497	6.13497	0.122699	0.0613497	3.06748
0	2	2	0	1	1	-1	81	14.6	108.973	0.958904	28.0137	47.3288	19.2466	8.35616	4.93151	0.479452	0.136986	27.1	0.342466	0.342466	4.10959	0.205479	2.26027	0.136986	0	0	0.136986	0	0	0	0	0.136986	0	0	0	0	0	0	0	0	0	0	0	0
0	2	3	0	-2	1	1	83	12	126.333	0.416667	31.3333	55.0833	25.6667	9.33333	4.41667	0.5	0.166667	27.6	1	0.916667	6.83333	0.25	2.75	0.25	0	0	0.25	0	0.0833333	0	0	0.416667	0	0	0	0	0	0	0	0	0	0	0	0
1	2	2	1	0	1	1	85	11.9	109.664	0.756303	28.9916	42.1849	26.0504	8.57143	3.19328	0.840336	0.168067	28.9	0.420168	0.336134	4.20168	0.252101	2.77311	0.168067	0	0	0.168067	0	0.0840336	0	0	0.168067	0.0840336	0.0840336	8.40336	0	0	0	0	0	0	0	0	0
0	1	2	0	0	1	0	61	33	111.606	0.545455	31.9697	50.9394	17.0303	7.30303	3.78788	0.393939	0.121212	32.6	0.30303	0.212121	2.15152	0.0909091	2.0303	0.151515	0.030303	0	0	0	0	0	0	0.121212	0	0	0	0.030303	0.030303	0	0	0	0	0.030303	0.030303	3.0303
0	3	1	-3	-3	1	-1	81	14.5	107.379	0.482759	33.3793	50.7586	16.7586	4.75862	1.24138	0.275862	0.0689655	27.5	0.482759	0.413793	3.44828	0.206897	2.27586	0.206897	0	0	0.137931	0	0	0	0	0.0689655	0.0689655	0	0	0	0	0	0	0	0	0	0	0
0	3	2	-1	-1	1	-1	88	8.4	110.714	0.595238	35.4762	44.5238	19.881	9.16667	1.19048	0.357143	0.119048	27	0.952381	0.238095	11.9048	0	0	0.47619	0	0	0	0	0	0	0	0.47619	0	0	0	0	0	0	0	0	0	0	0	0
0	2	2	-1	0	1	-1	46	51.1	93.4051	0.919765	31.0959	41.6634	11.272	5.79256	2.66145	0.273973	0.117417	30.3	0.430528	0.37182	1.54599	0.176125	1.09589	0.0978474	0.0391389	0	0.0195695	0.0391389	0	0	0	0.0782779	0.0195695	0.0195695	1.95695	0	0	0	0	0	0	0	0	0
1	2	2	2	2	1	1	60	34.3	111.429	0.408163	36.9388	49.5044	14.8105	5.48105	4.28571	0.233236	0.204082	26.6	0.524781	0.466472	2.5656	0.204082	2.50729	0.0874636	0.0291545	0.0291545	0.0874636	0	0	0	0	0.0874636	0	0	0	0.0291545	0	0	0	0	0	0.0291545	0	0
1	2	3	0	0	1	0	85	8.6	120.581	0.697674	34.186	53.8372	22.6744	5.81395	3.37209	0.232558	0.232558	30.6	0.232558	0.232558	0	0	0	0	0	0	0	0	0	0	0	0.116279	0	0	0	0	0	0	0	0	0	0	0	0
1	2	2	0	0	1	0	62	33.8	104.911	0.502959	37.6036	43.8166	13.3728	5.6213	3.99408	0.266272	0.236686	30.6	0.325444	0.236686	2.21893	0.0887574	1.98225	0.147929	0	0	0.0887574	0	0	0	0	0.0887574	0	0	0	0.0591716	0.0295858	0	0	0	0	0.0591716	0.0295858	1.47929
0	2	3	0	-1	1	1	75	20.4	116.422	0.441176	31.4706	56.0784	15.049	8.43137	5	0.539216	0.245098	27.6	0.931373	0.833333	3.72549	0.196078	2.45098	0.245098	0	0	0.196078	0	0	0	0	0.294118	0	0	0	0.0490196	0.0490196	0	0	0	0	0.0490196	0.0490196	4.90196
0	2	3	-2	1	1	-1	81	13.8	0	0	0	0	0	0	0	0	0	28.1	1.15942	1.01449	6.73913	0.362319	5.7971	0.144928	0	0	0.144928	0	0	0	0	0.434783	0.0724638	0.0724638	7.24638	0	0	0	0.0724638	0	0	0.0724638	0	0
1	2	2	2	2	1	1	87	10.9	102.569	1.10092	23.4862	40.6422	18.8991	13.1193	5.41284	0.733945	0.366972	28.1	0.0917431	0.0917431	0	0	0	0	0	0	0	0	0	0	0	0.0917431	0.0917431	0	0	0.0917431	0	0	0	0	0	0.0917431	0	0
0	3	2	0	-1	1	1	46	50.3	83.2604	1.07356	37.4354	30.5567	7.89264	4.05567	2.24652	0.218688	0.119284	23.4	0.55666	0.457256	1.47117	0.238569	1.49105	0.159046	0	0	0.0795229	0	0	0	0	0.27833	0.0198807	0	0	0.139165	0.0596421	0	0	0	0	0.139165	0.0596421	0.83499
1	3	1	-1	-1	1	-1	72	26.1	115.134	0.766284	31.3793	48.3525	23.5249	7.43295	3.67816	0.383142	0.268199	32.8	0.536398	0.498084	3.2567	0.114943	2.56705	0.114943	0	0	0.0766284	0	0.0383142	0	0	0	0.0766284	0.0383142	1.91571	0.0766284	0	0	0	0	0	0.0766284	0	0
1	3	3	-1	-1	1	-1	73	25.1	108.167	0.717131	30.5179	49.9602	15.9761	5.37849	5.61753	0.358566	0.199203	31.5	0.717131	0.677291	3.74502	0.159363	3.98406	0.0398406	0	0	0.0796813	0	0	0	0	0.0796813	0	0	0	0.0398406	0.0398406	0	0	0	0	0.0398406	0.0398406	3.98406
0	3	2	0	0	1	0	77	16.6	131.084	0.421687	28.9759	59.6386	26.9277	11.4458	3.61446	0.903614	0.120482	29	0.783133	0.60241	5.42169	0.240964	4.51807	0.180723	0	0	0.180723	0	0	0	0	0.301205	0.060241	0	0	0	0	0	0	0	0	0	0	0
1	3	2	-1	-1	1	-1	82	14	119.929	0.642857	31.7857	52.5714	22.9286	9.28571	2.71429	0.357143	0.214286	28.8	0.5	0.285714	5.35714	0.142857	3.57143	0.285714	0	0	0.0714286	0	0	0	0	0.214286	0	0	0	0.0714286	0.0714286	0	0	0	0	0.0714286	0.0714286	7.14286
1	2	3	0	0	1	0	46	52.6	105.798	0.494297	41.1787	42.3954	11.616	6.76806	3.36502	0.494297	0.13308	33.6	0.570342	0.437262	1.57795	0.0760456	0.95057	0.209125	0	0	0.0380228	0.0570342	0	0	0	0.0570342	0.0190114	0	0	0.0190114	0.0190114	0	0.0190114	0	0	0.0380228	0.0190114	0.95057
1	2	3	1	0	1	1	46	50	107.24	0.58	37.9	42.38	15.72	6.76	3.92	0.4	0.2	32.8	0.54	0.28	1.86	0.02	2	0.2	0.02	0	0	0.02	0.02	0.02	0	0.06	0	0	0	0.06	0	0	0	0	0	0.06	0	0
0	2	2	0	0	1	0	56	39.4	101.193	0.634518	35.4569	41.9797	13.401	5.98985	3.73096	0.35533	0.152284	34.8	0.456853	0.279188	1.62437	0.0507614	0	0.203046	0	0	0	0	0.0761421	0.0253807	0	0.152284	0	0	0	0.0253807	0	0	0.0253807	0	0	0.0507614	0	0
1	2	2	2	1	1	1	58	40.9	102.396	0.586797	38.1663	41.956	10.22	7.04156	4.44988	0.464548	0.220049	32.5	0.488998	0.342298	2.10269	0.0733496	1.63814	0.122249	0.0488998	0	0.0244499	0.0488998	0.0244499	0	0	0	0	0	0	0.0244499	0	0	0	0	0	0.0244499	0	0
1	2	2	-1	-1	1	-1	62	35.2	123.835	0.596591	26.9034	63.9489	24.3466	6.93182	1.10795	0.511364	0.0568182	31.8	0.596591	0.3125	2.84091	0.0284091	2.84091	0.255682	0.0284091	0	0.0284091	0	0.0284091	0.0284091	0	0.170455	0.0284091	0.0284091	2.84091	0.0284091	0	0	0	0	0	0.0284091	0	0
1	1	2	-1	1	1	-1	39	65.2	108.298	0.628834	32.408	48.5123	17.8681	7.07055	1.80982	0.352761	0.0920245	31.8	0.41411	0.291411	1.21166	0.0920245	0.766871	0.153374	0.0306748	0	0.0766871	0.0306748	0.0306748	0	0	0.0766871	0	0	0	0	0	0	0.0460123	0.0306748	1.01227	0.0460123	0.0306748	1.01227
0	1	2	-1	-1	1	-1	58	40.3	90.3722	0.794045	36.1042	32.8784	13.7221	4.4665	2.40695	0.347395	0.124069	32.1	0.471464	0.322581	1.91067	0.0744417	1.66253	0.148883	0.0496278	0	0.0248139	0.0248139	0	0	0	0.0248139	0	0	0	0.0248139	0	0	0	0	0	0.0248139	0	0
1	1	1	-1	0	1	-1	59	37.5	104.267	0.88	32.48	43.8933	15.4667	8.24	3.28	0.426667	0.16	31.9	0.373333	0.213333	1.68	0.0266667	2.66667	0.133333	0	0	0.08	0.0266667	0.0266667	0.0266667	0	0	0	0	0	0	0	0	0	0	0	0	0	0
1	1	1	0	0	1	0	60	39.2	98.9541	1.07143	31.8878	42.2194	14.7194	7.98469	1.07143	0.586735	0.0510204	30.9	0.255102	0.153061	1.70918	0.0765306	0.841837	0.102041	0	0	0.0510204	0	0.0255102	0	0	0.0255102	0	0	0	0	0	0	0	0	0	0	0	0
0	1	1	1	1	1	1	62	34.6	112.312	0.606936	35.3757	49.4509	17.7168	6.56069	2.60116	0.404624	0.0867052	31.8	0.375723	0.17341	1.93642	0.0578035	0	0.17341	0.0289017	0	0	0	0.0289017	0	0	0.144509	0	0	0	0.0289017	0.0289017	0	0.0289017	0	0	0.0578035	0.0289017	1.44509
1	1	3	3	2	1	1	62	31.5	114.698	0.222222	38.7937	47.8413	16	6.79365	5.04762	0.412698	0.222222	30.1	0.507937	0.285714	3.1746	0.126984	3.1746	0.126984	0	0	0	0	0.031746	0	0	0.0952381	0.0634921	0.031746	1.5873	0	0	0	0	0	0	0	0	0
0	1	3	1	1	1	1	64	33.8	95.5325	0.56213	37.3373	45.8284	7.81065	2.95858	1.0355	0.177515	0.0295858	29.3	0.798817	0.710059	2.72189	0.0591716	2.95858	0.118343	0.0295858	0	0.0591716	0	0.0295858	0	0	0.0295858	0	0	0	0	0	0	0	0	0	0	0	0
0	1	2	0	0	1	0	66	28.8	123.958	0.277778	33.4722	58.4375	20.1042	8.29861	3.36806	0.486111	0.138889	30.8	0.486111	0.208333	2.32639	0.0347222	3.47222	0.208333	0	0	0	0	0	0	0	0.138889	0.0694444	0.0694444	3.47222	0.0347222	0.0347222	0	0	0	0	0.0347222	0.0347222	3.47222
1	1	2	1	1	1	1	67	29.3	117.884	0.409556	34.7099	48.7372	21.3311	7.95222	4.77816	0.409556	0.238908	29.6	0.409556	0.238908	1.94539	0.0682594	1.70648	0.238908	0	0	0.0682594	0	0	0	0	0	0.0341297	0.0341297	3.41297	0.0341297	0	0	0	0	0	0.0341297	0	0
0	1	1	-3	-3	1	-1	73	20.3	123.005	0.492611	27.931	52.8571	24.1379	12.2167	5.3202	0.689655	0.394089	29.6	0.44335	0.295567	2.46305	0.0492611	0	0.246305	0.0492611	0.0492611	0	0.0492611	0	0	0	0	0	0	0	0.0492611	0	0	0	0	0	0.0492611	0	0
0	3	2	-1	-1	1	-1	82	14.9	92.4161	1.07383	28.0537	43.0872	13.3557	6.77852	0	0.402685	0	23.6	0.402685	0.201342	2.21477	0	0	0.33557	0	0	0	0.0671141	0.0671141	0	0	0	0	0	0	0.201342	0.0671141	0	0	0	0	0.201342	0.0671141	2.28188
0	3	3	0	-1	1	1	85	11	121.273	0.0909091	36.2727	55.5455	16.5455	10.9091	2	0.727273	0.0909091	27.5	0.636364	0.272727	0	0.0909091	0	0.545455	0	0	0	0	0.181818	0.0909091	0	0	0	0	0	0.181818	0.0909091	0	0	0	0	0.181818	0.0909091	4.54545
1	2	2	0	0	1	0	85	10.7	102.804	0.934579	29.3458	48.785	13.7383	7.94393	2.14953	0.654206	0.0934579	27.2	0.654206	0.373832	9.34579	0.186916	9.34579	0.280374	0	0	0	0	0	0	0	0.186916	0	0	0	0	0	0	0	0	0	0	0	0
1	3	2	-2	-1	1	-1	46	52.2	111.245	0.708812	29.9617	53.4674	18.046	7.98851	1.09195	0.574713	0.0766284	31.1	0.440613	0.229885	1.43678	0.0383142	1.91571	0.153257	0.0766284	0.0383142	0.0383142	0.0191571	0.0383142	0	0	0.0574713	0	0	0	0	0	0	0.0383142	0	0	0.0383142	0	0
0	3	1	-3	-2	1	-1	61	32.2	104.41	0.869565	29.3789	52.764	12.9193	7.3913	1.08696	0.496894	0.0621118	31.4	0.372671	0.279503	2.76398	0	0	0.124224	0	0	0	0.0310559	0	0	0	0.0310559	0	0	0	0	0	0	0	0	0	0	0	0
1	3	1	0	1	1	-1	62	33.1	122.9	0.392749	33.4139	52.3565	22.2659	11.0272	3.44411	0.725076	0.181269	30.6	0.362538	0.151057	3.02115	0.060423	3.02115	0.181269	0	0	0	0	0	0	0	0	0.060423	0.0302115	1.51057	0	0	0	0.060423	0.060423	3.02115	0.060423	0.060423	3.02115
1	3	2	1	0	1	1	70	25.6	118.984	0.507812	30.4688	56.7578	23.3984	6.09375	1.79688	0.390625	0.078125	30.6	0.429688	0.3125	3.4375	0.078125	1.95312	0.117188	0	0	0	0	0.0390625	0.0390625	0.0390625	0.117188	0	0	0	0.0390625	0	0	0.078125	0.078125	3.90625	0.117188	0.078125	2.57812
0	3	2	-4	-5	1	1	77	17	115.294	0.470588	37.2941	45	19.2353	9.29412	4	0.588235	0.235294	28.8	0.529412	0.235294	5.88235	0	0	0.235294	0	0	0	0	0.0588235	0.0588235	0	0	0	0	0	0.0588235	0	0	0.0588235	0	0	0.117647	0	0
1	3	1	-1	-1	1	-1	83	11.7	117.179	0.598291	31.5385	49.8291	21.1966	11.7094	2.39316	0.854701	0.0854701	29	0.512821	0.25641	8.54701	0	0	0.17094	0	0	0	0	0	0	0	0	0.0854701	0.0854701	8.54701	0	0	0	0	0	0	0	0	0
0	2	1	-4	-4	1	-1	54	39.6	116.515	0.479798	29.798	51.6667	17.5	13.1566	3.91414	0.782828	0.227273	29.9	0.555556	0.40404	1.89394	0.20202	1.89394	0.151515	0.0505051	0	0.0252525	0.0252525	0.0252525	0	0	0.176768	0	0	0	0.0505051	0.0252525	0	0	0	0	0.0505051	0.0252525	1.26263
1	2	1	0	-1	1	1	64	32.1	111.526	0.809969	29.4393	49.9377	18.3489	11.028	1.93146	0.716511	0.0623053	32.3	0.404984	0.342679	2.27414	0.124611	1.55763	0.124611	0.0311526	0	0.0623053	0	0.0311526	0.0311526	0	0.124611	0	0	0	0.0311526	0	0	0	0	0	0.0311526	0	0
0	2	3	1	0	1	1	68	30.5	97.7377	0.885246	31.4098	45.9344	12.0656	5.60656	1.86885	0.295082	0.0983607	29.4	0.754098	0.721311	2.81967	0.262295	2.88525	0.131148	0	0	0.0327869	0	0	0	0	0.163934	0	0	0	0	0	0	0.0327869	0.0327869	3.27869	0.0327869	0.0327869	3.27869
0	2	2	-1	0	1	-1	15	84.7	105.573	0.720189	29.9292	51.9362	16.1865	5.38371	1.41677	0.38961	0.0826446	29.4	0.448642	0.318772	0.826446	0.106257	0.38961	0.165289	0.0118064	0	0.0472255	0	0.0236128	0	0	0.0826446	0.0236128	0.0236128	1.18064	0	0	0	0.0236128	0.0118064	0.590319	0.0236128	0.0118064	0.590319
1	2	3	1	0	1	1	28	71	106.761	0.577465	33.662	49.5352	14.5775	6.26761	2.14085	0.408451	0.084507	29.6	0.464789	0.295775	0.802817	0.112676	0.535211	0.253521	0	0	0.084507	0	0.0140845	0	0	0.15493	0	0	0	0.028169	0.0140845	0	0.028169	0.0140845	0.704225	0.056338	0.028169	0.704225
0	2	3	-1	0	1	-1	46	52.8	99.8674	0.738636	28.5417	52.8788	12.9545	4.26136	0.492424	0.227273	0.0189394	27.7	0.700758	0.606061	1.66667	0.208333	1.21212	0.132576	0	0	0.0378788	0	0	0	0	0.113636	0	0	0	0.0378788	0	0	0.0378788	0.0189394	0.94697	0.0757576	0.0189394	0.492424
1	2	1	3	0	1	1	46	50.2	108.884	0.517928	33.6255	52.5896	14.5817	6.0757	1.49402	0.418327	0.0996016	29.8	0.458167	0.378486	1.57371	0.059761	0.657371	0.139442	0	0	0.0796813	0.0199203	0.0199203	0.0199203	0.0199203	0.0199203	0	0	0	0.0398406	0	0	0	0	0	0.0398406	0	0
0	2	1	-4	-3	1	-1	54	39	111.154	0.512821	31.9231	54.7436	15.5385	6.38462	2.05128	0.358974	0.102564	29.5	1.17949	1.05128	2.17949	0.384615	2.05128	0.153846	0.0512821	0.025641	0.179487	0	0	0	0	0.179487	0.0512821	0.0512821	2.5641	0.025641	0	0	0	0	0	0.025641	0	0
1	2	2	1	1	1	1	76	21.5	99.1163	0.511628	35.5814	40.093	11.3953	9.34884	2.23256	0.55814	0.0930233	28.2	0.55814	0.55814	2.32558	0.232558	1.86047	0.232558	0	0	0.0930233	0	0	0	0	0.139535	0.0465116	0.0465116	4.65116	0.0930233	0.0930233	0	0	0	0	0.0930233	0.0930233	4.65116
0	2	3	3	3	1	1	76	17.7	109.435	0.451977	34.2373	45.5932	18.7006	7.57062	2.88136	0.451977	0.169492	32.5	0.564972	0.39548	1.63842	0.169492	1.86441	0.451977	0.0564972	0	0.0564972	0	0	0	0	0.0564972	0	0	0	0	0	0	0	0	0	0	0	0
0	2	3	0	0	1	0	85	10.2	106.471	0.882353	31.5686	43.6275	17.0588	12.549	0.784314	0.882353	0.0980392	26.4	0.392157	0.392157	7.35294	0.0980392	9.80392	0.0980392	0	0	0.0980392	0	0	0	0	0.0980392	0.0980392	0.0980392	9.80392	0	0	0	0	0	0	0	0	0
1	2	1	0	0	1	0	85	10.9	129.45	0.550459	26.5138	59.4495	26.6055	13.0275	3.3945	0.825688	0.275229	27.5	0.458716	0.458716	7.33945	0.275229	6.14679	0	0	0	0	0.0917431	0	0	0	0.275229	0	0	0	0	0	0	0	0	0	0	0	0
1	1	1	-1	-1	1	-1	53	44	94.8409	0.590909	34.8864	45.8864	8.11364	4.04545	1.34091	0.204545	0.0909091	30.8	0.340909	0.25	1.25	0.181818	1.13636	0.181818	0	0	0.181818	0	0.0454545	0	0	0.113636	0	0	0	0.0681818	0	0	0	0	0	0.0681818	0	0
1	1	3	1	3	1	-1	53	41.8	101.244	0.645933	32.2727	49.7608	11.3158	5.52632	1.72249	0.358852	0.119617	29.6	0.526316	0.502392	2.05742	0.143541	1.98565	0.0956938	0	0	0	0	0	0	0	0.119617	0	0	0	0	0	0	0.0239234	0	0	0.0239234	0	0
1	1	2	3	3	1	1	55	40.6	105.69	0.492611	34.4581	52.1921	13.4236	4.28571	0.862069	0.295567	0.0492611	29.8	0.517241	0.418719	2.46305	0.221675	2.46305	0.0985222	0	0	0	0	0.0246305	0	0	0.147783	0	0	0	0.0246305	0.0246305	0	0	0	0	0.0246305	0.0246305	2.46305
0	1	3	2	1	1	1	62	35.7	97.535	0.560224	33.4454	44.93	11.8768	4.87395	1.84874	0.196078	0.140056	26.1	0.168067	0.0560224	1.40056	0.0560224	1.40056	0.140056	0	0	0.0280112	0	0	0	0	0.140056	0	0	0	0.0280112	0	0	0	0	0	0.0280112	0	0
1	1	3	3	3	1	1	69	24.9	100.482	0.401606	32.9719	54.2972	9.11647	2.89157	0.803213	0.240964	0.0401606	32.3	0.401606	0.281124	2.85141	0.0803213	2.00803	0.160643	0	0	0	0	0	0	0	0.200803	0	0	0	0.0803213	0.0803213	0	0	0	0	0.0803213	0.0803213	4.01606
1	1	2	2	2	1	1	72	25.8	98.8372	0.542636	33.2558	49.4961	11.0078	3.10078	1.43411	0.193798	0.0775194	32.2	0.116279	0.0775194	3.87597	0.0387597	3.87597	0.0387597	0	0	0.0387597	0	0	0	0	0.0387597	0	0	0	0.0387597	0	0	0	0	0	0.0387597	0	0
1	1	1	1	2	1	-1	81	17.4	100.632	0.517241	32.1839	51.6092	12.4713	2.87356	0.977011	0.172414	0.114943	30.2	0.517241	0.344828	4.77011	0.114943	5.74713	0.229885	0	0	0	0	0	0	0	0.287356	0	0	0	0.114943	0.0574713	0	0	0	0	0.114943	0.0574713	2.87356
0	1	1	1	0	1	1	83	21.5	84.9767	1.16279	31.3953	37.1628	9.95349	4.27907	1.02326	0.232558	0.0465116	27.1	0.139535	0.0930233	0	0.0930233	0	0.139535	0	0	0	0	0	0	0	0.0465116	0	0	0	0.0465116	0.0465116	0	0	0	0	0.0465116	0.0465116	4.65116
0	1	1	0	0	1	0	86	13.2	105.606	0.530303	35.8333	46.1364	11.2121	6.13636	5.90909	0.227273	0.227273	29.5	0.530303	0.227273	5.07576	0.0757576	7.57576	0.378788	0	0	0.0757576	0	0	0	0	0.378788	0	0	0	0.0757576	0.0757576	0	0	0	0	0.0757576	0.0757576	7.57576
0	1	3	3	0	1	1	87	6.7	104.925	0.298507	30.597	55.8209	11.4925	6.41791	0	0.597015	0	28.4	1.04478	1.04478	12.8358	0.447761	10	0.149254	0	0	0	0	0	0	0	0.298507	0	0	0	0	0	0	0	0	0	0	0	0
1	2	2	0	1	1	-1	65	31	85.1935	0.580645	37.8387	37.6774	5.67742	2.29032	1.09677	0.129032	0.0645161	28.2	0.290323	0.225806	1.3871	0.129032	1.6129	0.193548	0	0	0	0	0.0322581	0	0	0.258065	0.0322581	0.0322581	3.22581	0.16129	0.129032	0	0.0322581	0.0322581	3.22581	0.193548	0.16129	2.70968
0	3	2	2	-1	1	1	46	49.1	109.756	0.753564	32.0163	51.7312	15.2749	7.33198	2.62729	0.325866	0.1222	29.7	0.427699	0.244399	1.87373	0.0610998	2.03666	0.183299	0	0	0.0203666	0	0	0	0	0.162933	0.0203666	0	0	0.0610998	0	0	0	0	0	0.0610998	0	0
0	3	3	1	0	1	1	58	40.8	89.4118	1.22549	30.9559	39.0441	10.7108	5.39216	2.08333	0.294118	0.122549	29.4	0.196078	0.147059	1.64216	0	0	0.0980392	0	0	0	0	0.0245098	0	0	0.0490196	0.0245098	0.0245098	2.45098	0.0245098	0	0	0	0	0	0.0245098	0	0
0	3	1	3	-2	1	1	59	35.1	119.886	0.42735	34.8433	55.3561	16.9231	8.51852	3.84615	0.45584	0.31339	28.9	0.37037	0.2849	2.5641	0	0	0.11396	0	0	0	0	0.02849	0.02849	0	0.0569801	0.02849	0.02849	2.849	0.0569801	0	0	0	0	0	0.0569801	0	0
0	3	3	5	-1	1	1	62	33.9	101.593	1.00295	31.1799	40.8555	15.2507	9.9705	3.30383	0.678466	0.147493	30.4	0.235988	0.147493	2.94985	0	0	0.0884956	0	0	0.0294985	0	0	0	0	0	0	0	0	0	0	0	0	0	0	0	0	0
1	3	3	-1	0	1	-1	66	31.2	84.359	1.21795	31.891	34.1667	9.19872	5.57692	2.33974	0.352564	0.0961538	31.1	0.224359	0.160256	2.5641	0	0	0.0961538	0	0	0	0.0320513	0.0320513	0.0320513	0	0	0	0	0	0	0	0	0	0	0	0	0	0
1	3	3	-1	-1	1	-1	69	28.4	106.69	0.915493	30.9155	48.2746	15.1761	7.5	3.87324	0.56338	0.176056	29	0.0704225	0.0704225	3.52113	0	0	0	0	0	0	0	0	0	0	0	0	0	0	0.0352113	0	0	0	0	0	0.0352113	0	0
0	3	1	1	-1	1	1	71	23.8	116.849	0.92437	27.8571	49.5798	20.8824	12.2689	5.37815	0.882353	0.210084	29.6	0.168067	0.0840336	2.10084	0	0	0.12605	0	0	0	0	0.0420168	0	0	0.0420168	0.0420168	0	0	0.12605	0.0420168	0	0.0840336	0	0	0.210084	0.0420168	0.840336
1	3	2	-2	-2	1	-1	72	21.2	117.311	0.566038	33.1132	48.2075	17.4057	10.3302	7.68868	0.613208	0.330189	30.9	0.283019	0.0943396	4.71698	0	0	0.141509	0	0	0	0.0943396	0.0943396	0	0	0	0	0	0	0	0	0	0	0	0	0	0	0
1	3	2	-2	-2	1	-1	76	18.6	124.785	0.537634	30.5914	58.6022	19.4086	12.3118	3.3871	0.752688	0.16129	28.4	0.268817	0.107527	2.68817	0.0537634	5.37634	0.16129	0.0537634	0.0537634	0	0.0537634	0.0537634	0	0	0	0	0	0	0.0537634	0.0537634	0	0	0	0	0.0537634	0.0537634	5.37634
0	3	1	3	-2	1	1	76	16.3	144.417	0.429448	25.7055	66.6258	31.5951	15.1534	4.84663	0.981595	0.245399	29.1	0.122699	0.122699	6.13497	0	0	0	0	0	0	0	0	0	0	0	0	0	0	0	0	0	0	0	0	0	0	0
0	2	1	0	1	1	-1	80	15.3	127.908	0.326797	31.5033	62.1569	22.3529	9.28105	2.35294	0.588235	0.0653595	29.2	0.392157	0.261438	4.90196	0.196078	4.37908	0.0653595	0	0	0.0653595	0	0	0	0	0.196078	0	0	0	0.130719	0	0	0	0	0	0.130719	0	0
0	2	3	3	2	1	1	10	87.3	122.841	0.286369	31.2715	65.4525	17.2279	6.6323	1.95876	0.400916	0.091638	31.2	0.790378	0.710195	0.996564	0.0801833	0.332188	0.160367	0	0	0.0114548	0.0114548	0.0229095	0	0	0.114548	0.0343643	0.0343643	1.14548	0.0229095	0.0229095	0	0	0	0	0.0229095	0.0229095	1.14548
1	2	3	5	3	1	1	64	29.2	127.055	0.205479	28.0479	70.8904	20.2397	5.92466	1.78082	0.342466	0.0684932	30.8	0.582192	0.513699	2.73973	0.0342466	3.42466	0.10274	0	0	0.0684932	0	0	0	0	0.0342466	0	0	0	0	0	0	0.0684932	0.0342466	1.71233	0.0684932	0.0342466	1.71233
1	2	2	2	1	1	1	58	41.1	110.681	0.53528	33.7226	48.9781	17.129	8.24818	2.06813	0.53528	0.121655	28.5	0.364964	0.291971	2.43309	0.0729927	2.43309	0.0729927	0	0	0.0486618	0	0	0	0	0.121655	0.0729927	0.0486618	1.60584	0	0	0	0	0	0	0	0	0
1	2	3	1	0	1	1	59	37.8	86.4815	1.03175	34.2328	36.0847	10.2646	3.65079	1.19048	0.21164	0.026455	28.4	0.555556	0.449735	2.32804	0.0793651	1.77249	0.132275	0	0	0.0529101	0.0793651	0.026455	0.026455	0.026455	0.132275	0.026455	0.026455	2.6455	0	0	0	0	0	0	0	0	0
1	2	3	2	2	1	1	69	25.8	126.783	0.193798	36.5504	58.062	15.6589	9.34109	6.93798	0.387597	0.271318	33.6	0.426357	0.387597	2.71318	0.116279	1.27907	0.155039	0	0	0.0775194	0.0387597	0	0	0	0.116279	0.0387597	0.0387597	3.87597	0	0	0	0	0	0	0	0	0
1	2	1	-1	-1	1	-1	79	20.1	128.01	0.0995025	36.4179	62.1393	14.1294	11.1443	4.12935	0.547264	0.298507	28.8	0.646766	0.597015	4.57711	0.0497512	4.97512	0.0995025	0	0	0.0497512	0	0	0	0	0.149254	0	0	0	0.0497512	0	0	0	0	0	0.0497512	0	0
0	1	3	1	1	1	1	46	50.4	109.742	0.634921	34.0476	45.496	13.5714	10.0992	5.89286	0.555556	0.31746	32.7	0.456349	0.238095	0.992063	0.0396825	0.992063	0.297619	0	0	0.0595238	0	0.0198413	0	0	0.15873	0.0595238	0.0595238	1.98413	0.138889	0.0992063	0	0	0	0	0.138889	0.0992063	1.42857
0	1	2	0	0	1	0	60	35.9	104.457	0.612813	34.3175	46.7967	12.8969	6.96379	2.89694	0.417827	0.194986	31.9	0.222841	0.167131	0.91922	0.111421	0	0.167131	0	0	0.0278552	0	0	0	0	0.0557103	0	0	0	0.111421	0.111421	0	0	0	0	0.111421	0.111421	2.78552
1	1	1	-1	0	1	-1	69	28	99.6429	0.928571	30.9643	41.2143	14.1071	7.46429	4.96429	0.464286	0.285714	33.5	0.214286	0.107143	2.39286	0.0714286	1.78571	0.142857	0	0	0	0	0	0	0	0	0.0357143	0	0	0.0714286	0.0357143	0	0	0	0	0.0714286	0.0357143	1.78571
0	1	2	0	0	1	0	72	24.1	114.44	0.746888	31.3693	52.8216	17.1369	6.14108	6.26556	0.248963	0.248963	33.1	0.456432	0.248963	3.44398	0	0	0.207469	0	0	0	0	0.0829876	0.0829876	0	0.124481	0.0414938	0.0414938	4.14938	0.0829876	0.0414938	0	0	0	0	0.0829876	0.0414938	2.07469
1	1	2	3	2	1	1	73	22.9	97.2052	0.524017	38.4279	40.4367	10.4367	5.0655	2.35808	0.436681	0.0873362	34.5	0.436681	0.218341	2.62009	0.0436681	4.36681	0.218341	0	0	0	0	0.0436681	0	0	0.0873362	0.0436681	0.0436681	4.36681	0.0873362	0.0436681	0	0.0873362	0.0436681	2.18341	0.174672	0.0873362	2.18341
1	2	1	0	0	1	0	46	49.9	114.97	0.521042	32.8657	51.1423	16.3527	10.7214	3.36673	0.621242	0.180361	31.6	0.420842	0.280561	1.58317	0.1002	1.60321	0.160321	0.0200401	0	0.0601202	0	0.0200401	0	0	0.1002	0.0400802	0.0400802	2.00401	0.0601202	0.0200401	0	0	0	0	0.0601202	0.0200401	0.681363
0	2	3	3	2	1	1	77	18.3	118.962	0.655738	29.7814	52.9508	15.2459	13.6612	6.66667	0.655738	0.327869	30.6	0.382514	0.327869	2.73224	0	0	0.163934	0	0	0.0546448	0	0.0546448	0.0546448	0.0546448	0.0546448	0	0	0	0	0	0	0	0	0	0	0	0
1	2	3	1	1	1	1	86	10.8	92.7778	1.11111	27.7778	45.463	12.3148	5.18519	1.01852	0.462963	0	26.2	0.277778	0.185185	9.25926	0.0925926	9.25926	0.0925926	0	0	0.0925926	0	0	0	0	0.277778	0.0925926	0.0925926	9.25926	0.0925926	0.0925926	0	0	0	0	0.0925926	0.0925926	9.25926
1	2	3	3	3	1	1	72	21.4	125.935	0.420561	28.5514	59.2523	17.6168	10.7477	9.34579	0.747664	0.327103	29.3	0.373832	0.280374	2.33645	0.0934579	2.33645	0.140187	0	0	0	0	0	0	0	0	0.046729	0.046729	4.6729	0.0934579	0	0	0	0	0	0.0934579	0	0
0	2	2	-2	-2	1	-1	82	16.1	124.099	0.434783	33.1056	57.764	20.0621	7.63975	5.09317	0.496894	0.124224	28.5	0.434783	0.248447	6.21118	0	0	0.0621118	0.0621118	0	0	0	0	0	0	0	0	0	0	0	0	0	0	0	0	0	0	0
1	2	3	0	0	1	0	85	8.7	136.437	0.45977	26.4368	67.7011	26.092	11.2644	4.36782	0.574713	0.229885	31.8	0.229885	0.229885	5.74713	0.114943	0	0.114943	0	0	0.114943	0	0	0	0	0.114943	0	0	0	0.114943	0.114943	0	0	0	0	0.114943	0.114943	11.4943
1	2	1	-3	-3	1	-1	85	9	165.333	0.111111	22.4444	75.8889	41.8889	20.6667	4.44444	1.33333	0.222222	28.4	0.777778	0.444444	11.1111	0	0	0.333333	0.222222	0	0.111111	0	0	0	0	0.222222	0.222222	0.111111	5.55556	0.111111	0.111111	0	0	0	0	0.111111	0.111111	11.1111
0	2	2	-1	-1	1	-1	92	5.4	91.2963	1.11111	30.5556	34.4444	13.1481	11.4815	0.740741	0.740741	0	29.1	0.37037	0.37037	0	0	0	0.37037	0	0	0	0	0	0	0	0	0	0	0	0	0	0	0	0	0	0	0	0
1	2	3	5	2	1	1	60	33.3	93.5435	0.720721	35.5556	35.015	13.0631	6.96697	2.22222	0.42042	0.0900901	32.1	0.630631	0.48048	2.43243	0.0600601	1.5015	0.18018	0	0	0	0.03003	0.0600601	0	0	0.12012	0	0	0	0	0	0	0.0600601	0.0600601	3.003	0.0600601	0.0600601	3.003
0	2	3	3	2	1	1	60	34.6	112.023	0.635838	34.8266	47.341	16.8497	7.39884	4.9711	0.433526	0.289017	32.9	0.549133	0.462428	2.34104	0.0578035	1.44509	0.17341	0.0289017	0	0.0578035	0.0289017	0	0	0	0.0289017	0	0	0	0.0289017	0	0	0	0	0	0.0289017	0	0
0	2	2	0	0	1	0	61	33.5	105.164	0.686567	35.6716	44.8657	14.1791	5.46269	4.29851	0.238806	0.238806	29.7	0.477612	0.298507	2.38806	0.0597015	2.98507	0.238806	0.149254	0	0	0	0.0298507	0	0	0.0298507	0.0298507	0.0298507	2.98507	0	0	0	0	0	0	0	0	0
1	2	1	-1	-1	1	-1	64	33.2	109.578	0.662651	32.4398	46.0241	15.6928	8.28313	6.44578	0.542169	0.301205	32.4	0.180723	0.0301205	0	0	0	0.120482	0.0301205	0	0	0	0.060241	0.0301205	0.0301205	0.0301205	0	0	0	0	0	0	0	0	0	0	0	0
0	2	3	4	1	1	1	64	28.1	126.014	0.355872	31.5658	60.9253	18.7544	9.4306	4.98221	0.533808	0.24911	32.7	0.391459	0.284698	3.55872	0	0	0.0711744	0	0	0	0	0.0355872	0	0	0.0355872	0.0711744	0.0711744	3.55872	0.0355872	0.0355872	0	0	0	0	0.0355872	0.0355872	3.55872
0	2	1	-1	-1	1	-1	69	31.8	106.541	0.503145	33.0818	48.1132	12.8931	8.1761	3.74214	0.377358	0.220126	29.7	0.283019	0.188679	3.14465	0.0314465	3.14465	0.0943396	0	0	0	0	0	0	0	0.0314465	0	0	0	0	0	0	0.0314465	0	0	0.0314465	0	0
1	2	1	-1	0	1	-1	69	29.2	127.055	0.205479	28.0479	70.8904	20.2397	5.92466	1.78082	0.342466	0.0684932	30.4	0.479452	0.342466	2.73973	0.0684932	3.42466	0.171233	0.0342466	0	0.0684932	0.0342466	0.0684932	0	0	0.10274	0	0	0	0.0342466	0	0	0	0	0	0.0342466	0	0
0	2	3	1	1	1	1	73	23.4	106.538	0.42735	36.5385	50.0427	9.1453	4.52991	5.8547	0.213675	0.25641	29.4	0.299145	0.128205	4.2735	0	0	0.17094	0	0	0	0	0	0	0	0.042735	0.042735	0.042735	4.2735	0	0	0	0	0	0	0	0	0
1	2	2	0	-1	1	1	73	23.1	118.571	0.4329	32.6407	53.1602	26.5368	4.63203	1.16883	0.25974	0.04329	33.9	0.4329	0.30303	3.07359	0.0865801	2.1645	0.17316	0.04329	0.04329	0	0	0	0	0	0.04329	0	0	0	0.0865801	0	0	0	0	0	0.0865801	0	0
1	2	2	0	0	1	0	78	18.1	120.608	0.441989	29.9448	58.453	17.3481	10.1105	4.30939	0.828729	0.220994	26.7	0.276243	0.165746	1.8232	0.0552486	0	0.220994	0.0552486	0	0	0	0.0552486	0	0	0.0552486	0	0	0	0.0552486	0.0552486	0	0	0	0	0.0552486	0.0552486	5.52486
1	2	2	2	1	1	1	80	18.7	107.112	0.481283	35.7754	44.0642	13.9572	6.84492	5.9893	0.320856	0.320856	26.8	0.26738	0.106952	2.6738	0.0534759	0	0.213904	0	0	0.0534759	0.0534759	0.0534759	0.0534759	0	0.0534759	0.0534759	0.0534759	5.34759	0	0	0	0	0	0	0	0	0
0	2	2	0	1	1	-1	81	14.9	134.027	0.268456	28.3893	68.7248	22.8859	11.6107	2.21477	0.939597	0.201342	29.5	0.268456	0.0671141	0	0	0	0.134228	0	0	0	0	0.0671141	0	0	0	0	0	0	0.0671141	0	0	0	0	0	0.0671141	0	0
0	2	2	1	0	1	1	86	11.6	129.052	0.431034	26.8966	53.8793	26.8103	16.2931	4.74138	0.862069	0.258621	27.8	0.517241	0.258621	5.77586	0	0	0.344828	0	0	0	0	0	0	0	0	0.0862069	0.0862069	8.62069	0	0	0	0.0862069	0	0	0.0862069	0	0
1	2	1	0	0	1	0	91	3.9	163.333	0	30.2564	62.8205	38.4615	24.1026	7.4359	1.79487	0.25641	24.4	0.769231	0.512821	12.8205	0.512821	12.8205	0.25641	0	0	0.25641	0.25641	0	0	0	0.25641	0	0	0	0	0	0	0	0	0	0	0	0
0	1	2	-3	-1	1	-1	64	31.6	114.747	0.696203	28.038	57.6266	20.443	6.51899	1.39241	0.506329	0.0949367	31.9	0.348101	0.253165	2.78481	0	0	0.0949367	0	0	0	0.0316456	0	0	0	0.0632911	0	0	0	0.0316456	0	0	0	0	0	0.0316456	0	0
0	1	2	0	0	1	0	66	28.4	122.042	0.387324	32.7113	57.5352	17.9225	8.80282	4.6831	0.56338	0.211268	33.4	0.352113	0.246479	2.5	0.105634	1.16197	0.176056	0	0	0.0352113	0	0	0	0	0.0352113	0	0	0	0.105634	0.0352113	0	0	0	0	0.105634	0.0352113	1.19718
1	1	3	2	2	1	1	77	18.7	129.84	0.213904	31.8717	64.5455	18.8235	11.2834	3.1016	0.588235	0.160428	30.4	0.588235	0.534759	4.27807	0	0	0.160428	0	0	0	0	0	0	0	0	0	0	0	0	0	0	0	0	0	0	0	0
1	1	3	4	0	1	1	24	72.2	103.906	0.401662	38.4765	51.205	10.1939	3.2133	0.415512	0.263158	0.0277008	26.7	0.484765	0.360111	1.12188	0	0	0.152355	0	0	0	0.0138504	0.0554017	0.0277008	0.0277008	0.0831025	0	0	0	0.0969529	0.0692521	0	0	0	0	0.0969529	0.0692521	0.99723
0	1	2	1	0	1	1	46	51.3	88.6355	0.721248	40.6043	34.8538	9.12281	3.21637	0.116959	0.175439	0	26.6	0.350877	0.253411	1.34503	0.0584795	1.94932	0.116959	0	0	0.0194932	0.0194932	0.0389864	0.0194932	0	0.0779727	0	0	0	0.0584795	0.0389864	0	0.0194932	0.0194932	1.94932	0.0779727	0.0584795	1.48148
0	1	2	0	0	1	0	46	49.1	113.259	0.488798	31.9959	55.499	15.1324	7.65784	2.48473	0.468432	0.0814664	27.7	0.488798	0.386965	1.18126	0.0407332	0	0.264766	0	0	0.0203666	0.0203666	0.0203666	0.0203666	0	0.0814664	0	0	0	0.183299	0.1222	0	0	0	0	0.183299	0.1222	1.3442
1	1	3	2	3	1	-1	58	36.3	112.204	0.413223	35.1791	53.0303	16.584	5.64738	1.34986	0.30303	0.0550964	29	0.798898	0.688705	2.31405	0.0550964	1.37741	0.220386	0	0	0.0275482	0.0550964	0.0275482	0.0275482	0.0275482	0.110193	0	0	0	0.137741	0.110193	0	0	0	0	0.137741	0.110193	2.20386
0	1	2	3	3	1	1	59	36.7	59.7548	0.953678	21.4441	23.733	8.0109	4.38692	1.19891	0.245232	0.0817439	28.1	0.490463	0.408719	2.53406	0.0544959	2.7248	0.108992	0	0	0.027248	0	0	0	0	0.0544959	0	0	0	0.0544959	0	0	0	0	0	0.0544959	0	0
0	1	2	-1	0	1	-1	62	33.3	94.5045	0.780781	34.2042	46.4565	9.33934	3.33333	0.39039	0.21021	0.03003	26.6	0.45045	0.36036	3.003	0.0600601	3.003	0	0	0	0.03003	0.03003	0.0600601	0.0600601	0	0	0	0	0	0.03003	0.03003	0	0	0	0	0.03003	0.03003	3.003
0	1	3	0	0	1	0	46	50.3	97.0378	0.636183	39.0656	40.1789	9.18489	4.83101	3.16103	0.198807	0.198807	35.6	0.397614	0.218688	1.45129	0.0198807	0	0.139165	0	0	0	0.0198807	0.0795229	0.0198807	0	0.0596421	0	0	0	0.0198807	0	0	0	0	0	0.0198807	0	0
1	1	3	0	-1	1	1	46	53.3	98.7992	0.994371	29.8874	51.2946	11.4822	3.71482	1.42589	0.225141	0.0750469	29.4	0.694184	0.506567	1.66979	0.0750469	1.87617	0.150094	0.0750469	0	0.0187617	0.0750469	0.0187617	0	0	0.11257	0.0187617	0.0187617	1.87617	0	0	0	0.0375235	0	0	0.0375235	0	0
1	1	1	1	1	1	1	55	41.9	100.621	1.07399	30.2387	46.3484	12.9356	6.01432	3.98568	0.429594	0.167064	31.3	0.572792	0.429594	1.98091	0.119332	1.90931	0.0954654	0.0238663	0	0.0477327	0.0238663	0.0238663	0	0	0.0238663	0.0238663	0	0	0.0238663	0	0	0	0	0	0.0238663	0	0
1	1	2	5	3	1	1	56	37.2	106.989	0.591398	34.9731	43.8172	14.1398	10	3.46774	0.61828	0.241935	32.4	0.61828	0.456989	2.52688	0.16129	2.23118	0.134409	0.0268817	0	0.0806452	0.0268817	0.0268817	0	0	0	0	0	0	0	0	0	0	0	0	0	0	0
0	1	1	0	-1	1	1	57	17.5	95.0286	1.08571	36.2286	35.3714	13.6	4.22857	4.57143	0.285714	0.285714	31.3	0.514286	0.4	4.91429	0.171429	3.82857	0.114286	0	0	0	0.0571429	0.0571429	0	0	0	0.0571429	0.0571429	5.71429	0	0	0	0	0	0	0	0	0
0	1	3	1	-1	1	1	61	36.4	123.214	0.32967	32.7198	55.9066	19.4505	11.2912	3.48901	0.741758	0.192308	31.2	0.576923	0.357143	2.52747	0.0274725	0	0.164835	0.10989	0.0549451	0	0.0549451	0.0274725	0	0	0	0	0	0	0	0	0	0	0	0	0	0	0
0	1	3	0	0	1	0	63	34.8	103.017	0.948276	33.7069	40.2586	17.2989	8.59195	2.21264	0.488506	0.143678	28.5	0.402299	0.287356	2.01149	0.0862069	2.87356	0.172414	0.0287356	0	0	0	0	0	0	0.0862069	0	0	0	0	0	0	0	0	0	0	0	0
0	1	1	-1	-1	1	-1	64	31.8	104.56	0.974843	25.283	52.1384	19.0252	5.12579	1.98113	0.283019	0.0314465	29.8	0.408805	0.220126	2.2327	0.0943396	1.03774	0.125786	0.0314465	0	0	0.0314465	0.0628931	0.0628931	0	0.0314465	0.0314465	0	0	0	0	0	0	0	0	0	0	0
1	1	1	-1	-1	1	-1	66	32.7	104.434	0.88685	35.2599	42.4465	14.4648	8.8685	2.50765	0.642202	0.122324	32.7	0.703364	0.458716	2.84404	0.183486	2.53823	0.183486	0.0611621	0	0.0611621	0.0917431	0	0	0	0	0.030581	0.030581	3.0581	0	0	0	0	0	0	0	0	0
1	1	1	0	1	1	-1	66	31.3	108.946	0.670927	37.1246	43.9936	14.0256	9.74441	3.38658	0.543131	0.223642	31.5	0.319489	0.191693	2.14058	0.0319489	0	0.0958466	0	0	0.0638978	0	0	0	0	0.0319489	0	0	0	0.0319489	0	0	0	0	0	0.0319489	0	0
0	1	2	3	3	1	1	67	29	107.966	0.827586	32.5172	44.2414	17.2414	9.89655	3.24138	0.551724	0.137931	29.4	0.482759	0.310345	2.31034	0.0689655	3.44828	0.172414	0	0	0.0344828	0	0	0	0	0.0689655	0	0	0	0	0	0	0	0	0	0	0	0
0	1	3	1	1	1	1	68	26	108.923	0.769231	34.2692	46.9615	16.1154	8.80769	2	0.576923	0.115385	28.5	0.576923	0.346154	3	0.0384615	3.84615	0.230769	0	0	0.0384615	0	0	0	0	0.0384615	0	0	0	0	0	0	0.0384615	0	0	0.0384615	0	0
1	1	3	4	1	1	1	70	23.2	122.716	0.560345	39.569	45.819	21.681	10.9052	4.18103	0.603448	0.172414	34.2	0.732759	0.603448	4.00862	0.172414	4.31034	0.172414	0	0	0.0431034	0	0	0	0	0.0431034	0	0	0	0	0	0	0	0	0	0	0	0
1	1	3	2	2	1	1	72	22.2	127.027	0.45045	33.8739	57.7477	20.1802	10.2703	4.45946	0.675676	0.225225	31.2	1.03604	0.675676	3.6036	0.225225	1.8018	0.36036	0.0900901	0	0.045045	0	0.045045	0	0	0.18018	0	0	0	0	0	0	0	0	0	0	0	0
1	1	2	3	3	1	1	74	22.3	113.094	0.627803	34.1704	48.1166	14.7534	7.89238	7.53363	0.44843	0.44843	29.5	0.58296	0.44843	4.03587	0.044843	4.4843	0.134529	0	0	0.044843	0	0.044843	0.044843	0.044843	0.044843	0	0	0	0.044843	0	0	0.134529	0.044843	1.52466	0.179372	0.044843	1.16592
0	1	2	0	0	1	0	82	14.1	102.34	0.780142	35.2482	45.6738	14.7518	5.8156	0	0.35461	0	24.9	0.283688	0.212766	2.34043	0.070922	0	0.141844	0	0	0	0	0	0	0	0	0	0	0	0	0	0	0	0	0	0	0	0
1	1	2	3	2	1	1	83	13.5	120.519	0.296296	36.2963	55.4074	17.4815	6.51852	4.51852	0.37037	0.296296	29.7	0.592593	0.518519	5.25926	0.222222	2.44444	0.222222	0	0	0.148148	0	0.0740741	0.0740741	0.0740741	0.0740741	0	0	0	0	0	0	0	0	0	0	0	0
1	1	1	3	3	1	1	83	10.6	120.849	0.943396	29.2453	44.434	22.6415	16.1321	7.45283	1.03774	0.377358	31.7	0.660377	0.566038	9.43396	0.283019	9.43396	0.0943396	0	0	0.283019	0	0	0	0	0	0	0	0	0	0	0	0	0	0	0	0	0
0	1	2	0	0	1	0	84	11.1	105.676	1.35135	23.5135	50.4505	23.6937	5.58559	0.990991	0.27027	0	29.5	0.720721	0.36036	2.25225	0.0900901	0	0.45045	0.0900901	0	0	0	0	0	0	0.18018	0	0	0	0	0	0	0	0	0	0	0	0
1	3	2	0	2	1	-1	65	29.7	121.549	0.572391	29.4949	55.6902	25.3535	8.58586	1.85185	0.572391	0.10101	27.6	0.43771	0.23569	2.39057	0.13468	1.6835	0.20202	0	0	0	0	0	0	0	0.30303	0.0673401	0.0673401	3.367	0.03367	0.03367	0	0.03367	0.03367	3.367	0.0673401	0.0673401	3.367
0	3	2	-1	0	1	-1	67	30.3	110.693	0.726073	31.8152	48.8779	17.1617	9.50495	2.64026	0.49505	0.0990099	28.6	0.627063	0.363036	2.11221	0.132013	0.825083	0.330033	0	0	0.0990099	0	0.0330033	0	0	0.132013	0	0	0	0	0	0	0.0990099	0.0660066	2.17822	0.0990099	0.0660066	2.17822
0	3	3	0	0	1	0	70	27.9	99.9283	0.681004	35.448	44.0502	9.78495	4.44444	5.51971	0.215054	0.286738	28.5	0.358423	0.250896	1.54122	0.0716846	1.79211	0.143369	0.0358423	0.0358423	0	0.0358423	0	0	0	0.143369	0	0	0	0.0358423	0.0358423	0	0	0	0	0.0358423	0.0358423	3.58423
1	3	2	-1	0	1	-1	74	24.6	87.4797	1.30081	26.7073	43.9837	12.6016	2.88618	0	0.162602	0	28.6	0.203252	0.0406504	0	0.0406504	0	0.162602	0	0	0	0	0	0	0	0.0813008	0	0	0	0	0	0	0	0	0	0	0	0
1	3	2	0	0	1	0	74	20.6	99.2233	0.825243	33.6893	40.6796	16.6505	5.19417	2.18447	0.436893	0.0970874	23.8	0.291262	0.194175	2.42718	0.0970874	2.42718	0.145631	0	0	0.0485437	0.0485437	0	0	0	0.0970874	0	0	0	0.0485437	0	0	0	0	0	0.0485437	0	0
1	3	2	-3	-3	1	-1	80	14	105.071	0.714286	30.7857	48.3571	20.6429	4.5	0	0.214286	0	24.5	0.5	0.357143	4.28571	0.0714286	0	0.285714	0.0714286	0	0.0714286	0.0714286	0	0	0	0.142857	0.0714286	0	0	0.0714286	0.0714286	0	0	0	0	0.0714286	0.0714286	7.14286
0	3	2	-1	-1	1	-1	81	14.2	115.986	0.774648	35.4225	41.5493	24.9296	9.3662	3.87324	0.633803	0.211268	29.6	0.774648	0.422535	2.32394	0.211268	0	0.352113	0.0704225	0	0.0704225	0	0.140845	0	0	0.140845	0	0	0	0.0704225	0.0704225	0	0	0	0	0.0704225	0.0704225	7.04225
0	3	1	-3	-3	1	-1	84	9.9	124.545	0.40404	26.1616	63.8384	20.9091	11.8182	1.41414	0.808081	0.10101	33.7	0.40404	0.40404	7.57576	0.20202	5.05051	0.10101	0	0	0.10101	0	0	0	0	0	0	0	0	0	0	0	0	0	0	0	0	0
1	3	3	0	-1	1	1	86	16.9	100.947	1.00592	27.6923	46.6864	15.3846	8.87574	1.30178	0.591716	0.118343	27.3	0.236686	0.0591716	5.91716	0	0	0.0591716	0.118343	0	0	0	0	0	0	0	0	0	0	0	0	0	0	0	0	0	0	0
1	3	2	-2	-2	1	-1	88	8.5	116.353	0.470588	30.2353	54.8235	19.1765	6.11765	5.41176	0.117647	0.352941	29	0.352941	0.117647	11.7647	0	0	0.235294	0	0	0	0	0	0	0	0.117647	0.235294	0.235294	11.7647	0	0	0	0	0	0	0	0	0
0	2	1	-4	-3	1	-1	46	48	89.5833	0.8125	36.2708	40.0208	8.29167	3.375	0.8125	0.1875	0.0416667	28.4	0.395833	0.3125	1.52083	0.0416667	0	0.145833	0	0	0.0208333	0	0.0208333	0.0208333	0	0	0	0	0	0.0833333	0.0416667	0	0	0	0	0.0833333	0.0416667	1.04167
0	2	2	-2	-2	1	-1	58	36.8	102.12	0.461957	39.6196	44.2391	10.3804	5.48913	1.92935	0.326087	0.13587	29.8	0.244565	0.13587	2.17391	0.0543478	1.3587	0.13587	0	0	0.0271739	0	0.0543478	0.0543478	0	0.108696	0.0271739	0.0271739	2.71739	0.0815217	0.0543478	0	0.0271739	0	0	0.108696	0.0543478	1.3587
1	2	2	0	0	1	0	76	20.5	92.7317	0.97561	30.6341	44.9268	10.7317	4.09756	1.36585	0.341463	0.0487805	26.9	0.292683	0.195122	4.87805	0	0	0.097561	0	0	0	0	0.0487805	0	0	0	0	0	0	0	0	0	0	0	0	0	0	0
0	2	1	-3	-2	1	-1	76	20.1	93.1841	0.746269	34.4279	44.3781	8.75622	4.37811	0.497512	0.248756	0	31.4	0.248756	0.149254	3.33333	0	0	0.0497512	0	0	0	0	0	0	0	0	0	0	0	0.0995025	0	0	0	0	0	0.0995025	0	0
1	2	3	6	5	1	1	77	16.5	99.9394	0.666667	35.3333	46.2424	8.60606	4.60606	4.42424	0.30303	0.242424	27.4	0.181818	0.121212	6.06061	0	0	0.0606061	0	0	0	0	0	0	0	0	0	0	0	0	0	0	0	0	0	0	0	0
0	2	2	-2	-2	1	-1	78	20.6	88.932	0.92233	38.0583	36.2621	9.51456	3.64078	0.533981	0.339806	0.0485437	26.4	0.194175	0.0970874	4.85437	0	0	0.0970874	0	0	0	0	0.0970874	0.0485437	0	0	0	0	0	0.0970874	0.0485437	0	0	0	0	0.0970874	0.0485437	2.42718
1	2	1	3	2	1	1	83	12.9	115.736	0.387597	33.3333	56.7442	11.938	7.82946	5.42636	0.465116	0.310078	28.3	0.310078	0.155039	3.87597	0.0775194	0	0.232558	0	0	0	0	0.155039	0.155039	0.0775194	0	0	0	0	0.155039	0.0775194	0	0	0	0	0.155039	0.0775194	3.87597
1	2	1	-1	0	1	-1	84	13.3	89.8496	0.902256	30.9774	42.7068	10.6767	2.63158	1.95489	0.075188	0.150376	29.4	0.37594	0.150376	7.5188	0	0	0.150376	0	0	0	0	0	0	0	0.225564	0	0	0	0.075188	0	0	0	0	0	0.075188	0	0
1	2	1	-1	0	1	-1	28	76.1	95.8476	1.22208	29.7898	40.3417	14.5072	6.79369	3.19317	0.381078	0.131406	33.9	0.538765	0.446781	1.03811	0.0919842	0.565046	0.144547	0.0525624	0	0.0919842	0.0131406	0	0	0	0.118265	0.0131406	0.0131406	1.31406	0.0131406	0	0	0	0	0	0.0131406	0	0
1	2	3	2	1	1	1	70	24.9	100.281	1.24498	27.0683	47.9116	15.9438	7.14859	0.963855	0.361446	0.0401606	30	0.843373	0.803213	3.41365	0.441767	2.93173	0.120482	0	0	0.0803213	0	0	0	0	0.160643	0	0	0	0.0401606	0.0401606	0	0	0	0	0.0401606	0.0401606	4.01606
0	2	2	1	1	1	1	86	11.6	129.052	0.431034	26.8966	53.8793	26.8103	16.2931	4.74138	0.862069	0.258621	28.3	0.258621	0.258621	8.62069	0	0	0	0	0	0	0	0	0	0	0.0862069	0	0	0	0.0862069	0.0862069	0	0	0	0	0.0862069	0.0862069	8.62069
1	1	3	1	1	1	1	73	21.5	116.233	0.465116	32.4186	52.3256	16.7442	10.7442	3.53488	0.465116	0.232558	31.8	0.372093	0.186047	3.48837	0.0465116	0	0.186047	0	0	0	0	0	0	0	0.0930233	0.0930233	0	0	0	0	0	0	0	0	0	0	0
0	3	1	-1	-1	1	-1	75	76.1	99.745	0.906516	35.949	37.9887	13.0312	7.39377	4.44759	0.424929	0.1983	30.1	0.486202	0.381078	0.906702	0.144547	0.840999	0.197109	0	0	0.065703	0	0	0	0	0.170828	0.0262812	0.0262812	1.31406	0.0394218	0.0131406	0.446781	0.0131406	0.0131406	1.31406	0.0525624	0.0262812	0.65703
0	3	1	-1	-1	1	-1	75	76	141.98	0	28.4158	76.1386	17.7228	17.6238	1.9802	1.08911	0	32.1	0.394737	0.289474	0.960526	0.144737	0.723684	0.144737	0	0	0.0394737	0	0	0	0	0.118421	0.0263158	0	0	0	0	0	0.0131579	0	0	0.0131579	0	0
1	1	1	-1	-1	1	-1	94	10.2	90.2941	1.07843	27.8431	38.4314	9.90196	8.52941	4.70588	0.686275	0.294118	28.9	0.392157	0.196078	9.80392	0	0	0.0980392	0.0980392	0	0	0	0	0	0	0.0980392	0	0	0	0	0	0	0	0	0	0	0	0
1	2	1	-3	-3	1	-1	85	8.9	182.697	0.11236	19.6629	87.5281	40.7865	25.618	8.98876	1.01124	0.337079	30.9	1.01124	0.898876	9.88764	0.224719	5.61798	0.224719	0	0	0.224719	0	0	0	0	0.11236	0	0	0	0	0	0	0	0	0	0	0	0
1	2	2	2	2	1	1	89	5.7	152.807	0.175439	23.3333	77.5439	29.1228	16.1404	6.31579	0.701754	0.350877	27.5	0.701754	0.526316	11.7544	0.175439	0	0.350877	0	0	0.175439	0	0	0	0	0.175439	0.175439	0	0	0	0	0	0.175439	0	0	0.175439	0	0
0	2	3	1	1	1	1	93	4.7	115.319	0.638298	28.0851	42.3404	23.1915	15.9574	5.10638	0.851064	0.212766	6.21277	0.638298	0.212766	0	0.212766	0	0.425532	0	0	0.212766	0	0	0	0	0.212766	0	0	0	0	0	0	0	0	0	0	0	0
0	1	3	-1	-2	1	1	36	69	102.246	0.652174	32.9275	47.4058	14.5797	5.15942	1.50725	0.333333	0.0869565	29	0.695652	0.608696	1.24638	0.173913	0.971014	0.115942	0.0144928	0	0.0289855	0	0.0144928	0.0144928	0	0.0869565	0	0	0	0	0	0	0	0	0	0	0	0
0	1	1	0	0	1	0	46	29.3	105.563	0.955631	30.8874	50.3072	16.9625	5.15358	1.29693	0.307167	0.0682594	26.9	0.819113	0.750853	3.24232	0.238908	2.93515	0.0682594	0	0	0.136519	0	0	0	0	0.136519	0.0682594	0.0341297	1.70648	0	0	0	0	0	0	0	0	0
0	1	1	1	0	1	1	46	26.7	120.899	0.636704	26.9663	67.0037	17.4532	8.31461	0.486891	0.449438	0.0374532	26.4	0.299625	0.224719	3.74532	0.0749064	3.74532	0.0749064	0	0	0.0374532	0.0374532	0	0	0	0.11236	0	0	0	0	0	0	0.0749064	0	0	0.0749064	0	0
1	1	1	1	0	1	1	54	47.5	90.1053	1.13684	29.2421	43.6842	10.8842	4.29474	0.863158	0.357895	0.0842105	31.4	0.315789	0.210526	1.47368	0.105263	1.26316	0.126316	0	0	0.0210526	0	0	0	0	0.0631579	0	0	0	0.0421053	0.0421053	0	0.0421053	0.0210526	1.05263	0.0842105	0.0631579	1.6
1	1	2	-1	-1	1	-1	74	24.1	111.452	0.622407	32.7801	44.8133	18.8382	10.4979	3.90041	0.6639	0.165975	30.2	0.33195	0.207469	4.14938	0	0	0.0829876	0	0	0	0	0	0	0	0.0829876	0.0414938	0.0414938	4.14938	0	0	0	0.0414938	0	0	0.0414938	0	0
0	1	3	3	3	1	1	79	14.6	120.616	0.410959	30.9589	51.4384	24.863	11.0959	1.78082	0.821918	0.0684932	25.4	0.479452	0.479452	6.84932	0.136986	6.84932	0	0	0	0.0684932	0	0	0	0	0	0	0	0	0	0	0	0	0	0	0	0	0
1	1	2	-1	-1	1	-1	79	18.3	121.858	0.601093	28.4699	58.9071	19.3989	7.59563	6.88525	0.491803	0.218579	30.8	0.273224	0.218579	4.09836	0.0546448	0	0.10929	0	0	0.0546448	0	0.0546448	0.0546448	0	0.218579	0.0546448	0.0546448	5.46448	0	0	0	0	0	0	0	0	0
0	1	2	1	1	1	1	82	15.9	129.434	0.314465	32.6415	57.9874	22.8931	13.1447	2.45283	0.81761	0.125786	31.6	0.125786	0.125786	3.14465	0.0628931	0	0.0628931	0	0	0	0	0	0	0	0.0628931	0	0	0	0.0628931	0.0628931	0	0	0	0	0.0628931	0.0628931	6.28931
1	2	2	2	2	1	1	46	53.2	101.56	0.75188	31.4098	48.4023	15.1692	4.92481	0.921053	0.319549	0.037594	29.9	0.56391	0.451128	1.33459	0.263158	1.07143	0.169173	0.037594	0.018797	0.112782	0.075188	0	0	0	0.150376	0.018797	0	0	0.018797	0	0	0	0	0	0.018797	0	0
0	2	2	0	0	1	0	48	29.2	119.692	0.719178	26.2671	62.5342	21.9863	7.53425	0.650685	0.410959	0.0342466	26.9	0.239726	0.205479	1.71233	0.10274	0	0.136986	0	0	0.0342466	0	0	0	0	0.0342466	0	0	0	0	0	0	0	0	0	0	0	0
0	2	3	0	0	1	0	58	38.5	99.0649	0.805195	34.4416	39.8961	15.0649	7.92208	0.909091	0.519481	0.0519481	28.8	0.961039	0.805195	2.51948	0.233766	2.31169	0.12987	0	0	0.103896	0	0	0	0	0.103896	0	0	0	0	0	0	0	0	0	0	0	0
1	2	3	1	1	1	1	60	37	101.973	0.837838	30.0811	48.7297	15.1081	6.10811	1.10811	0.351351	0.0810811	30	0.864865	0.783784	2.13514	0.405405	1.81081	0.216216	0	0	0.189189	0.027027	0	0	0	0.243243	0.027027	0.027027	2.7027	0.027027	0	0	0	0	0	0.027027	0	0
0	2	2	1	1	1	1	62	35.3	114.108	0.679887	29.7167	59.2918	17.1955	6.23229	0.991501	0.424929	0.0566572	29.1	0.651558	0.594901	1.35977	0.339943	1.1898	0.339943	0	0	0.113314	0	0.0283286	0	0	0.0849858	0.0566572	0.0566572	2.83286	0.0283286	0	0	0	0	0	0.0283286	0	0
1	2	1	0	0	1	0	72	23.5	115.234	0.510638	32.1277	51.9149	18.4681	7.87234	4.34043	0.510638	0.170213	30.9	0.255319	0.170213	2.12766	0.0851064	0	0.170213	0	0	0.0425532	0	0	0	0	0	0	0	0	0	0	0	0.0851064	0.0425532	2.12766	0.0851064	0.0425532	2.12766
1	3	2	-1	-1	1	-1	82	15.5	125.419	0.258065	31.2903	63.6129	21.0323	8.06452	1.16129	0.387097	0.129032	26.4	0.258065	0.129032	0	0.129032	0	0.193548	0.0645161	0	0.0645161	0.0645161	0	0	0	0	0.0645161	0	0	0.0645161	0	0	0	0	0	0.0645161	0	0
0	3	1	-2	-3	1	1	80	82.4	92.9265	0.610264	37.0458	43.8835	7.82247	2.81553	0.73509	0.208044	0.0416089	28.2	0.65534	0.521845	0.958738	0.109223	0.813107	0.169903	0.0121359	0	0.0364078	0	0.0121359	0.0121359	0	0.109223	0.0485437	0.0121359	0.315534	0.0242718	0	0	0	0	0	0.0242718	0	0
1	1	3	3	2	1	1	61	33	123.758	0.212121	32.3636	70.4242	16.8182	3.84848	0.0909091	0.242424	0	31.8	0.333333	0.242424	2.27273	0.030303	0	0.151515	0	0	0.030303	0	0	0	0	0.121212	0.030303	0.030303	3.0303	0.030303	0	0	0	0	0	0.030303	0	0
1	1	2	0	2	1	-1	62	33.4	107.365	0.449102	36.7066	39.4012	21.5269	8.89222	0.389222	0.538922	0.0299401	28.3	0.389222	0.359281	2.48503	0.149701	2.99401	0.0598802	0	0	0.0598802	0	0	0	0	0.0898204	0	0	0	0	0	0	0	0	0	0	0	0
0	1	1	1	0	1	1	65	39.2	103.776	0.790816	31.7602	46.7092	15.8673	7.2449	1.40306	0.433673	0.102041	34	0.306122	0.204082	1.60714	0.0510204	0	0.153061	0	0	0	0.0255102	0	0	0	0.0510204	0.0510204	0.0255102	1.27551	0	0	0	0	0	0	0	0	0
0	1	2	0	0	1	0	84	8.2	117.805	0.243902	33.9024	48.2927	23.5366	10.4878	1.21951	0.609756	0.121951	29.8	0.853659	0.731707	6.09756	0.365854	4.02439	0.487805	0	0	0	0	0	0	0	0.365854	0	0	0	0	0	0	0	0	0	0	0	0
0	1	1	1	1	1	1	88	11	130.636	0.363636	29.3636	63.6364	24	9.63636	3.72727	0.363636	0.272727	27.5	0.818182	0.636364	6.45455	0.272727	6.09091	0.272727	0	0	0.0909091	0	0.0909091	0	0	0.545455	0.181818	0.181818	9.09091	0	0	0	0	0	0	0	0	0
1	1	1	1	0	1	1	53	47.6	95.5042	0.609244	34.1597	42.479	13.0462	4.41176	0.798319	0.357143	0.0630252	28.1	0.315126	0.294118	1.34454	0.105042	1.2605	0.0840336	0	0	0.0210084	0	0	0	0	0.0420168	0	0	0	0.0420168	0	0	0	0	0	0.0420168	0	0
0	1	2	0	0	1	0	59	33.3	109.88	0.39039	35.1351	48.979	13.5435	6.84685	4.98498	0.33033	0.18018	33.4	0.510511	0.45045	2.01201	0.18018	2.01201	0.12012	0	0	0.0600601	0	0.03003	0.03003	0	0.12012	0	0	0	0.03003	0	0	0	0	0	0.03003	0	0
1	1	3	1	1	1	1	73	21.9	123.242	0.136986	35.1598	55.6621	19.726	9.72603	2.83105	0.502283	0.182648	31.2	0.593607	0.502283	4.15525	0.182648	3.42466	0.136986	0.0456621	0	0.0913242	0	0	0	0	0.0456621	0	0	0	0	0	0	0	0	0	0	0	0
0	1	1	2	1	1	1	73	28	124.786	0.464286	30.3929	60.6071	20.2857	8.64286	4.35714	0.357143	0.285714	31.9	0.285714	0.178571	2.14286	0.0357143	0	0.142857	0	0	0.0357143	0.0357143	0.0357143	0.0357143	0	0.178571	0.0357143	0.0357143	3.57143	0	0	0	0	0	0	0	0	0
1	1	1	0	0	1	0	74	23.6	113.814	0.550847	31.7797	50.5932	17.1186	9.70339	4.0678	0.466102	0.211864	29.2	0.29661	0.29661	2.41525	0.0847458	2.11864	0.127119	0.0423729	0	0.0423729	0	0	0	0	0.0423729	0	0	0	0	0	0	0	0	0	0	0	0
0	1	2	-1	-1	1	-1	75	20.4	133.873	0.0490196	31.4216	66.7647	22.598	9.31373	3.72549	0.686275	0.196078	33.8	0.882353	0.637255	4.5098	0.196078	4.90196	0.196078	0.147059	0.0490196	0.196078	0.0980392	0	0	0	0.0980392	0	0	0	0.0490196	0	0	0	0	0	0.0490196	0	0
1	1	1	-1	-1	1	-1	81	15.6	114.615	0.320513	35.1923	49.2308	20.3205	8.58974	0.961538	0.512821	0.0641026	25.4	0.705128	0.448718	4.55128	0.128205	6.41026	0.320513	0.128205	0	0	0.0641026	0	0	0	0	0	0	0	0	0	0	0	0	0	0	0	0
1	1	2	3	3	1	1	81	14.8	121.284	0.27027	37.1622	42.4324	22.3649	13.3108	5.74324	0.675676	0.337838	34.5	0.878378	0.608108	6.01351	0.135135	6.75676	0.202703	0.135135	0.0675676	0	0	0	0	0	0	0	0	0	0	0	0	0	0	0	0	0	0
0	1	2	0	-3	1	1	84	16.3	99.3865	0.306748	39.6319	40.6135	10	7.17791	1.65644	0.184049	0.122699	27.2	0.306748	0.245399	1.53374	0.0613497	0	0.122699	0	0	0.0613497	0	0	0	0	0.122699	0	0	0	0	0	0	0	0	0	0	0	0
0	1	2	-1	-1	1	-1	62	33.4	119.641	0.269461	35	54.1617	15.6287	11.6168	2.96407	0.748503	0.209581	28.6	0.359281	0.239521	2.24551	0.0598802	2.99401	0.179641	0	0	0.0299401	0	0.0598802	0	0	0.0898204	0	0	0	0.0299401	0.0299401	0	0	0	0	0.0299401	0.0299401	2.99401
1	1	1	-1	-1	1	-1	68	28.9	105.121	0.138408	43.1488	44.7059	9.9654	4.18685	3.01038	0.242215	0.138408	30.5	0.415225	0.311419	3.07958	0	0	0.103806	0	0	0	0.0346021	0.0346021	0	0	0.0692042	0.0346021	0	0	0.0346021	0.0346021	0	0	0	0	0.0346021	0.0346021	3.46021
1	1	3	3	3	1	1	76	18.1	124.199	0.276243	33.3702	58.7293	17.5691	9.66851	4.58564	0.497238	0.276243	28.9	0.441989	0.276243	5.52486	0	0	0.165746	0.0552486	0	0	0	0.0552486	0	0	0.0552486	0	0	0	0.0552486	0	0	0	0	0	0.0552486	0	0
1	1	1	-2	-1	1	-1	86	15.2	116.711	0.394737	33.8816	46.5132	19.4737	9.34211	7.17105	0.592105	0.263158	30.8	0.526316	0.526316	4.14474	0.197368	0	0.197368	0	0	0.197368	0	0.0657895	0	0	0.0657895	0	0	0	0	0	0	0	0	0	0	0	0
1	1	1	1	0	1	1	87	12	117.417	0.333333	34.6667	44.25	23.1667	14.4167	0.583333	0.666667	0.0833333	26.5	0.25	0.166667	4.16667	0.0833333	0	0.0833333	0	0	0	0	0.0833333	0.0833333	0	0.0833333	0	0	0	0.0833333	0	0	0	0	0	0.0833333	0	0
1	1	2	-2	-2	1	-1	89	5.7	131.93	0.350877	27.8947	53.1579	23.5088	20	7.19298	1.05263	0.350877	31.5	0.701754	0.350877	17.5439	0	0	0.350877	0	0	0	0.175439	0.350877	0.175439	0	0	0	0	0	0.175439	0	0	0	0	0	0.175439	0	0
0	1	2	0	0	1	0	90	5.9	163.051	0.169492	35.4237	75.4237	35.0847	15.0847	1.86441	0.677966	0	26.4	1.01695	0.508475	16.9492	0	0	0.338983	0	0	0	0	0.169492	0	0	0.169492	0	0	0	0	0	0	0	0	0	0	0	0
0	1	1	1	1	1	1	94	3.2	131.562	0	25	60.3125	20.3125	20.3125	5.625	1.5625	0.625	26.6	0.625	0.3125	31.25	0	0	0.3125	0.3125	0	0	0	0	0	0	0	0	0	0	0.3125	0	0	0	0	0	0.3125	0	0
0	2	2	0	-1	1	1	68	28.9	110.45	0.657439	27.7509	53.91	17.0934	8.61592	2.42215	0.484429	0.17301	28.6	0.346021	0.242215	2.45675	0.103806	2.31834	0.138408	0	0	0.0346021	0	0	0	0	0.103806	0	0	0	0	0	0	0.0346021	0.0346021	3.46021	0.0346021	0.0346021	3.46021
1	2	2	0	0	1	0	81	14	94.2857	1.64286	25.3571	35.5	16.2143	12.5714	3	0.714286	0.214286	26.5	0.428571	0.285714	1.78571	0.0714286	7.14286	0.357143	0.0714286	0	0.0714286	0	0	0	0	0.0714286	0.0714286	0	0	0.0714286	0.0714286	0	0	0	0	0.0714286	0.0714286	7.14286
0	2	3	0	0	1	0	82	14	94.2857	1.64286	25.3571	35.5	16.2143	12.5714	3	0.714286	0.214286	31.7	0.357143	0.214286	2.35714	0.0714286	0	0.285714	0.0714286	0	0.0714286	0	0	0	0	0.142857	0.0714286	0.0714286	7.14286	0	0	0	0	0	0	0	0	0
1	2	3	0	0	1	0	88	8.7	116.782	0.574713	30.9195	61.2644	16.7816	5.17241	2.29885	0.344828	0.114943	30.3	0.45977	0.229885	11.4943	0	0	0.114943	0	0	0	0	0	0	0	0.229885	0.114943	0	0	0	0	0	0	0	0	0	0	0
1	2	3	5	1	1	1	34	64.6	108.328	0.634675	32.7399	54.969	13.5449	5.40248	1.05263	0.356037	0.0619195	29.9	0.975232	0.727554	1.31579	0.201238	1.06811	0.263158	0.0309598	0	0.0928793	0.0154799	0.0464396	0.0309598	0	0.0154799	0	0	0	0	0	0	0.0309598	0.0154799	0.773994	0.0309598	0.0154799	0.773994
1	2	3	4	1	1	1	46	48.1	125.01	0.561331	28.7734	62.5572	21.4137	9.64657	2.05821	0.665281	0.16632	30.3	0.769231	0.540541	1.99584	0.0831601	2.079	0.16632	0	0	0.02079	0.02079	0.04158	0.02079	0.02079	0.12474	0.04158	0.02079	1.0395	0	0	0	0.04158	0.02079	1.0395	0.04158	0.02079	1.0395
1	2	3	2	1	1	1	55	40.4	113.218	0.643564	33.2426	51.2376	18.5396	6.16337	3.39109	0.420792	0.148515	30.7	0.668317	0.445545	2.05446	0.123762	1.9802	0.19802	0.0742574	0.0247525	0.049505	0.0247525	0	0	0	0.0247525	0.0247525	0	0	0	0	0	0	0	0	0	0	0
0	2	1	-3	0	1	-1	58	38.7	102.842	1.11111	32.0413	43.0491	18.7339	7.0801	0.852713	0.335917	0.0258398	29.3	0.439276	0.310078	1.49871	0.0775194	1.73127	0.206718	0.0258398	0	0.0258398	0	0	0	0	0.0516796	0.0258398	0	0	0.0258398	0	0	0	0	0	0.0258398	0	0
0	2	3	4	5	1	-1	61	33	124.212	0.363636	30.3333	62.6667	20.3939	9.72727	0.727273	0.575758	0.030303	33	1.21212	1.09091	2.45455	0.151515	1.21212	0.272727	0	0	0.151515	0	0.030303	0	0	0.242424	0.0606061	0.0606061	3.0303	0	0	0	0	0	0	0	0	0
1	2	1	1	1	1	1	65	33.3	93.5435	0.720721	35.5556	35.015	13.0631	6.96697	2.22222	0.42042	0.0900901	31.1	0.570571	0.33033	2.73273	0	0	0.18018	0.03003	0	0	0	0	0	0	0.15015	0.03003	0.03003	3.003	0.0600601	0	0	0	0	0	0.0600601	0	0
1	2	2	0	1	1	-1	65	31.5	101.397	0.888889	33.7143	44.1587	14.8889	6.28571	1.46032	0.349206	0.0634921	30	0.349206	0.253968	2	0.0634921	0	0.126984	0.031746	0.031746	0.0634921	0	0	0	0	0.0952381	0.0634921	0.031746	1.5873	0.031746	0.031746	0	0	0	0	0.031746	0.031746	3.1746
0	2	2	1	1	1	1	72	25	124.4	0.72	23.8	62.52	24.36	10.16	2.84	0.68	0.16	29.2	0.4	0.24	3.32	0.04	4	0.2	0	0	0.04	0.04	0	0	0	0.08	0.08	0	0	0	0	0	0.04	0	0	0.04	0	0
0	2	3	1	1	1	1	78	18.7	107.112	0.481283	35.7754	44.0642	13.9572	6.84492	5.9893	0.320856	0.320856	30.4	0.748663	0.588235	4.38503	0.213904	5.34759	0.320856	0	0	0.106952	0	0	0	0	0.160428	0.0534759	0.0534759	5.34759	0.0534759	0	0	0	0	0	0.0534759	0	0
1	2	2	0	0	1	0	78	18.1	120.608	0.441989	29.9448	58.453	17.3481	10.1105	4.30939	0.828729	0.220994	26.5	0.883978	0.718232	3.42541	0.276243	2.20994	0.331492	0	0	0.331492	0	0	0	0	0.0552486	0	0	0	0.110497	0	0	0	0	0	0.110497	0	0
0	2	1	-1	-3	1	1	81	19.3	107.358	0.829016	32.7461	46.3731	18.1347	6.37306	2.90155	0.259067	0.15544	30.6	0.777202	0.518135	4.14508	0.103627	0	0.207254	0	0	0.0518135	0.0518135	0.103627	0.0518135	0	0.207254	0.0518135	0	0	0.0518135	0.0518135	0	0	0	0	0.0518135	0.0518135	5.18135
0	2	1	0	1	1	-1	23	77.3	116.869	0.465718	34.2432	56.0543	16.9858	7.11514	2.00517	0.413972	0.155239	30.1	0.375162	0.194049	0.426908	0.103493	0.168176	0.245796	0.0258732	0.0129366	0.0129366	0.0129366	0.0129366	0	0	0.0517464	0	0	0	0.0388098	0.0258732	0	0.0129366	0.0129366	1.29366	0.0517464	0.0388098	0.983182
0	2	1	-3	-1	1	-1	46	50.5	100.653	0.752475	33.0495	40.0396	15.4653	7.9604	3.38614	0.415842	0.0990099	31	0.475248	0.217822	1.26733	0.0990099	0.39604	0.237624	0.0990099	0.0594059	0	0.039604	0	0	0	0.0792079	0.039604	0	0	0	0	0	0	0	0	0	0	0
0	2	1	-2	-1	1	-1	58	39.4	105.964	0.812183	29.3655	52.9695	14.4924	6.14213	2.18274	0.329949	0.126904	31.2	0.456853	0.35533	2.00508	0.0253807	0	0.152284	0.0507614	0.0253807	0	0.0253807	0	0	0	0.126904	0.0253807	0.0253807	2.53807	0	0	0	0	0	0	0	0	0
0	2	2	0	0	1	0	59	37	103.216	0.648649	36.2973	43.8378	11.7027	6.37838	4.32432	0.378378	0.243243	32.1	0.459459	0.189189	2.7027	0.027027	2.7027	0.216216	0.0810811	0	0	0.027027	0.027027	0	0	0.027027	0.027027	0	0	0.0540541	0.027027	0	0	0	0	0.0540541	0.027027	1.35135
1	2	3	2	2	1	1	68	26.5	107.094	0.716981	31.1698	44.566	15.9623	9.88679	4.83019	0.490566	0.226415	32.3	0.188679	0.0754717	3.77358	0.0377358	3.77358	0.0754717	0.0377358	0	0.0377358	0	0	0	0	0.0754717	0	0	0	0	0	0	0	0	0	0	0	0
0	2	3	1	1	1	1	68	30.6	108.203	0.588235	32.549	52.6144	12.6144	7.9085	1.96078	0.457516	0.0653595	28.8	0.0653595	0.0653595	1.63399	0	0	0.0326797	0	0	0	0	0	0	0	0	0.0326797	0.0326797	3.26797	0	0	0	0.0326797	0.0326797	3.26797	0.0326797	0.0326797	3.26797
0	2	2	-2	0	1	-1	71	27.9	102.903	0.681004	29.1039	42.4373	16.5591	10.0358	4.08602	0.609319	0.286738	30.3	0.394265	0.250896	3.08244	0	0	0.143369	0	0	0.0358423	0	0	0	0	0.0358423	0	0	0	0.0358423	0	0	0	0	0	0.0358423	0	0
0	2	2	-2	-1	1	-1	71	27.3	104.908	0.32967	40.5128	40	13.2967	7.61905	3.15018	0.3663	0.18315	32.4	0.40293	0.29304	2.30769	0.14652	2.74725	0.18315	0	0	0.03663	0.03663	0	0	0	0.14652	0.03663	0.03663	3.663	0	0	0	0	0	0	0	0	0
1	2	2	1	1	1	1	76	21.3	111.737	0.469484	33.662	54.0845	15.2582	6.76056	1.5493	0.328638	0.0938967	31.6	0.469484	0.28169	3.89671	0	0	0.234742	0.0469484	0	0	0	0	0	0	0.0469484	0.0938967	0.0938967	4.69484	0.0469484	0	0	0	0	0	0.0469484	0	0
1	2	3	1	1	1	1	76	19.3	114.301	0.518135	30.5699	53.6269	16.2694	8.0829	5.18135	0.414508	0.15544	28.3	0.207254	0.15544	0	0	0	0.15544	0.0518135	0.0518135	0	0	0	0	0	0	0	0	0	0	0	0	0	0	0	0	0	0
1	2	1	3	2	1	1	77	19.1	124.607	0.314136	31.6754	59.2147	19.3717	10.1571	3.9267	0.732984	0.157068	30.6	0.157068	0.052356	5.2356	0.052356	5.2356	0.052356	0.052356	0	0	0	0.052356	0.052356	0	0.052356	0.052356	0	0	0	0	0	0	0	0	0	0	0
1	2	3	0	0	1	0	78	18	125.333	0.388889	31.8889	54.3333	23.9444	13	1.77778	0.888889	0.111111	26.9	0.388889	0.277778	5.55556	0	0	0.0555556	0.0555556	0	0	0	0.0555556	0	0	0	0	0	0	0.0555556	0	0	0	0	0	0.0555556	0	0
1	2	2	-1	0	1	-1	46	52	99.8654	0.769231	33.8269	45.3077	10.5385	5.42308	4	0.326923	0.173077	32	0.807692	0.769231	1.63462	0.288462	1.40385	0.153846	0.0384615	0	0.0576923	0.0192308	0	0	0	0.153846	0.0192308	0.0192308	1.92308	0.0192308	0.0192308	0	0	0	0	0.0192308	0.0192308	1.92308
1	2	3	2	2	1	1	79	16.8	103.75	0.77381	28.2738	55.2381	10.7738	5.47619	3.21429	0.357143	0.119048	32.7	0.357143	0.297619	4.7619	0	0	0.119048	0	0	0.0595238	0	0	0	0	0.238095	0.0595238	0.0595238	5.95238	0.0595238	0.0595238	0	0	0	0	0.0595238	0.0595238	5.95238
0	3	1	-2	-1	1	-1	42	56.3	123.304	0.515098	27.6377	61.5453	25.3641	6.2167	2.02487	0.426288	0.106572	34	0.905861	0.834813	1.58082	0.0888099	0.71048	0.106572	0.017762	0	0.159858	0	0.017762	0	0	0.106572	0.035524	0.035524	1.7762	0.035524	0	0	0	0	0	0.035524	0	0
1	3	1	1	2	1	-1	81	15.7	105.414	0.828025	29.6178	40.8917	15.3503	12.6752	6.17834	0.573248	0.382166	30.6	0.509554	0.509554	4.01274	0.0636943	6.36943	0.191083	0	0	0	0	0	0	0	0	0.191083	0.0636943	2.16561	0	0	0	0.0636943	0	0	0.0636943	0	0
0	3	2	0	-1	1	1	81	14.6	130.137	0.410959	29.726	60.6849	23.4932	8.9726	6.84932	0.479452	0.342466	32.9	0.410959	0.342466	6.84932	0	0	0.0684932	0	0	0.0684932	0.0684932	0	0	0	0.273973	0.0684932	0.0684932	6.84932	0	0	0	0.136986	0.136986	6.84932	0.136986	0.136986	6.84932
0	3	3	0	1	1	-1	85	10	107.8	0.8	30.5	55.8	11.5	5.8	3.3	0.2	0.3	27.8	0.3	0.3	6.7	0.1	10	0.1	0	0	0	0	0	0	0	0.1	0	0	0	0	0	0	0	0	0	0	0	0
0	1	2	-2	0	1	-1	19	85.6	41.8341	1.93925	30.3037	9.21729	0.292056	0.0934579	0	0.0116822	0	24.3	0.221963	0.221963	0.373832	0.198598	0.408879	0.151869	0	0	0.0233645	0	0	0	0	0.0350467	0	0	0	0	0	0	0	0	0	0	0	0
1	1	1	1	0	1	1	36	67.4	84.822	0.994065	30.9792	42.4629	7.27003	2.64095	0.474777	0.133531	0.0148368	29.7	0.41543	0.356083	1.11276	0.118694	0.74184	0.103858	0	0	0.0148368	0	0	0	0	0.192878	0.0296736	0.0296736	1.48368	0.0593472	0.0296736	0	0	0	0	0.0593472	0.0296736	0.74184
0	1	1	1	1	1	1	81	18.3	121.858	0.601093	28.4699	58.9071	19.3989	7.59563	6.88525	0.491803	0.218579	31.6	0.382514	0.218579	0	0.163934	0	0.218579	0	0	0.0546448	0	0	0	0	0.218579	0	0	0	0.10929	0.10929	0	0	0	0	0.10929	0.10929	5.46448
0	1	3	-1	-2	1	1	46	51.3	111.267	0.584795	29.6491	53.2749	17.1735	8.24561	2.33918	0.467836	0.0779727	30.3	0.643275	0.389864	1.75439	0.0779727	0.974659	0.155945	0.116959	0.0389864	0.0779727	0.0779727	0	0	0	0.0584795	0	0	0	0	0	0	0.0389864	0.0389864	1.94932	0.0389864	0.0389864	1.94932
0	1	3	1	2	1	-1	60	38.6	115.285	0.440415	32.0207	47.2539	21.7098	10.5181	3.34197	0.647668	0.15544	29.7	0.673575	0.388601	1.89119	0.129534	2.07254	0.129534	0.0777202	0.0259067	0.0259067	0.103627	0.0777202	0.0518135	0	0.15544	0	0	0	0	0	0	0	0	0	0	0	0
1	1	2	1	1	1	1	62	34.6	116.503	0.491329	34.3931	39.5087	24.6243	14.8844	2.60116	0.982659	0.144509	32.6	0.231214	0.144509	2.89017	0.0289017	2.89017	0.0578035	0	0	0	0	0	0	0	0	0	0	0	0.0289017	0	0	0	0	0	0.0289017	0	0
0	1	3	5	3	1	1	62	32.4	119.753	0.648148	26.358	59.3827	25.1235	7.12963	1.14198	0.462963	0.0925926	28.4	1.17284	0.864198	2.96296	0.246914	2.71605	0.246914	0.123457	0.0617284	0.216049	0.123457	0.0308642	0	0	0.0308642	0	0	0	0	0	0	0	0	0	0	0	0
1	1	2	3	1	1	1	66	30.2	111.589	0.496689	34.9007	44.9669	19.6358	9.30464	2.25166	0.596026	0.13245	28.7	0.695364	0.463576	2.84768	0.165563	2.64901	0.231788	0	0	0.0331126	0.0662252	0	0	0	0.198675	0.0993377	0.0993377	3.31126	0	0	0	0	0	0	0	0	0
1	1	1	-1	-1	1	-1	68	28.9	105.121	0.138408	43.1488	44.7059	9.9654	4.18685	3.01038	0.242215	0.138408	29.3	0.553633	0.484429	3.21799	0.0692042	3.46021	0.0692042	0.0346021	0	0.0692042	0	0.0346021	0	0	0	0	0	0	0	0	0	0	0	0	0	0	0
0	1	2	0	1	1	-1	70	26	126.5	0.576923	28.1538	56.0769	27.1538	12.2308	2.34615	0.692308	0.115385	28.3	0.192308	0.115385	2.57692	0.0384615	3.84615	0.115385	0.0384615	0	0.0384615	0	0	0	0	0.0384615	0	0	0	0	0	0	0	0	0	0	0	0
1	1	2	1	1	1	1	71	29.7	110.471	0.47138	32.2222	48.3165	17.2054	9.05724	3.16498	0.47138	0.16835	30.1	0.30303	0.23569	2.39057	0.0673401	1.6835	0.10101	0.0673401	0.03367	0	0.03367	0	0	0	0	0	0	0	0	0	0	0	0	0	0	0	0
1	1	3	3	3	1	1	76	17.8	99.5506	0.955056	32.2472	45.2247	16.0674	3.98876	1.1236	0.168539	0.0561798	30.1	0.786517	0.617978	5.11236	0.280899	4.49438	0.168539	0.0561798	0	0.168539	0.224719	0	0	0	0.0561798	0	0	0	0	0	0	0	0	0	0	0	0
0	1	2	1	1	1	1	79	15.5	127.935	0.451613	29.1613	58.9032	30.2581	7.74194	1.48387	0.387097	0.0645161	28.6	0.516129	0.322581	3.87097	0.129032	3.22581	0.258065	0	0	0	0	0.0645161	0	0	0.0645161	0	0	0	0.0645161	0	0	0	0	0	0.0645161	0	0
0	1	1	1	-1	1	1	80	16.7	120	0.718563	27.6048	57.6647	23.3533	9.88024	0.778443	0.538922	0	27.1	0.479042	0.299401	1.1976	0.299401	1.1976	0.359281	0.0598802	0.0598802	0.11976	0.0598802	0	0	0	0.11976	0	0	0	0	0	0	0	0	0	0	0	0
1	1	2	3	3	1	1	88	8.3	115.663	0.240964	33.494	53.6145	18.9157	8.43373	0.963855	0.722892	0.120482	28.3	0.240964	0.120482	0	0.120482	0	0.240964	0	0	0	0	0	0	0	0.120482	0.120482	0	0	0	0	0	0	0	0	0	0	0
1	3	2	-5	-5	1	-1	62	31.3	117.188	0.383387	33.4824	55.655	15.7508	8.6262	3.29073	0.415335	0.159744	29.3	0.223642	0.159744	2.55591	0.0319489	3.19489	0.0638978	0	0	0.0319489	0	0.0319489	0	0	0.0638978	0	0	0	0	0	0	0	0	0	0	0	0
0	3	1	-1	-1	1	-1	66	30.3	99.571	0.561056	36.6337	46.5347	12.1452	3.13531	0.561056	0.231023	0.0660066	29.1	0.429043	0.165017	2.64026	0.0330033	3.30033	0.19802	0	0	0.0330033	0	0.0330033	0	0	0.0990099	0	0	0	0	0	0	0.0660066	0	0	0.0660066	0	0
1	3	2	-1	-1	1	-1	68	28.4	122.183	0.246479	35.2817	52.993	22.0775	7.92254	3.66197	0.352113	0.140845	30.8	0.211268	0.140845	2.64085	0.0352113	3.52113	0.105634	0	0	0.0352113	0	0.0352113	0	0	0	0	0	0	0	0	0	0	0	0	0	0	0
0	3	2	-2	-1	1	-1	69	25.9	95.5212	1.31274	29.112	48.5714	10.5792	5.25097	0.656371	0.30888	0.03861	27.1	0.23166	0.15444	3.861	0	0	0.03861	0	0	0.03861	0	0.0772201	0.03861	0	0	0	0	0	0	0	0	0	0	0	0	0	0
0	3	3	0	-1	1	1	79	14.8	114.054	0.608108	30.6757	54.1216	15.6081	8.98649	4.12162	0.472973	0.27027	25.8	0.337838	0.0675676	6.75676	0	0	0.202703	0	0	0	0	0	0	0	0.202703	0	0	0	0.135135	0	0	0.0675676	0.0675676	6.75676	0.202703	0.0675676	2.2973
0	3	1	-1	-1	1	-1	83	13.5	71.4074	1.40741	31.7778	28.5185	5.62963	3.33333	0.740741	0.222222	0.0740741	28	0	0	0	0	0	0	0	0	0	0	0	0	0	0	0	0	0	0.0740741	0	0	0	0	0	0.0740741	0	0
1	3	2	-1	-1	1	-1	83	15.8	77.6582	1.39241	27.4051	36.6456	8.22785	3.98734	0	0.316456	0	24.6	0.126582	0.0632911	0	0.0632911	0	0.0632911	0	0	0.0632911	0	0	0	0	0	0	0	0	0	0	0	0	0	0	0	0	0
1	3	1	-1	-1	1	-1	83	14.5	84.8966	1.31034	28.2759	39.4483	10.5517	3.7931	1.51724	0.344828	0.0689655	30.3	0.0689655	0.0689655	6.89655	0	0	0	0	0	0	0	0	0	0	0	0	0	0	0	0	0	0	0	0	0	0	0
1	3	3	-1	-1	1	-1	87	10.5	90.0952	1.14286	33.2381	34.7619	13.1429	6	1.71429	0.47619	0.190476	28.3	0.47619	0.285714	3.14286	0	0	0.380952	0	0	0	0	0.0952381	0	0	0	0	0	0	0	0	0	0	0	0	0	0	0
0	2	3	2	2	1	1	46	49.5	98.4646	0.585859	36.4444	44.6263	9.85859	5.61616	1.33333	0.40404	0.0808081	31.1	0.363636	0.282828	1.59596	0.040404	1.0101	0.121212	0	0	0.020202	0.020202	0	0	0	0.141414	0.0606061	0.040404	1.33333	0.040404	0.020202	0	0.020202	0	0	0.0606061	0.020202	0.686869
1	2	2	1	0	1	1	46	49.5	98.4646	0.585859	36.4444	44.6263	9.85859	5.61616	1.33333	0.40404	0.0808081	28	0.565657	0.484848	1.67677	0.181818	1.57576	0.141414	0	0	0.121212	0	0	0	0	0.121212	0.020202	0.020202	2.0202	0.040404	0	0	0.020202	0	0	0.0606061	0	0
0	2	1	1	-1	1	1	62	37.2	111.882	0.430108	34.1667	56.1022	14.3817	6.04839	0.752688	0.376344	0.0537634	28.1	0.215054	0.16129	2.23118	0.0537634	2.68817	0	0	0	0	0	0	0	0	0.0806452	0	0	0	0.0537634	0	0	0.0268817	0	0	0.0806452	0	0
0	2	1	-1	0	1	-1	68	33.3	96.4865	0.840841	34.8048	43.2132	12.9129	3.96396	0.780781	0.21021	0.0600601	27.5	0.3003	0.3003	2.4024	0.0900901	2.01201	0.03003	0	0	0.0600601	0	0	0	0	0.03003	0	0	0	0.03003	0.03003	0	0	0	0	0.03003	0.03003	3.003
1	2	3	1	1	1	1	68	27.7	107.798	0.649819	29.9639	50.8303	14.2599	8.91697	3.1769	0.613718	0.144404	28	0.361011	0.180505	2.88809	0.0722022	1.80505	0.144404	0	0	0	0	0	0	0	0.144404	0	0	0	0.0361011	0.0361011	0	0.0361011	0	0	0.0722022	0.0361011	1.80505
0	2	2	0	0	1	0	69	27.4	112.263	0.620438	29.8905	54.708	18.0292	5.54745	3.43066	0.182482	0.145985	28.7	0.182482	0.109489	3.64964	0.0364964	3.64964	0.0364964	0	0	0	0	0.0364964	0	0	0.0729927	0	0	0	0.0364964	0	0	0	0	0	0.0364964	0	0
0	2	3	1	0	1	1	79	18.8	118.191	0.212766	35.0532	56.0638	13.8298	7.81915	5.31915	0.319149	0.159574	26.7	0.478723	0.478723	2.97872	0.319149	1.75532	0.159574	0	0	0.159574	0	0	0	0	0.0531915	0.0531915	0	0	0	0	0	0	0	0	0	0	0
1	2	2	0	0	1	0	81	13.8	125.362	0.217391	31.8841	64.4928	20.3623	5.72464	2.6087	0.289855	0.0724638	28.4	0.434783	0.434783	3.62319	0.217391	2.3913	0.217391	0	0	0.0724638	0	0	0	0	0.144928	0	0	0	0.0724638	0	0	0	0	0	0.0724638	0	0
1	1	3	0	0	1	0	82	17.1	92.9825	0.818713	33.8596	42.807	10.5848	4.8538	0.116959	0.350877	0	25.2	0.233918	0.116959	5.84795	0	0	0	0	0	0	0.0584795	0	0	0	0	0	0	0	0.175439	0.0584795	0	0	0	0	0.175439	0.0584795	1.9883
0	3	1	-5	-1	1	-1	85	10.6	80	1.50943	27.8302	28.5849	13.7736	7.73585	0.471698	0.471698	0	26.1	0.188679	0	0	0	0	0.0943396	0	0	0	0	0	0	0	0	0.0943396	0	0	0	0	0	0	0	0	0	0	0
1	2	1	0	-1	1	1	46	50.5	100.653	0.752475	33.0495	40.0396	15.4653	7.9604	3.38614	0.415842	0.0990099	33.6	0.29703	0.217822	1.62376	0.039604	1.9802	0.118812	0	0	0.039604	0.019802	0.019802	0.019802	0	0.039604	0	0	0	0.0594059	0.039604	0	0.039604	0.019802	0.990099	0.0990099	0.0594059	1.18812
1	2	2	1	-1	1	1	46	50	112.82	0.38	34.2	54.6	14.26	5.82	3.54	0.38	0.16	32.9	0.28	0.16	1.5	0.04	1	0.12	0	0	0.02	0	0	0	0	0.08	0.02	0.02	2	0.02	0	0	0.04	0.04	2	0.06	0.04	1.32
0	2	1	-2	-1	1	-1	58	39.5	101.747	0.303797	39.7975	43.8734	8.88608	6.65823	2.20253	0.329114	0.126582	30	0.0506329	0.0253165	2.53165	0	0	0.0253165	0	0	0	0	0	0	0	0	0	0	0	0.0253165	0	0	0	0	0	0.0253165	0	0
1	2	3	6	4	1	1	69	24.7	117.368	0.323887	32.0648	57.3279	17.2065	7.28745	3.19838	0.445344	0.202429	30.2	0.526316	0.404858	3.64372	0.0809717	4.04858	0.0809717	0	0	0	0	0	0	0	0.161943	0.0404858	0	0	0	0	0	0	0	0	0	0	0
0	2	2	-2	-1	1	-1	71	27.3	104.908	0.32967	40.5128	40	13.2967	7.61905	3.15018	0.3663	0.18315	30.1	0.25641	0.18315	1.4652	0.03663	0	0.18315	0	0	0	0	0	0	0	0	0.03663	0.03663	3.663	0	0	0	0	0	0	0	0	0
0	2	3	1	1	1	1	79	19.2	110.677	0.260417	36.1458	52.7083	12.8125	6.92708	1.77083	0.520833	0.15625	27.1	0.46875	0.364583	4.47917	0.0520833	0	0.104167	0	0	0	0	0	0	0	0.104167	0	0	0	0	0	0	0	0	0	0	0	0
0	3	2	-6	-3	1	-1	46	47.7	43.2704	1.80294	30.608	9.95807	0.712788	0.188679	0	0.0209644	0	23.3	0.272537	0.272537	1.44654	0.188679	1.40461	0.0628931	0	0	0	0	0	0	0	0.0628931	0	0	0	0	0	0	0	0	0	0	0	0
1	2	1	1	1	1	1	65	34.5	46.2319	1.88406	30.6957	11.3623	1.94203	0.347826	0	0.0289855	0	29.1	0.26087	0.26087	0.637681	0.26087	0.637681	0.202899	0	0	0.115942	0	0	0	0	0.057971	0	0	0	0	0	0	0	0	0	0	0	0
1	2	1	1	1	1	1	60	36.1	96.3712	0.831025	31.108	50.0831	9.61219	3.76731	0.99723	0.221607	0.0554017	29.8	0.277008	0.166205	2.29917	0.0831025	1.85596	0.138504	0	0	0	0	0.0277008	0	0	0.138504	0	0	0	0.0831025	0	0	0	0	0	0.0831025	0	0
0	2	1	-1	1	1	-1	69	35	71.8	1.51429	25.9143	33.9143	7.88571	2.37143	0.171429	0.114286	0	28.9	0.371429	0.228571	1.42857	0.171429	0.942857	0.2	0	0	0.0571429	0	0	0	0	0.114286	0	0	0	0.0285714	0	0	0	0	0	0.0285714	0	0
0	2	2	0	0	1	0	82	15	89.4	0.8	32.6	36.2667	14.4667	4.73333	0.533333	0.266667	0.0666667	27.8	1.06667	0.866667	4.6	0.266667	1.66667	0.466667	0	0	0.2	0	0	0	0	0.266667	0	0	0	0.133333	0.0666667	0	0	0	0	0.133333	0.0666667	3.33333
1	2	3	0	0	1	0	88	8.7	116.782	0.574713	30.9195	61.2644	16.7816	5.17241	2.29885	0.344828	0.114943	28.8	0.689655	0.45977	8.62069	0.114943	0	0.229885	0	0	0.114943	0	0	0	0	0.45977	0	0	0	0	0	0	0	0	0	0	0	0
0	2	3	-1	-1	1	-1	85	9.5	114.421	0.526316	31.3684	47.2632	16.8421	15.0526	3.26316	0.842105	0.105263	27.8	1.68421	1.47368	8.31579	0.421053	5.26316	0.421053	0	0	0.631579	0	0	0	0	0.210526	0.105263	0.105263	10.5263	0	0	0	0	0	0	0	0	0
1	1	3	1	1	1	1	74	21.3	121.408	0.328638	34.3662	48.0282	20.939	11.784	5.91549	0.751174	0.234742	30.8	0.469484	0.328638	4.69484	0	0	0.140845	0.0469484	0	0	0	0	0	0	0.0469484	0	0	0	0	0	0	0	0	0	0	0	0
1	3	3	0	0	1	0	68	27.3	127.656	0.40293	26.044	68.0586	22.8938	8.1685	2.08791	0.47619	0.10989	28.1	0.25641	0.21978	1.8315	0.0732601	0	0.14652	0	0	0	0	0	0	0	0.0732601	0.0732601	0.0732601	3.663	0	0	0	0	0	0	0	0	0
0	3	1	-2	-2	1	-1	70	26.1	140.881	0.191571	26.8199	70.5364	27.8544	13.295	2.18391	0.881226	0.0766284	28	0.191571	0.153257	3.83142	0	0	0.0383142	0	0	0	0	0	0	0	0	0	0	0	0.0383142	0	0	0	0	0	0.0383142	0	0
0	3	1	-5	-2	1	-1	78	17	115.294	0.470588	37.2941	45	19.2353	9.29412	4	0.588235	0.235294	29	0.294118	0.176471	3.94118	0.0588235	5.88235	0.176471	0	0	0	0	0	0	0	0.176471	0	0	0	0	0	0	0	0	0	0	0	0
0	3	1	0	0	1	0	46	50.8	115.492	0.492126	34.8228	55.8465	13.3465	6.75197	4.23228	0.393701	0.255906	32	0.354331	0.334646	1.39764	0.137795	0.846457	0.11811	0	0	0.0393701	0	0	0	0	0.0393701	0	0	0	0.019685	0	0	0	0	0	0.019685	0	0
0	3	1	-1	0	1	-1	46	48	119.396	0.666667	29.9375	56.9167	20.0833	7.08333	4.72917	0.354167	0.229167	35.1	0.5	0.395833	1.3125	0.1875	1.16667	0.229167	0	0	0.0416667	0	0.0208333	0.0208333	0	0.270833	0.0625	0.0625	2.08333	0.0625	0.0625	0	0	0	0	0.0625	0.0625	2.08333
1	3	3	1	1	1	1	71	27.6	85.5435	1.12319	29.7826	38.6232	9.81884	5	1.19565	0.362319	0.0362319	30.6	0.253623	0.181159	1.44928	0.144928	0.905797	0.144928	0	0	0.0362319	0	0	0	0	0.144928	0.0362319	0.0362319	3.62319	0.0362319	0	0	0	0	0	0.0362319	0	0
0	1	3	1	1	1	1	46	49.4	99.3522	0.910931	29.7166	49.413	12.3077	5.64777	1.35628	0.384615	0.0607287	31.2	0.384615	0.323887	1.39676	0.101215	1.21457	0.1417	0	0	0	0	0	0	0	0.161943	0	0	0	0.0809717	0.0404858	0	0.0404858	0.0202429	1.01215	0.121457	0.0607287	1.01215
1	1	2	1	1	1	1	72	22.7	109.648	0.61674	32.6872	52.1586	15.6388	7.26872	1.32159	0.440529	0.0881057	26.4	0.440529	0.352423	3.87665	0.132159	2.95154	0.132159	0	0	0	0	0	0	0	0.176211	0	0	0	0.0881057	0.0440529	0	0	0	0	0.0881057	0.0440529	2.20264
0	2	2	0	0	1	0	18	80.7	93.0112	0.755886	34.3123	42.5527	9.47955	4.34944	1.57373	0.309789	0.0991326	31.8	0.322181	0.260223	0.70632	0.210657	0.582404	0.123916	0	0	0.0123916	0	0	0	0	0.16109	0	0	0	0.0247831	0.0123916	0	0	0	0	0.0247831	0.0123916	0.619579
0	1	3	-1	0	1	-1	46	41.7	121.631	0.359712	30.8873	53.1655	22.3981	10.7914	4.02878	0.695444	0.191847	31.7	0.551559	0.455635	1.89448	0.143885	1.19904	0.167866	0	0	0.0479616	0	0	0	0	0.143885	0.0479616	0.0239808	1.19904	0	0	0	0	0	0	0	0	0
0	1	2	-2	0	1	-1	46	48.7	126.448	0.287474	32.6489	57.1663	18.4394	11.1294	6.79671	0.63655	0.287474	32	0.390144	0.308008	1.0883	0.0616016	2.05339	0.184805	0.0205339	0.0205339	0.0205339	0	0	0	0	0.0616016	0	0	0	0.0410678	0.0410678	0	0	0	0	0.0410678	0.0410678	2.05339
1	1	3	3	1	1	1	46	48.7	126.448	0.287474	32.6489	57.1663	18.4394	11.1294	6.79671	0.63655	0.287474	32.1	0.63655	0.472279	1.17043	0.225873	0.36961	0.328542	0.0205339	0	0.0205339	0	0	0	0	0.287474	0.0410678	0.0205339	1.02669	0.123203	0.0616016	0	0	0	0	0.123203	0.0616016	1.02669
1	1	2	2	2	1	1	72	26	122.577	0.576923	29	52.3462	20.2692	11.3077	9.11538	0.769231	0.461538	30.3	0.230769	0.153846	1.92308	0.0384615	0	0.115385	0	0	0.0384615	0	0.0384615	0	0	0.0384615	0	0	0	0	0	0	0	0	0	0	0	0
1	1	2	-1	-1	1	-1	79	18.8	114.255	0.585106	34.1489	40.9574	20.4255	11.9681	6.11702	0.638298	0.319149	31.8	0.425532	0.212766	3.98936	0	0	0.265957	0.106383	0	0	0	0.0531915	0	0	0	0	0	0	0.106383	0.0531915	0	0	0	0	0.106383	0.0531915	2.65957
0	1	3	3	2	1	1	79	15.1	120.993	0.463576	30.7947	53.1788	18.1457	11.3907	7.01987	0.728477	0.331126	33.8	0.331126	0.264901	6.62252	0.0662252	6.62252	0	0	0	0	0	0	0	0	0	0	0	0	0	0	0	0.0662252	0	0	0.0662252	0	0
0	1	2	-1	0	1	-1	83	12.4	123.548	0.403226	31.2097	56.6129	22.7419	10.2419	2.33871	0.483871	0.0806452	27	0.725806	0.483871	6.69355	0.0806452	0	0.322581	0.0806452	0	0.0806452	0	0.0806452	0	0	0.241935	0.16129	0.16129	8.06452	0.0806452	0	0	0	0	0	0.0806452	0	0
1	3	1	-5	-3	1	-1	46	48.4	117.252	0.619835	28.9463	59.4628	21.6322	5.55785	1.0124	0.309917	0.0206612	28.3	0.413223	0.392562	1.73554	0.123967	1.3843	0.0619835	0	0	0	0	0.0206612	0	0	0	0	0	0	0	0	0	0	0	0	0	0	0
0	3	2	4	-2	1	1	46	48.1	126.195	0.35343	30.3742	67.3181	20.395	6.75676	0.997921	0.39501	0.04158	28.7	0.39501	0.35343	1.47609	0.12474	1.0395	0.12474	0	0	0.02079	0	0	0	0	0.02079	0.04158	0.04158	2.079	0	0	0	0	0	0	0	0	0
1	3	1	-3	-2	1	-1	64	29.9	132.676	0.401338	28.5284	67.592	26.2876	8.22742	1.67224	0.334448	0.133779	29.4	0.869565	0.735786	2.87625	0.200669	2.77592	0.200669	0	0	0.100334	0.0334448	0.0334448	0.0334448	0	0.234114	0.0334448	0.0334448	3.34448	0	0	0	0	0	0	0	0	0
1	3	2	-2	-2	1	-1	72	21.1	107.204	0.42654	33.7915	49.1469	15.2133	6.01896	2.60664	0.42654	0.14218	28.6	0.758294	0.56872	4.36019	0.236967	3.79147	0.14218	0	0	0.0947867	0	0	0	0	0.0473934	0	0	0	0	0	0	0	0	0	0	0	0
0	3	2	3	-3	1	1	76	17.9	146.48	0.391061	24.1899	70.7821	31.4525	15.6425	4.02235	1.11732	0.167598	30.2	0.782123	0.670391	5.58659	0	0	0.0558659	0	0	0	0	0	0	0	0.0558659	0	0	0	0	0	0	0	0	0	0	0	0
1	1	2	-1	-1	1	-1	58	39	92.8974	0.820513	35.1538	40.7692	9.71795	4.64103	1.82051	0.179487	0.0769231	32	0.74359	0.717949	1.92308	0.384615	1.71795	0.205128	0	0	0	0	0	0	0	0.205128	0.025641	0	0	0.0769231	0.0512821	0	0	0	0	0.0769231	0.0512821	1.69231
0	1	2	0	0	1	0	60	32.8	99.5122	0.609756	34.4512	41.8293	15	6.95122	0.670732	0.335366	0.0304878	28.4	0.426829	0.396341	1.64634	0.213415	1.7378	0.182927	0	0	0.0304878	0	0	0	0	0.243902	0	0	0	0.152439	0.0914634	0	0.0304878	0.0304878	3.04878	0.182927	0.121951	2.0122
1	1	3	1	1	1	1	85	9.9	132.222	0.30303	29.1919	68.1818	20.202	9.39394	4.94949	0.40404	0.40404	30.3	0.707071	0.707071	8.68687	0.20202	5.05051	0.10101	0	0	0.10101	0	0	0	0	0.20202	0	0	0	0.10101	0.10101	0	0	0	0	0.10101	0.10101	10.101
1	1	3	1	1	1	1	86	10.8	80.0926	1.11111	35.0926	33.7037	7.59259	2.59259	0	0.185185	0	25	0.0925926	0.0925926	9.25926	0	0	0	0	0	0	0	0	0	0	0.0925926	0	0	0	0	0	0	0	0	0	0	0	0
1	1	1	0	1	1	-1	89	8.4	105	0.595238	34.0476	49.0476	12.7381	6.19048	2.2619	0.238095	0.119048	28.4	0.47619	0.238095	5.95238	0.119048	0	0.238095	0	0	0	0	0	0	0	0.238095	0.119048	0.119048	11.9048	0	0	0	0	0	0	0	0	0
1	1	3	2	2	1	1	46	48.4	124.731	0.53719	27.8512	66.6322	17.1694	7.25207	5.30992	0.35124	0.227273	31.2	0.454545	0.371901	1.61157	0.0413223	0	0.123967	0	0	0	0.0206612	0	0	0	0.144628	0.0826446	0.0619835	1.57025	0.0826446	0.0206612	0	0	0	0	0.0826446	0.0206612	0.53719
1	1	1	1	2	1	-1	75	21.6	118.102	0.648148	28.0093	53.287	22.4537	8.7963	4.9537	0.648148	0.185185	31.7	0.601852	0.416667	4.12037	0.231481	3.7037	0.138889	0	0	0.0462963	0	0.0462963	0	0	0.138889	0	0	0	0.0925926	0.0925926	0	0	0	0	0.0925926	0.0925926	4.62963
1	1	3	3	2	1	1	78	14.8	130.405	0.337838	27.5	71.5541	20.1351	7.63514	3.31081	0.472973	0.27027	31	1.01351	1.01351	6.75676	0	0	0	0	0	0	0	0	0	0	0	0	0	0	0	0	0	0.135135	0.135135	6.75676	0.135135	0.135135	6.75676
1	3	1	0	0	1	0	62	63.9	127.143	0.380952	28.8571	63.1429	17.1429	12.5714	4.95238	0.761905	0.190476	30.1	0.469484	0.266041	1.28326	0.0469484	1.56495	0.187793	0	0	0.0156495	0.0312989	0.0625978	0.0312989	0	0.0312989	0.0312989	0.0156495	0.782473	0.0782473	0.0156495	0.312989	0	0	0	0.0782473	0.0156495	0.312989
1	3	1	-1	-1	1	-1	85	86	98.6495	0.675241	32.4759	47.5241	9.77492	5.65916	2.50804	0.353698	0.160772	31.3	0.5	0.44186	0.918605	0.174419	0.616279	0.139535	0	0	0.0465116	0	0.0116279	0	0	0.127907	0.0116279	0.0116279	1.16279	0.0581395	0	0	0.0232558	0.0116279	0.581395	0.0813953	0.0116279	0.162791
1	3	2	1	1	1	1	89	89.4	93.5948	0.718954	32.4837	42.0261	10.0654	4.05229	4.24837	0.196078	0.196078	28.1	0.458613	0.302013	0.659955	0.145414	0.425056	0.190157	0.0111857	0	0.0223714	0	0.0111857	0.0111857	0.0111857	0.201342	0.0447427	0.033557	0.850112	0.033557	0.033557	1.11857	0	0	0	0.033557	0.033557	1.11857
0	1	3	-1	-1	1	-1	71	25.3	98.1028	0.711462	32.3715	46.8775	12.1739	4.74308	1.2253	0.197628	0.0790514	33.6	0.592885	0.395257	2.7668	0.27668	3.39921	0.27668	0.0395257	0.0395257	0.118577	0.0395257	0	0	0	0.27668	0.0395257	0	0	0.0395257	0.0395257	0	0	0	0	0.0395257	0.0395257	3.95257
1	1	2	2	2	1	1	84	13.3	105.714	1.05263	30.1504	47.594	16.1654	6.46617	4.3609	0.37594	0.225564	32.9	0.37594	0.37594	7.5188	0	0	0	0	0	0.075188	0	0	0	0	0.150376	0	0	0	0.075188	0.075188	0	0	0	0	0.075188	0.075188	7.5188
1	3	1	-1	-1	1	-1	83	12.6	115.952	0.47619	33.4921	50.9524	18.0952	9.60317	3.33333	0.634921	0.31746	28.3	0.396825	0.238095	7.93651	0.0793651	7.93651	0.0793651	0.0793651	0	0.0793651	0.0793651	0	0	0	0	0	0	0	0	0	0	0.0793651	0.0793651	7.93651	0.0793651	0.0793651	7.93651
0	3	3	-1	-1	1	-1	60	35.5	107.718	0.676056	33.1831	50.0282	15.4648	4.67606	3.69014	0.225352	0.112676	30.9	0.676056	0.647887	2.33803	0.197183	1.60563	0.140845	0	0	0.084507	0	0.028169	0	0	0.112676	0	0	0	0	0	0	0	0	0	0	0	0
1	3	1	1	2	1	-1	61	37.7	96.817	0.769231	34.1379	45.9947	13.1565	2.62599	0.106101	0.159151	0	25.2	0.318302	0.238727	0.875332	0.159151	0.450928	0.238727	0	0	0.0795756	0	0	0	0	0.132626	0.0265252	0.0265252	2.65252	0	0	0	0	0	0	0	0	0
1	3	2	0	2	1	-1	65	29.8	109.128	0.805369	29.698	52.8859	18.9597	5.7047	1.07383	0.402685	0.033557	31.1	0.234899	0.134228	2.51678	0.033557	0	0.134228	0	0	0	0	0	0	0	0.134228	0.0671141	0.033557	1.67785	0	0	0	0.033557	0	0	0.033557	0	0
1	3	2	0	1	1	-1	74	21.4	99.2991	0.46729	39.8131	44.7664	9.34579	3.41121	1.4486	0.140187	0.046729	25.5	0.280374	0.140187	4.6729	0.046729	4.6729	0.0934579	0	0	0.046729	0	0	0	0	0.186916	0	0	0	0.0934579	0	0	0	0	0	0.0934579	0	0
0	3	3	-1	0	1	-1	78	18.9	110.635	0.47619	37.3545	48.5714	16.2963	5.66138	2.27513	0.47619	0.10582	27	0.37037	0.31746	3.54497	0	0	0.15873	0	0	0	0	0	0	0	0.26455	0	0	0	0.10582	0.0529101	0	0.0529101	0.0529101	5.29101	0.15873	0.10582	3.49206
0	3	3	1	0	1	1	46	51.7	116.209	0.522244	32.5919	57.2147	16.7698	6.15087	2.94004	0.270793	0.135397	29.8	0.464217	0.444874	1.76015	0.154739	1.45068	0.0580271	0	0	0.0773694	0	0	0	0	0.0967118	0	0	0	0	0	0	0	0	0	0	0	0
1	3	2	0	-1	1	1	52	43.4	96.7972	0.990783	28.894	46.8433	13.6175	5.02304	1.45161	0.276498	0.0691244	29.6	0.414747	0.299539	2.11982	0.0230415	2.30415	0.115207	0	0	0	0	0	0	0	0.115207	0.0230415	0.0230415	2.30415	0.0460829	0	0	0.0460829	0	0	0.0921659	0	0
0	3	1	3	-2	1	1	61	32.1	125.981	0.342679	28.6293	67.7882	20.1246	6.94704	2.14953	0.46729	0.0934579	31.2	0.529595	0.46729	2.71028	0.0623053	1.55763	0.0934579	0	0	0	0	0	0	0	0.155763	0.0623053	0.0623053	3.11526	0	0	0	0.0311526	0.0311526	3.11526	0.0311526	0.0311526	3.11526
0	3	2	5	-3	1	1	66	28	118.929	0.321429	33.6429	58.3929	18.1786	6.25	2.17857	0.321429	0.107143	29	0.25	0.142857	2.67857	0.0714286	1.78571	0.142857	0	0	0	0	0	0	0	0.142857	0.0714286	0.0357143	1.78571	0	0	0	0.107143	0.0357143	1.21429	0.107143	0.0357143	1.21429
1	1	1	0	0	1	0	83	14.3	111.469	0.559441	32.6573	50	14.0559	10.9091	3.28671	0.559441	0.20979	28	0.34965	0.0699301	0	0.0699301	0	0.20979	0.0699301	0	0.0699301	0	0.0699301	0.0699301	0	0.13986	0.13986	0.0699301	3.4965	0	0	0	0	0	0	0	0	0
0	2	1	-2	-2	1	-1	68	29.9	100.067	0.568562	37.9599	38.2609	12.3077	7.72575	3.24415	0.501672	0.200669	33	0.267559	0.167224	2.67559	0.0334448	0	0.0334448	0	0	0.0334448	0	0	0	0	0	0	0	0	0	0	0	0	0	0	0	0	0
0	2	2	-2	-3	1	1	77	17.9	108.827	0.223464	40.5587	45.9218	10.6145	8.10056	3.46369	0.502793	0.167598	29.9	0.558659	0.223464	4.18994	0	0	0.27933	0.0558659	0	0	0.111732	0	0	0	0.111732	0	0	0	0	0	0	0.0558659	0.0558659	5.58659	0.0558659	0.0558659	5.58659
0	2	3	1	1	1	1	79	19.5	99.9487	0.461538	35.4359	40.1538	13.7949	8	2.05128	0.410256	0.153846	28.8	0.307692	0.102564	2.5641	0	0	0.0512821	0	0	0	0	0	0	0	0.0512821	0	0	0	0	0	0	0	0	0	0	0	0
0	1	1	-1	0	1	-1	56	43.6	92.156	0.917431	29.7936	44.2431	14.4266	2.77523	0	0.229358	0	23.9	0.229358	0.0688073	2.29358	0.0688073	2.29358	0.137615	0.0458716	0	0.0229358	0	0	0	0	0.114679	0	0	0	0.0458716	0.0229358	0	0	0	0	0.0458716	0.0229358	1.14679
1	1	2	3	1	1	1	66	31	111.419	0.548387	32.8065	55.0968	15.5161	6.09677	1.3871	0.354839	0.0967742	29.7	0.290323	0.225806	1.83871	0.0967742	0	0.129032	0	0	0.0645161	0.0322581	0	0	0	0.0645161	0	0	0	0.0322581	0	0	0	0	0	0.0322581	0	0
0	1	2	0	0	1	0	71	25.2	109.563	0.119048	38.8492	51.2698	11.9841	4.56349	2.77778	0.31746	0.15873	31.3	0.674603	0.515873	2.7381	0.31746	1.98413	0.277778	0.0793651	0	0.277778	0	0	0	0	0.0793651	0.0396825	0.0396825	3.96825	0	0	0	0	0	0	0	0	0
1	1	2	4	4	1	1	71	22.7	130.264	0.220264	31.9383	66.4317	22.6872	6.65198	2.3348	0.484581	0.132159	28	0.837004	0.792952	3.17181	0.440529	3.0837	0.220264	0	0	0.220264	0	0	0	0	0.0881057	0.132159	0.0440529	1.4978	0	0	0	0	0	0	0	0	0
0	1	1	-1	-1	1	-1	72	23.9	123.305	0.460251	28.5774	57.6569	22.5941	11.9665	2.00837	0.627615	0.167364	27.8	1.00418	0.753138	2.3431	0.334728	1.58996	0.502092	0	0	0.125523	0.041841	0	0	0	0.292887	0	0	0	0	0	0	0	0	0	0	0	0
1	1	1	-1	-1	1	-1	73	26.5	113.132	0.754717	28.5283	52.9811	16.566	8.79245	5.54717	0.528302	0.188679	31.9	0.830189	0.566038	2.5283	0.377358	1.88679	0.415094	0.113208	0.0377358	0.113208	0.0377358	0	0	0	0.264151	0	0	0	0.0754717	0.0754717	0	0	0	0	0.0754717	0.0754717	3.77358
1	1	3	2	2	1	1	73	21.3	117.23	0.56338	32.3944	50.3286	21.0329	7.84038	5.07042	0.56338	0.28169	31.3	0.84507	0.704225	4.08451	0.28169	3.89671	0.187793	0.0469484	0	0.0938967	0	0	0	0	0.234742	0	0	0	0	0	0	0.0469484	0	0	0.0469484	0	0
0	1	1	0	0	1	0	79	18.5	111.838	0.756757	28.7568	50.2703	17.9459	10.2703	3.83784	0.702703	0.216216	30.9	0.432432	0.324324	5.40541	0.0540541	5.40541	0	0	0	0.0540541	0.0540541	0	0	0	0.0540541	0	0	0	0	0	0	0	0	0	0	0	0
1	1	1	1	1	1	1	83	13.6	119.853	0.661765	29.7794	48.4559	27.5735	10.5882	2.79412	0.661765	0.147059	28.4	0.367647	0.294118	1.83824	0.220588	2.42647	0.220588	0	0	0.147059	0	0	0	0	0.147059	0	0	0	0	0	0	0	0	0	0	0	0
1	1	2	1	1	1	1	96	4.6	172.826	1.52174	66.7391	80.2174	20	3.04348	1.30435	0.217391	0	24.9	0.652174	0.652174	14.5652	0.434783	10.8696	0.217391	0	0	0.217391	0	0	0	0	0.217391	0	0	0	0	0	0	0	0	0	0	0	0
1	1	1	-2	-1	1	-1	46	55.2	105.779	0.652174	31.0507	44.3116	17.3188	7.80797	4.6558	0.398551	0.217391	30.4	0.471014	0.307971	1.5942	0.0362319	0.905797	0.163043	0	0	0.0181159	0.0181159	0.0181159	0.0181159	0	0.163043	0.0543478	0.0362319	1.19565	0.0181159	0.0181159	0	0	0	0	0.0181159	0.0181159	1.81159
0	1	3	5	4	1	1	73	20.9	114.258	0.526316	29.0909	57.2249	16.6986	7.55981	3.11005	0.430622	0.143541	29.3	0.382775	0.239234	3.82775	0.0478469	0	0.191388	0	0	0	0	0.0478469	0	0	0.0478469	0	0	0	0.0478469	0	0	0	0	0	0.0478469	0	0
1	1	2	-2	-1	1	-1	83	12	117.417	0.333333	34.6667	44.25	23.1667	14.4167	0.583333	0.666667	0.0833333	29.4	0.416667	0.25	8.33333	0	0	0.166667	0	0	0	0.0833333	0	0	0	0	0	0	0	0	0	0	0	0	0	0	0	0
0	1	2	-1	-1	1	-1	83	13	118.615	0.538462	29.1538	58.3077	17.0769	6.30769	7.23077	0.153846	0.307692	29.8	0.692308	0.461538	6.38462	0.0769231	7.69231	0.230769	0	0	0.0769231	0	0	0	0	0.153846	0	0	0	0	0	0	0	0	0	0	0	0
1	1	3	0	0	1	0	86	17.6	105.852	0.738636	27.8977	51.5341	17.3295	7.21591	1.07955	0.454545	0.0568182	30.2	0.454545	0.340909	3.80682	0.0568182	0	0.170455	0	0	0	0	0	0	0	0.0568182	0.0568182	0.0568182	5.68182	0.0568182	0	0	0	0	0	0.0568182	0	0
1	1	3	5	4	1	1	87	8.6	88.0233	1.16279	28.8372	32.3256	13.6047	4.18605	7.90698	0.232558	0.232558	32.6	0.348837	0	0	0	0	0.116279	0	0	0	0	0.116279	0.116279	0.116279	0	0	0	0	0	0	0	0	0	0	0	0	0
0	1	3	0	0	1	0	46	52.2	101.897	0.613027	32.1648	49.2529	13.0077	4.65517	2.22222	0.210728	0.1341	28.7	0.613027	0.517241	1.41762	0.229885	0.957854	0.172414	0	0	0.0766284	0	0.0383142	0	0	0.172414	0.0766284	0.0766284	1.91571	0.0574713	0.0574713	0	0	0	0	0.0574713	0.0574713	1.91571
1	1	2	3	3	1	1	92	4.5	144.889	0.444444	26.2222	62.2222	17.7778	16	22.2222	0.888889	0.666667	31.7	0.222222	0.222222	22.2222	0	0	0	0	0	0	0	0	0	0	0	0	0	0	0	0	0	0	0	0	0	0	0
0	2	2	0	0	1	0	46	48.6	96.9136	0.884774	35.7819	39.5885	10.0617	6.44033	4.17695	0.329218	0.288066	31	0.617284	0.534979	1.58436	0.246914	1.02881	0.205761	0	0	0	0	0	0	0	0.226337	0.0411523	0.0205761	1.02881	0.0823045	0.0617284	0	0	0	0	0.0823045	0.0617284	1.56379
0	2	2	-2	-2	1	-1	46	52.2	107.069	0.402299	39.5019	48.2759	13.2567	4.65517	0.977011	0.229885	0.0383142	32.7	0.881226	0.766284	1.53257	0.344828	1.28352	0.229885	0.0383142	0	0.114943	0	0.0191571	0	0	0.229885	0.0383142	0.0383142	1.91571	0.0766284	0.0574713	0	0	0	0	0.0766284	0.0574713	1.45594
1	2	3	5	1	1	1	46	48.3	114.451	0.207039	39.4617	51.6356	16.0248	5.7764	1.34576	0.331263	0.0414079	32	1.0352	0.931677	1.80124	0.227743	1.69772	0.144928	0.0828157	0.0207039	0.10352	0	0	0	0	0.165631	0.0621118	0.0621118	2.07039	0.0621118	0.0414079	0	0	0	0	0.0621118	0.0414079	1.36646
1	2	3	4	4	1	1	86	7.9	125.063	0.632911	24.8101	57.5949	32.2785	9.74684	0	0.253165	0	35.2	1.13924	1.13924	11.2658	0.253165	12.6582	0	0	0	0	0	0	0	0	0	0.126582	0.126582	12.6582	0	0	0	0	0	0	0	0	0
1	3	1	-1	-1	1	-1	33	67	116.836	0.313433	35.7015	53.1343	14.5075	8.52239	4.65672	0.492537	0.223881	28.5	0.38806	0.223881	1.29851	0.0298507	0.746269	0.104478	0.0298507	0	0.0149254	0	0	0	0	0.119403	0.0447761	0.0298507	0.985075	0.0447761	0.0298507	0	0	0	0	0.0447761	0.0298507	0.985075
1	3	1	0	0	1	0	46	50.3	83.2604	1.07356	37.4354	30.5567	7.89264	4.05567	2.24652	0.218688	0.119284	26	0.318091	0.218688	1.63022	0.0198807	0	0.0994036	0.0397614	0	0.0198807	0	0	0	0	0.0795229	0.0198807	0	0	0.0198807	0.0198807	0	0	0	0	0.0198807	0.0198807	1.98807
1	3	1	-1	-1	1	-1	56	42.1	100	0.807601	34.1093	38.8836	15.9857	7.64846	2.56532	0.475059	0.166271	30.1	0.617577	0.427553	1.71021	0.190024	1.49644	0.261283	0.023753	0	0.023753	0	0.023753	0	0	0.23753	0.0712589	0.0475059	1.5677	0.0712589	0.0475059	0	0	0	0	0.0712589	0.0475059	1.5677
0	3	1	-1	0	1	-1	58	40.1	114.738	0.349127	36.384	45.5611	18.4788	8.95262	5.01247	0.598504	0.224439	33.3	0.224439	0.149626	2.06983	0.0249377	0	0.0997506	0.0249377	0	0	0	0.0249377	0	0	0	0.0249377	0	0	0.0997506	0.0249377	0	0.0249377	0	0	0.124688	0.0249377	0.498753
1	3	2	-1	-1	1	-1	68	28.4	122.183	0.246479	35.2817	52.993	22.0775	7.92254	3.66197	0.352113	0.140845	32.9	0.352113	0.176056	1.40845	0.0352113	0	0.246479	0	0	0	0	0	0	0	0.140845	0.0352113	0.0352113	3.52113	0.0352113	0	0	0	0	0	0.0352113	0	0
0	3	3	-1	-1	1	-1	70	25.5	124.98	0.352941	28.902	69.451	18.6275	6.82353	0.823529	0.470588	0.0784314	32.1	0.54902	0.392157	3.13725	0.156863	1.96078	0.196078	0	0	0.0392157	0	0.0392157	0	0	0.117647	0	0	0	0.0392157	0	0	0	0	0	0.0392157	0	0
1	3	1	-1	-1	1	-1	72	23.5	102.638	0.893617	30	45.1915	15.7021	9.48936	1.3617	0.680851	0.0851064	31.9	0.723404	0.638298	2.85106	0.340426	2.12766	0.170213	0	0	0.0425532	0	0	0	0	0.170213	0.0425532	0.0425532	4.25532	0.12766	0	0	0.0851064	0.0425532	2.12766	0.212766	0.0425532	0.851064
0	3	3	-2	-2	1	-1	74	22.4	112.991	0.758929	29.9554	46.9196	20.5357	10.8482	3.97321	0.580357	0.223214	29.5	0.357143	0.267857	3.70536	0.133929	2.99107	0.133929	0.0446429	0	0.0892857	0.0446429	0	0	0	0.0892857	0.0892857	0.0446429	2.23214	0.0446429	0.0446429	0	0	0	0	0.0446429	0.0446429	4.46429
0	3	1	0	0	1	0	74	24.7	117.368	0.364372	35.1012	51.9028	19.9595	6.92308	3.15789	0.526316	0.121457	31.8	0.404858	0.161943	2.02429	0.0404858	0	0.283401	0	0	0	0	0	0	0	0.161943	0.0404858	0.0404858	4.04858	0.0404858	0	0	0.0404858	0	0	0.0809717	0	0
0	3	3	0	0	1	0	79	14.8	114.054	0.608108	30.6757	54.1216	15.6081	8.98649	4.12162	0.472973	0.27027	30.5	0.27027	0.0675676	6.75676	0.0675676	6.75676	0.202703	0.0675676	0	0	0	0	0	0	0.0675676	0	0	0	0.0675676	0	0	0	0	0	0.0675676	0	0
0	3	1	-1	0	1	-1	83	13.5	71.4074	1.40741	31.7778	28.5185	5.62963	3.33333	0.740741	0.222222	0.0740741	34.3	0.222222	0.222222	0	0.222222	0	0.222222	0	0	0	0	0	0	0	0.148148	0	0	0	0.148148	0.148148	0	0	0	0	0.148148	0.148148	7.40741
0	3	1	0	-1	1	1	83	12.7	139.291	0.23622	31.1024	60.5512	29.5276	12.5197	5.27559	0.551181	0.393701	32.4	0.23622	0.0787402	7.87402	0.0787402	7.87402	0.0787402	0	0	0	0	0	0	0	0.15748	0	0	0	0.0787402	0	0	0	0	0	0.0787402	0	0
0	3	2	-1	-1	1	-1	83	11.6	141.897	0.258621	29.7414	55.8621	32.931	16.0345	7.15517	0.775862	0.258621	30.3	0.431034	0.431034	5.17241	0.0862069	8.62069	0.172414	0	0	0	0	0	0	0	0	0	0	0	0	0	0	0	0	0	0	0	0
0	3	3	1	1	1	1	88	9.6	125.521	0.3125	33.125	46.875	30.1042	12.5	2.70833	0.833333	0.208333	28.4	0.416667	0.3125	10.4167	0.104167	10.4167	0.104167	0.104167	0	0	0	0	0	0	0.104167	0	0	0	0	0	0	0	0	0	0	0	0
0	3	1	-1	-1	1	-1	90	6	115.5	0.166667	37.1667	47.5	13.5	10.6667	6.5	0.666667	0.5	27.4	0.5	0.333333	8.33333	0	0	0.166667	0	0	0	0	0	0	0	0.166667	0	0	0	0	0	0	0	0	0	0	0	0
1	3	2	1	1	1	1	92	6.1	101.639	0.655738	35.9016	45.7377	15.5738	1.63934	2.29508	0.163934	0.163934	27.9	0.655738	0.327869	0	0.163934	0	0.491803	0	0	0.163934	0	0	0	0	0.163934	0	0	0	0.163934	0.163934	0	0.163934	0.163934	16.3934	0.327869	0.327869	16.3934
1	3	2	-3	-2	1	-1	46	47.1	102.416	0.589888	35.8146	46.1236	14.4101	4.35393	1.1236	0.252809	0.0280899	26.6	0.488323	0.44586	1.71975	0.106157	1.27389	0.106157	0	0	0.0636943	0	0.0212314	0	0	0.0636943	0.0636943	0	0	0.0212314	0	0	0	0	0	0.0212314	0	0
1	3	2	2	0	1	1	61	62.9	110.029	0.462428	36.5318	48.7861	17.1098	5.43353	1.7052	0.346821	0.0867052	25.8	0.63593	0.508744	1.04928	0.206677	0.73132	0.27027	0.0158983	0	0.0794913	0	0.0158983	0	0	0.190779	0.0317965	0.0317965	1.58983	0	0	0	0	0	0	0	0	0
0	3	2	-1	0	1	-1	62	62.2	113.769	0.445104	33.8872	58.1306	15.905	3.53116	1.89911	0.267062	0.0593472	29.5	0.546624	0.498392	1.18971	0.160772	0.482315	0.144695	0	0	0.0803859	0.0160772	0.0160772	0	0	0.144695	0.0482315	0.0482315	1.60772	0.0321543	0.0160772	0.803859	0	0	0	0.0321543	0.0160772	0.803859
0	3	1	-1	-1	1	-1	64	66.4	105.179	0.306122	37.9592	51.301	12.3724	3.03571	0.229592	0.153061	0.0255102	27.2	0.225904	0.165663	1.23494	0	0	0.0903614	0	0	0.0150602	0	0	0	0	0.0150602	0.0301205	0.0150602	0.753012	0.0451807	0.0150602	0.512048	0	0	0	0.0451807	0.0150602	0.512048
1	3	2	1	1	1	1	65	66.4	105.842	0.681004	34.2294	46.7384	19.2115	4.69534	0.250896	0.322581	0	29.2	0.60241	0.466867	1.15964	0.120482	0.376506	0.240964	0.0150602	0	0.0451807	0.0150602	0.0150602	0	0	0.120482	0	0	0	0	0	0	0	0	0	0	0	0
1	3	1	1	2	1	-1	67	69.7	108.618	0.552764	34.6231	53.9698	15.9296	3.16583	0.351759	0.201005	0.0251256	31.9	0.516499	0.387374	1.11908	0.0860832	0.243902	0.143472	0	0	0.0143472	0	0	0	0	0.186514	0.0286944	0.0143472	0.71736	0	0	0	0	0	0	0	0	0
1	3	1	0	0	1	0	72	73.2	122.897	0.280374	31.3084	63.8318	24.0187	3.17757	0.280374	0.186916	0	31.6	0.286885	0.191257	1.27049	0.0409836	1.36612	0.0546448	0.0273224	0	0.0409836	0.0136612	0	0	0	0.0273224	0.0136612	0	0	0	0	0	0.0273224	0.0136612	0.68306	0.0273224	0.0136612	0.68306
0	3	1	-1	-1	1	-1	86	88.2	99.8658	0.738255	31.4765	43.6913	14.8322	6.77852	2.21477	0.469799	0.0671141	32.3	0.657596	0.634921	1.05442	0.136054	0.85034	0.0680272	0	0	0.0680272	0	0	0	0	0.0680272	0.0226757	0	0	0.0226757	0	0	0	0	0	0.0226757	0	0
0	2	2	0	1	1	-1	46	50.4	124.623	0.238095	34.127	59.4841	18.4921	7.71825	4.56349	0.496032	0.198413	31	0.575397	0.357143	1.64683	0.0595238	0.654762	0.138889	0	0	0.0396825	0.0396825	0.0396825	0.0198413	0	0.0198413	0	0	0	0	0	0	0.0198413	0	0	0.0198413	0	0
0	2	3	-2	-3	1	1	46	50.8	125.669	0.314961	30.2362	65.5709	18.4449	7.8937	3.20866	0.472441	0.19685	31.5	0.787402	0.492126	1.73228	0.0984252	1.5748	0.23622	0.15748	0.0590551	0	0.0393701	0.019685	0	0	0.0393701	0	0	0	0	0	0	0	0	0	0	0	0
0	2	2	1	1	1	1	72	25.5	128.784	0.392157	22.6275	71.3725	21.4118	9.56863	3.41176	0.627451	0.156863	29.4	0.627451	0.509804	2.70588	0.0784314	1.96078	0.27451	0.0392157	0	0.0784314	0	0.0392157	0	0	0	0.0392157	0.0392157	3.92157	0.0392157	0.0392157	0	0.0392157	0	0	0.0784314	0.0392157	1.96078
1	2	3	1	1	1	1	79	15.4	131.364	0.779221	24.6104	68.4416	20.5844	8.96104	7.85714	0.519481	0.25974	29	0.584416	0.324675	6.49351	0.12987	6.49351	0.12987	0	0	0.0649351	0	0.0649351	0	0	0	0	0	0	0	0	0	0	0	0	0	0	0
1	2	2	0	0	1	0	81	14.9	134.027	0.268456	28.3893	68.7248	22.8859	11.6107	2.21477	0.939597	0.201342	31.6	0.939597	0.469799	6.71141	0	0	0.201342	0.0671141	0	0	0.0671141	0.0671141	0	0	0.134228	0	0	0	0.0671141	0	0	0	0	0	0.0671141	0	0
0	3	1	1	-1	1	1	46	49.1	109.756	0.753564	32.0163	51.7312	15.2749	7.33198	2.62729	0.325866	0.1222	29.7	0.89613	0.651731	1.64969	0.264766	1.56823	0.224033	0.0610998	0.0407332	0.1222	0.0610998	0.0814664	0.0407332	0.0203666	0.0814664	0.0203666	0.0203666	2.03666	0	0	0	0.0407332	0.0407332	2.03666	0.0407332	0.0407332	2.03666
0	2	1	-1	-1	1	-1	62	34.4	108.488	0.319767	38.0523	45.2326	16.7733	6.71512	1.39535	0.348837	0.0872093	27.9	0.726744	0.581395	2.61628	0.174419	2.90698	0.203488	0.0872093	0	0.0290698	0.0290698	0	0	0	0.116279	0	0	0	0.0290698	0.0290698	0	0	0	0	0.0290698	0.0290698	2.90698
0	2	1	-1	-1	1	-1	64	34.2	101.871	0.643275	34.8246	41.1988	17.3099	6.43275	1.46199	0.409357	0.0877193	27.9	0.643275	0.526316	2.10526	0.233918	1.84211	0.233918	0.0584795	0	0.0877193	0	0	0	0	0.0584795	0	0	0	0	0	0	0	0	0	0	0	0
0	1	2	0	-1	1	1	46	16.2	99.321	0.617284	30.8025	50.6173	9.62963	6.91358	0.679012	0.308642	0	29	0.493827	0.246914	4.62963	0.123457	3.08642	0.185185	0	0	0.185185	0	0.0617284	0.0617284	0.0617284	0.246914	0	0	0	0.0617284	0.0617284	0	0	0	0	0.0617284	0.0617284	6.17284
1	1	2	3	2	1	1	73	22.8	111.623	0.745614	30.614	52.5	20.1316	6.31579	1.27193	0.307018	0.0438596	29.4	0.219298	0.131579	4.38596	0.0438596	4.38596	0.0438596	0	0	0	0	0	0	0	0.131579	0.0438596	0.0438596	4.38596	0.0877193	0	0	0	0	0	0.0877193	0	0
1	1	3	0	0	1	0	80	23.1	101.212	0.822511	30.3896	44.3723	19.7835	4.84848	0.995671	0.38961	0.04329	30.2	0.606061	0.38961	3.85281	0.04329	0	0.25974	0.0865801	0	0.0865801	0	0	0	0	0.0865801	0.04329	0	0	0.04329	0	0	0	0	0	0.04329	0	0
0	1	3	3	2	1	1	63	31	110.258	0.806452	30.5484	46.0323	20.4194	8.29032	4.16129	0.677419	0.225806	29.3	0.322581	0.225806	2.77419	0.0322581	3.22581	0.0645161	0	0	0	0	0	0	0	0.0322581	0	0	0	0	0	0	0	0	0	0	0	0
0	1	3	-1	-1	1	-1	71	25.6	113.008	0.742188	29.2969	46.5625	19.2969	12.1484	5	0.859375	0.273438	29.9	0.625	0.351562	2.61719	0.0390625	0	0.3125	0.0390625	0	0.0390625	0	0.0390625	0	0	0.195312	0	0	0	0.078125	0	0	0	0	0	0.078125	0	0
1	1	1	-5	-2	1	-1	46	48.4	94.5868	0.516529	40.0207	38.2231	8.1405	4.81405	2.85124	0.227273	0.144628	30.6	0.661157	0.619835	1.71488	0.227273	1.69421	0.144628	0	0	0.0413223	0	0	0	0	0.165289	0	0	0	0.0619835	0.0619835	0	0	0	0	0.0619835	0.0619835	2.06612
0	1	1	-3	-3	1	-1	46	48.2	106.846	0.145228	45.8091	39.4813	13.3402	5.62241	2.46888	0.352697	0.124481	29	0.60166	0.60166	1.639	0.352697	1.34855	0.124481	0	0	0.0622407	0	0	0	0	0.124481	0.0207469	0.0207469	2.07469	0	0	0	0	0	0	0	0	0
1	1	3	2	2	1	1	62	33.8	95.5325	0.56213	37.3373	45.8284	7.81065	2.95858	1.0355	0.177515	0.0295858	27.8	1.12426	1.09467	2.81065	0.207101	2.95858	0.0295858	0	0	0.0591716	0	0	0	0	0.147929	0.0295858	0.0295858	2.95858	0.0887574	0.0887574	0	0	0	0	0.0887574	0.0887574	2.95858
1	1	3	1	1	1	1	63	33.2	98.3133	0.692771	37.5	35.8735	11.4458	7.8012	5	0.481928	0.210843	27.2	0.572289	0.481928	2.07831	0.271084	1.3253	0.210843	0	0	0.0301205	0.0301205	0	0	0	0.240964	0.060241	0.060241	3.01205	0	0	0	0.0301205	0.0301205	3.01205	0.0301205	0.0301205	3.01205
1	1	2	1	1	1	1	74	22.7	92.6432	0.528634	37.4449	41.674	9.163	3.65639	0.220264	0.220264	0	25.3	0.396476	0.264317	2.20264	0.220264	1.76211	0.220264	0	0	0.0440529	0	0	0	0	0.220264	0	0	0	0.0440529	0.0440529	0	0	0	0	0.0440529	0.0440529	4.40529
1	1	3	1	1	1	1	74	21.2	105.425	0.424528	37.1226	50.3302	10.283	5.56604	1.65094	0.330189	0.0943396	30.3	0.235849	0.235849	2.83019	0.188679	2.35849	0.0471698	0	0	0.0471698	0	0	0	0	0.141509	0.0471698	0.0471698	4.71698	0	0	0	0	0	0	0	0	0
0	1	1	1	1	1	1	79	18.2	90.3846	0.659341	35.2747	48.7912	4.61538	1.04396	0	0.10989	0	24.5	0.32967	0.21978	2.74725	0.21978	2.74725	0.164835	0	0	0.10989	0	0	0	0	0.164835	0	0	0	0	0	0	0	0	0	0	0	0
1	1	1	1	1	1	1	80	16.1	91.677	0.559006	33.9752	50	5.09317	2.04969	0	0.186335	0	24.5	0.0621118	0.0621118	0	0.0621118	0	0.0621118	0	0	0.0621118	0	0	0	0	0	0	0	0	0	0	0	0	0	0	0	0	0
0	1	1	0	0	1	0	84	10.2	123.333	0.588235	28.8235	42.6471	15.3922	14.8039	21.0784	0.980392	0.882353	25.1	0.196078	0.196078	4.90196	0.0980392	9.80392	0.0980392	0	0	0	0	0	0	0	0.0980392	0	0	0	0.0980392	0.0980392	0	0	0	0	0.0980392	0.0980392	9.80392
1	1	2	1	1	1	1	88	7.3	101.644	0.136986	38.0822	54.6575	5.61644	3.15068	0	0.273973	0	22.7	0.410959	0.410959	13.6986	0.273973	13.6986	0	0	0	0.136986	0	0	0	0	0.136986	0	0	0	0.136986	0.136986	0	0	0	0	0.136986	0.136986	13.6986
0	1	2	1	1	1	1	91	5.1	103.529	0.392157	34.3137	58.6275	8.62745	1.56863	0	0	0	21.6	0.588235	0.392157	0	0.392157	0	0.588235	0	0	0	0	0	0	0	0.392157	0	0	0	0.196078	0.196078	0	0	0	0	0.196078	0.196078	19.6078
1	3	2	-5	-3	1	-1	46	48.3	111.739	0.57971	32.588	51.3251	14.6584	9.91718	2.67081	0.641822	0.207039	24.6	0.455487	0.207039	1.24224	0.0414079	2.07039	0.207039	0.0207039	0	0.0414079	0.0207039	0.0828157	0.0207039	0	0.165631	0.10352	0.0621118	1.24224	0.0414079	0	0	0.0621118	0.0207039	0.703934	0.10352	0.0207039	0.414079
1	3	1	-1	-1	1	-1	46	50.4	114.563	0.734127	29.8214	54.4246	14.881	9.02778	5.69444	0.416667	0.277778	25.7	0.297619	0.15873	1.4881	0.0396825	0.992063	0.119048	0.0396825	0.0198413	0	0.0198413	0.0396825	0	0	0.0992063	0.0198413	0.0198413	1.98413	0.0595238	0	0	0.0396825	0.0198413	0.992063	0.0992063	0.0198413	0.396825
1	3	3	0	1	1	-1	56	41.8	106.914	0.813397	30.8134	48.6842	16.555	6.62679	3.42105	0.311005	0.167464	31.5	0.311005	0.215311	1.86603	0.0717703	0.789474	0.119617	0.0478469	0	0	0	0	0	0	0.0717703	0.0239234	0.0239234	2.39234	0	0	0	0.0239234	0	0	0.0239234	0	0
1	3	2	-1	-1	1	-1	61	37.5	108	0.746667	31.4667	49.1733	15.92	6.85333	3.84	0.346667	0.186667	31.9	0.32	0.266667	2.4	0.08	2.66667	0.0533333	0	0	0	0	0.0266667	0.0266667	0	0	0	0	0	0	0	0	0	0	0	0	0	0
1	3	2	1	0	1	1	66	31.8	112.296	0.534591	28.3333	59.0566	15.283	7.2956	1.79245	0.440252	0.0628931	29.2	0.534591	0.377358	2.61006	0.0943396	2.10692	0.188679	0	0	0.0314465	0	0	0	0	0.314465	0.0628931	0.0628931	3.14465	0.0628931	0.0628931	0	0	0	0	0.0628931	0.0628931	3.14465
0	3	3	-1	-1	1	-1	70	25.6	117.773	0.585938	30.8594	56.6016	16.3672	11.0547	2.30469	0.820312	0.078125	28.6	0.625	0.625	3.16406	0.0390625	0	0.117188	0	0	0.078125	0	0	0	0	0.078125	0	0	0	0	0	0	0.0390625	0.0390625	3.90625	0.0390625	0.0390625	3.90625
0	3	1	-1	-1	1	-1	73	23.5	102.638	0.893617	30	45.1915	15.7021	9.48936	1.3617	0.680851	0.0851064	29.1	0.212766	0.170213	4.25532	0.0425532	4.25532	0.0425532	0	0	0	0	0	0	0	0	0	0	0	0.0425532	0	0	0	0	0	0.0425532	0	0
1	3	3	0	0	1	0	79	18	99.2778	0.888889	34	41.5	14.1667	5.5	3.22222	0.333333	0.166667	30	0.444444	0.277778	2.22222	0.111111	2.77778	0.333333	0	0	0.0555556	0	0.0555556	0	0	0.111111	0	0	0	0	0	0	0	0	0	0	0	0
0	3	2	0	1	1	-1	81	16.7	123.054	0.299401	34.0719	53.5928	19.1617	11.6168	4.2515	0.838323	0.359281	28.9	0.419162	0.299401	4.79042	0.0598802	0	0.179641	0	0	0	0.0598802	0	0	0	0.239521	0	0	0	0	0	0	0	0	0	0	0	0
0	3	1	-1	-2	1	1	84	14.1	112.27	0.35461	35.5319	47.9433	18.227	6.87943	3.33333	0.212766	0.141844	28.1	0.851064	0.638298	3.97163	0.283688	1.77305	0.425532	0	0	0.212766	0	0	0	0	0.141844	0	0	0	0	0	0	0	0	0	0	0	0
0	3	1	-1	0	1	-1	90	5.7	128.07	0.701754	25.614	69.2982	19.8246	9.12281	3.50877	0.526316	0.175439	30.5	0.701754	0.701754	17.5439	0.350877	17.5439	0	0	0	0	0	0	0	0	0.175439	0	0	0	0.175439	0	0	0	0	0	0.175439	0	0
1	3	2	0	1	1	-1	97	3.4	114.706	0.882353	22.6471	46.1765	22.9412	16.1765	5.88235	1.47059	0.294118	28.9	1.76471	0.882353	19.7059	0.294118	29.4118	1.17647	0.294118	0	0	0	0	0	0	0.588235	0	0	0	0.294118	0	0	0.294118	0	0	0.588235	0	0
1	2	2	0	1	1	-1	22	81.7	95.9853	0.673195	35.2876	43.1701	9.47368	5.53244	1.84823	0.367197	0.0856793	31.9	0.305998	0.244798	0.795594	0.146879	0.709914	0.122399	0.0122399	0	0.0244798	0	0	0	0	0.0979192	0.0244798	0.0244798	1.22399	0	0	0	0.0122399	0.0122399	1.22399	0.0122399	0.0122399	1.22399
0	2	2	-2	-1	1	-1	46	53.1	89.9058	0.659134	39.6987	33.1638	10.6403	4.04896	1.67608	0.282486	0.0753296	31.6	0.451977	0.282486	1.26177	0.150659	0.94162	0.188324	0.094162	0.0376648	0.0564972	0.0376648	0.0376648	0	0	0.150659	0.0188324	0.0188324	1.88324	0	0	0	0	0	0	0	0	0
0	2	1	-1	-2	1	1	46	49.2	104.187	0.447154	37.8455	46.3415	11.1179	5.95528	2.45935	0.386179	0.142276	32.5	0.569106	0.406504	1.72764	0.203252	1.62602	0.162602	0.0406504	0.0203252	0.0813008	0	0	0	0	0.182927	0	0	0	0	0	0	0.0813008	0.0406504	1.01626	0.0813008	0.0406504	1.01626
1	2	2	1	-1	1	1	46	50	112.82	0.38	34.2	54.6	14.26	5.82	3.54	0.38	0.16	30.8	0.32	0.28	1.42	0.16	1.26	0.12	0	0	0.06	0	0	0	0	0.08	0.02	0	0	0	0	0	0	0	0	0	0	0
0	2	2	-2	-2	1	-1	58	36.9	109.485	0.514905	33.3333	51.626	16.477	6.77507	0.731707	0.406504	0.0271003	32.7	0.542005	0.352304	1.86992	0.108401	0.677507	0.216802	0.0542005	0	0.0271003	0.0542005	0	0	0	0.243902	0.0271003	0.0271003	2.71003	0	0	0	0.0271003	0	0	0.0271003	0	0
1	2	3	0	1	1	-1	65	31.5	103.778	0.444444	33.746	41.746	16.3175	8.63492	2.92063	0.571429	0.15873	30.7	0.539683	0.444444	2.25397	0.253968	2	0.190476	0.0952381	0.031746	0.0634921	0.031746	0	0	0	0.190476	0	0	0	0	0	0	0	0	0	0	0	0
0	2	2	-1	0	1	-1	66	29	91.8621	0.655172	38.3448	34.0345	11.2759	6.24138	1.31034	0.517241	0.0689655	28.3	0.241379	0.206897	2.31034	0.0689655	1.72414	0.0689655	0.0344828	0.0344828	0.0689655	0.0344828	0	0	0	0.0689655	0	0	0	0	0	0	0.0344828	0.0344828	3.44828	0.0344828	0.0344828	3.44828
0	2	3	-2	-1	1	-1	67	30.2	95.3974	0.761589	35.3974	41.6556	10.3311	6.02649	1.22517	0.331126	0.0662252	32.4	0.264901	0.231788	2.84768	0.0662252	3.31126	0.0662252	0	0	0	0	0	0	0	0.0331126	0	0	0	0.0662252	0	0	0	0	0	0.0662252	0	0
0	2	3	0	1	1	-1	73	23	121.522	0.391304	29.8696	59.9565	18.6087	8.43478	4.26087	0.434783	0.217391	29.4	0.217391	0.173913	2.17391	0.130435	1.43478	0.130435	0	0	0.0434783	0	0	0	0	0.0434783	0	0	0	0	0	0	0	0	0	0	0	0
1	2	2	-1	-1	1	-1	83	13.9	110.432	0.647482	27.6978	56.8345	14.8201	5.61151	4.89209	0.359712	0.215827	31.7	0.359712	0.359712	7.19424	0.215827	7.19424	0	0	0	0.0719424	0	0	0	0	0.0719424	0	0	0	0	0	0	0	0	0	0	0	0
0	2	2	-1	0	1	-1	46	49.1	114.338	0.448065	34.0937	47.8004	18.5947	9.9389	3.46232	0.651731	0.162933	30.2	0.672098	0.509165	1.4664	0.203666	1.222	0.264766	0	0	0.101833	0	0.0203666	0	0	0.224033	0.0814664	0.0610998	1.54786	0.0407332	0	0	0	0	0	0.0407332	0	0
0	2	2	2	0	1	1	46	49.3	124.057	0.466531	30.4868	64.8884	16.7951	7.78905	3.63083	0.466531	0.162272	30.6	0.608519	0.527383	1.39959	0.121704	0.344828	0.20284	0	0	0.0811359	0	0	0	0	0.162272	0.020284	0.020284	2.0284	0.020284	0.020284	0	0	0	0	0.020284	0.020284	2.0284
0	2	3	-2	0	1	-1	54	40.2	119.428	0.547264	29.1542	52.5373	23.3582	10.8706	2.9602	0.597015	0.0746269	29.5	0.970149	0.845771	2.26368	0.298507	2.48756	0.174129	0	0	0.174129	0.0497512	0	0	0	0.0995025	0	0	0	0	0	0	0.0497512	0.0248756	1.24378	0.0497512	0.0248756	1.24378
1	2	1	-2	-1	1	-1	60	35.5	114.592	0.56338	34.507	42.1408	20.8732	12.7324	3.74648	0.704225	0.140845	28.5	0.704225	0.704225	2.14085	0.338028	2.11268	0.140845	0	0	0.140845	0	0	0	0	0.084507	0	0	0	0	0	0	0	0	0	0	0	0
0	1	1	0	-1	1	1	46	55.6	83.2374	1.07914	34.8561	32.7698	10.0899	3.2554	1.18705	0.161871	0.0719424	31.5	0.791367	0.521583	1.42086	0.215827	1.20504	0.233813	0.0359712	0	0.0719424	0.0539568	0.107914	0.0359712	0	0.0719424	0	0	0	0	0	0	0	0	0	0	0	0
1	1	1	-1	-1	1	-1	46	53.6	100.951	0.578358	38.3396	43.4515	11.6231	5.37313	1.56716	0.410448	0.0932836	28.8	0.503731	0.335821	0.820896	0.0932836	0	0.279851	0.0186567	0	0	0.0186567	0.0746269	0.0186567	0	0.0932836	0.0559701	0.0373134	1.23134	0.0186567	0	0	0	0	0	0.0186567	0	0
1	1	2	1	0	1	1	46	53	104.66	0.830189	30.2642	53.5849	12.8302	5.67925	1.4717	0.377358	0.0754717	32.2	0.584906	0.396226	1.43396	0.0566038	0.622642	0.245283	0.0377358	0.0188679	0.0754717	0.0377358	0.0188679	0.0188679	0	0.0754717	0.0566038	0.0566038	1.88679	0.0188679	0.0188679	0	0	0	0	0.0188679	0.0188679	1.88679
1	1	1	3	3	1	1	66	27.4	118.978	0.218978	38.3212	51.8248	14.9635	8.68613	4.9635	0.364964	0.255474	30.1	0.766423	0.474453	2.81022	0.145985	0.912409	0.40146	0	0	0.0364964	0	0	0	0	0.145985	0	0	0	0	0	0	0	0	0	0	0	0
0	1	2	0	0	1	0	46	54.8	90.8394	0.930657	36.9891	34.3978	12.0438	4.83577	1.66058	0.273723	0.0729927	30.1	0.510949	0.383212	1.38686	0.127737	1.04015	0.164234	0.0182482	0	0.0547445	0.0182482	0.0729927	0.0547445	0	0.0182482	0	0	0	0.0364964	0.0182482	0	0	0	0	0.0364964	0.0182482	0.912409
1	2	3	1	1	1	1	46	51.7	101.954	0.793037	33.8104	46.5377	10.0774	6.49903	4.23598	0.40619	0.193424	31.2	0.367505	0.290135	1.16054	0.0773694	0.967118	0.154739	0	0	0.0193424	0	0.0193424	0	0	0.0386847	0	0	0	0.116054	0.0193424	0	0.0386847	0.0193424	0.967118	0.154739	0.0386847	0.502901
0	1	3	-1	-2	1	1	46	51.3	111.267	0.584795	29.6491	53.2749	17.1735	8.24561	2.33918	0.467836	0.0779727	31.7	0.389864	0.233918	1.61793	0.0389864	0.974659	0.116959	0	0	0	0	0.0779727	0.0389864	0	0	0.0194932	0.0194932	1.94932	0.0194932	0	0	0	0	0	0.0194932	0	0
1	2	3	1	1	1	1	62	32	97.4375	0.90625	36.1562	35.1875	12.1562	9.125	3.875	0.4375	0.1875	30.2	0.28125	0.21875	2.6875	0.0625	3.125	0.0625	0	0	0.03125	0.03125	0.03125	0	0	0.09375	0	0	0	0	0	0	0.0625	0	0	0.0625	0	0
0	2	1	2	0	1	1	63	31.4	107.484	0.732484	31.5287	47.2293	13.5032	8.28025	6.17834	0.44586	0.350318	31.5	0.350318	0.254777	2.00637	0.127389	1.59236	0.191083	0	0	0.127389	0	0.0318471	0	0	0.0955414	0.0318471	0.0318471	3.18471	0.0318471	0.0318471	0	0.0636943	0.0318471	1.59236	0.0955414	0.0636943	2.10191
1	1	3	0	0	1	0	82	14.2	58.2394	1.83099	30.4225	22.3944	3.52113	0	0	0	0	19.7	0.352113	0.352113	5.6338	0.352113	5.6338	0.0704225	0	0	0.140845	0.0704225	0	0	0	0.140845	0	0	0	0	0	0	0	0	0	0	0	0
0	3	1	-1	0	1	-1	46	48	119.396	0.666667	29.9375	56.9167	20.0833	7.08333	4.72917	0.354167	0.229167	36.1	0.625	0.5625	1.625	0.270833	1.125	0.1875	0	0	0.104167	0	0	0	0	0.125	0.0208333	0	0	0.0625	0.0208333	0	0.0208333	0.0208333	2.08333	0.0833333	0.0416667	1.04167
1	2	3	0	-2	1	1	72	31.6	104.462	1.13924	25.3797	51.3924	18.1013	5.85443	2.53165	0.348101	0.158228	27.8	0.221519	0.158228	1.89873	0.0316456	3.16456	0.126582	0	0	0.0316456	0	0	0	0	0.0632911	0	0	0	0	0	0	0	0	0	0	0	0
1	2	2	0	0	1	0	81	13.2	138.106	0.30303	26.0606	65	35.9848	7.87879	2.87879	0.454545	0.151515	28.5	0.530303	0.454545	5.07576	0.151515	0	0.227273	0	0	0	0	0	0	0	0	0.0757576	0	0	0	0	0	0	0	0	0	0	0
1	2	3	0	-1	1	1	82	15.6	121.538	0.705128	27.8846	56.0256	20.5128	9.03846	7.37179	0.512821	0.384615	30.8	0.320513	0.128205	0	0.0641026	0	0.25641	0	0	0	0	0	0	0	0	0	0	0	0.0641026	0	0	0	0	0	0.0641026	0	0
0	2	2	0	0	1	0	75	21.1	103.318	0.758294	33.8389	44.8815	13.1754	6.49289	4.21801	0.379147	0.14218	30.6	0.331754	0.28436	2.36967	0.189573	1.18483	0.189573	0.0473934	0	0	0	0	0	0	0.0473934	0	0	0	0	0	0	0	0	0	0	0	0
0	2	3	3	0	1	1	76	17.6	123.352	0.340909	35.1705	55.0568	15.3977	9.88636	7.5	0.625	0.397727	31.6	0.454545	0.340909	4.71591	0.227273	4.26136	0.113636	0	0	0.0568182	0.0568182	0	0	0	0.284091	0	0	0	0.0568182	0	0	0	0	0	0.0568182	0	0
0	2	1	-4	-4	1	-1	77	16.8	212.857	2.08333	73.2738	94.1667	25.4762	11.6071	6.19048	0.714286	0.178571	34.3	0.47619	0.297619	5.95238	0.0595238	5.95238	0.178571	0	0	0	0	0	0	0	0.119048	0	0	0	0	0	0	0	0	0	0	0	0
1	1	3	1	2	1	-1	56	38.6	88.4456	1.11399	30.7513	42.1762	9.81865	3.65285	0.932642	0.207254	0.0518135	27.7	0.414508	0.336788	1.78756	0.181347	1.11399	0.15544	0	0	0.0518135	0	0	0	0	0.207254	0.0259067	0.0259067	2.59067	0.0259067	0.0259067	0	0	0	0	0.0259067	0.0259067	2.59067
1	1	1	-1	0	1	-1	72	33.9	127.758	0.530973	27.1681	66.2242	23.6578	7.78761	2.35988	0.501475	0.117994	31.9	0.265487	0.235988	1.47493	0.117994	0.737463	0.117994	0	0	0.0294985	0	0	0	0	0.147493	0.0294985	0.0294985	2.94985	0	0	0	0	0	0	0	0	0
1	1	2	1	1	1	1	76	19.5	99.1795	0.717949	37.7436	41.3846	10.4103	5.33333	3.53846	0.358974	0.153846	28.9	0.25641	0.25641	5.12821	0.0512821	5.12821	0	0	0	0	0	0	0	0	0	0	0	0	0	0	0	0	0	0	0	0	0
0	1	2	-2	-1	1	-1	88	9.9	109.394	0.808081	29.4949	56.2626	14.0404	7.47475	1.21212	0.40404	0.10101	26.9	0.40404	0.40404	5.05051	0.10101	0	0.20202	0	0	0.10101	0	0	0	0	0	0	0	0	0.10101	0.10101	0	0	0	0	0.10101	0.10101	10.101
0	1	1	0	-1	1	1	20	88.4	99.6833	0.882353	32.1041	44.129	13.043	7.55656	1.95701	0.361991	0.124434	32.4	0.71267	0.61086	0.961538	0.158371	0.803167	0.113122	0.0565611	0.0226244	0.0791855	0.0113122	0.0113122	0	0	0.124434	0	0	0	0.0339367	0.0226244	0	0	0	0	0.0339367	0.0226244	0.746606
1	1	1	0	0	1	0	29	71.2	96.7416	0.898876	33.4129	45.8848	9.74719	4.33989	2.47191	0.210674	0.11236	29	0.393258	0.351124	0.898876	0.154494	0.772472	0.140449	0.0140449	0	0.0140449	0	0	0	0	0.11236	0	0	0	0.0421348	0.0421348	0	0.0140449	0	0	0.0561798	0.0421348	1.06742
0	1	2	0	0	1	0	46	49.1	113.259	0.488798	31.9959	55.499	15.1324	7.65784	2.48473	0.468432	0.0814664	29	0.631365	0.570265	1.44603	0.325866	1.4053	0.203666	0.0407332	0	0.0407332	0	0	0	0	0.162933	0	0	0	0	0	0	0	0	0	0	0	0
0	1	1	-1	0	1	-1	56	43.7	87.5057	1.00686	31.4416	39.7483	10.6636	3.29519	1.373	0.20595	0.0686499	27.5	0.1373	0.0915332	1.71625	0.0457666	1.14416	0.0228833	0.0228833	0	0.0457666	0	0	0	0	0.114416	0.0228833	0.0228833	2.28833	0.0228833	0.0228833	0	0	0	0	0.0228833	0.0228833	2.28833
0	1	2	-1	-1	1	-1	74	20.8	109.856	0.769231	30.9615	51.4904	16.5385	8.41346	1.63462	0.480769	0.0961538	29	0.913462	0.817308	3.65385	0.288462	3.99038	0.240385	0	0	0.144231	0.0480769	0.0480769	0	0	0.288462	0	0	0	0.192308	0.0961538	0	0	0	0	0.192308	0.0961538	2.40385
1	1	3	0	0	1	0	75	24.1	113.402	0.580913	32.2407	52.8216	18.3817	7.59336	1.74274	0.414938	0.165975	29	0.622407	0.456432	3.02905	0.165975	3.11203	0.165975	0.0829876	0.0414938	0.0414938	0.0829876	0.0414938	0	0	0.0829876	0	0	0	0.0414938	0.0414938	0	0.0414938	0.0414938	4.14938	0.0829876	0.0829876	4.14938
1	1	2	3	3	1	1	81	15.4	117.597	0.779221	26.8182	54.3506	18.5065	11.039	6.1039	0.779221	0.324675	28.7	0.584416	0.38961	3.24675	0.38961	3.24675	0.38961	0.0649351	0	0.0649351	0	0	0	0	0.25974	0	0	0	0.0649351	0.0649351	0	0	0	0	0.0649351	0.0649351	6.49351
0	2	2	-1	0	1	-1	46	49.1	114.338	0.448065	34.0937	47.8004	18.5947	9.9389	3.46232	0.651731	0.162933	32.5	0.672098	0.631365	1.38493	0.346232	1.20163	0.203666	0	0	0.1222	0	0	0	0	0.0814664	0	0	0	0.0203666	0.0203666	0	0	0	0	0.0203666	0.0203666	2.03666
0	2	3	-2	-2	1	-1	76	20	112.25	0.85	30.2	49.85	19.05	10.05	2.3	0.5	0.15	31.5	0.95	0.9	4.7	0.15	5	0.1	0	0	0.15	0	0	0	0	0.15	0.05	0.05	5	0.05	0	0	0	0	0	0.05	0	0
0	2	1	1	1	1	1	77	20.4	109.51	0.637255	33.0882	41.3725	22.549	9.11765	2.69608	0.588235	0.0980392	32.9	0.343137	0.245098	3.92157	0.147059	3.28431	0.147059	0	0	0.0490196	0	0.0490196	0	0	0.196078	0.0490196	0.0490196	4.90196	0	0	0	0	0	0	0	0	0
1	2	1	0	0	1	0	78	16.3	120.736	0.490798	33.4969	55.7055	18.4049	10.2454	2.45399	0.490798	0.0613497	31	0.674847	0.674847	5.03067	0.184049	4.11043	0.184049	0	0	0.122699	0	0	0	0	0.306748	0.122699	0.0613497	3.06748	0.0613497	0	0	0	0	0	0.0613497	0	0
1	2	2	1	0	1	1	79	17.9	108.994	0.670391	33.9106	51.3966	14.1899	8.32402	0.558659	0.726257	0.0558659	29.2	0.27933	0.223464	5.58659	0.0558659	5.58659	0	0	0	0	0.0558659	0	0	0	0.167598	0.0558659	0.0558659	5.58659	0.0558659	0	0	0	0	0	0.0558659	0	0
0	2	1	-1	-1	1	-1	81	19.2	98.1771	0.833333	34.5312	40.8854	16.3021	5.05208	0.520833	0.364583	0	29.8	1.04167	0.9375	4.0625	0.104167	2.60417	0.260417	0.0520833	0	0.15625	0	0	0	0	0.15625	0	0	0	0	0	0	0	0	0	0	0	0
1	2	1	1	-1	1	1	19	84.3	95.0178	0.640569	38.624	39.4306	10.5338	4.12811	1.63701	0.225386	0.0948992	30	0.557533	0.486358	0.984579	0.177936	0.711744	0.118624	0.0118624	0	0.059312	0	0.0237248	0.0118624	0	0.118624	0.0118624	0.0118624	1.18624	0.0355872	0.0237248	0	0	0	0	0.0355872	0.0237248	0.782918
0	2	3	4	5	1	-1	59	32.3	125.015	0.247678	34.7059	56.5015	20.3096	11.1455	2.10526	0.526316	0.0928793	28.1	1.17647	0.990712	2.91022	0.216718	2.19814	0.185759	0.0309598	0	0.0928793	0	0	0	0	0.185759	0.0309598	0	0	0	0	0	0	0	0	0	0	0
0	2	1	0	1	1	-1	90	6	131.5	0.666667	28.8333	60.5	29	11.1667	1.16667	0.666667	0.166667	27.8	1	1	13.8333	0.666667	12.5	0.166667	0	0	0	0	0	0	0	0.166667	0	0	0	0	0	0	0	0	0	0	0	0
1	3	2	1	-2	1	1	39	32.1	125.981	0.342679	28.6293	67.7882	20.1246	6.94704	2.14953	0.46729	0.0934579	29.6	0.5919	0.280374	2.08723	0.0934579	2.08723	0.373832	0	0	0.0934579	0.0623053	0.0311526	0	0	0.186916	0.0311526	0.0311526	3.11526	0.0311526	0.0311526	0	0.0934579	0.0623053	2.05607	0.124611	0.0934579	2.3676
0	3	3	1	0	1	1	46	51.7	116.209	0.522244	32.5919	57.2147	16.7698	6.15087	2.94004	0.270793	0.135397	30.9	0.599613	0.444874	1.60542	0.154739	0.967118	0.174081	0.0193424	0	0.0386847	0.0193424	0	0	0	0.0967118	0.0193424	0	0	0.0773694	0.0386847	0	0	0	0	0.0773694	0.0386847	0.967118
1	3	3	1	2	1	-1	58	38.5	123.169	0.415584	31.4805	56.4156	21.7143	9.58442	3.55844	0.675325	0.233766	31.2	0.363636	0.285714	1.66234	0.103896	0.649351	0.155844	0	0	0.025974	0	0	0	0	0.103896	0.103896	0.0779221	1.97403	0	0	0	0.025974	0.025974	2.5974	0.025974	0.025974	2.5974
0	3	1	4	-2	1	1	62	31.1	109.389	0.482315	38.0386	45.1447	17.1704	6.43087	2.12219	0.385852	0.128617	31.5	0.610932	0.353698	3.21543	0.160772	3.21543	0.096463	0	0	0.0321543	0	0	0	0	0.128617	0.096463	0.0321543	1.09325	0.0321543	0	0	0	0	0	0.0321543	0	0
0	3	3	0	-1	1	1	68	29.6	121.554	0.574324	26.9257	61.6216	19.3919	10.6757	2.36486	0.472973	0.135135	31.6	0.439189	0.27027	2.53378	0.0337838	0	0.202703	0.0337838	0	0	0	0	0	0	0.236486	0.0337838	0	0	0.0337838	0	0	0	0	0	0.0337838	0	0
0	3	2	4	-2	1	1	68	26.1	126.513	0.383142	31.2644	65.5556	19.6935	7.39464	2.22222	0.498084	0.114943	28.6	0.421456	0.306513	3.83142	0	0	0.0766284	0.0383142	0.0383142	0	0.0383142	0.0383142	0	0	0.0383142	0.0766284	0.0383142	1.91571	0.0766284	0	0	0	0	0	0.0766284	0	0
1	3	1	-3	-2	1	-1	70	24	132.375	0.375	32.1667	47.2083	36.0417	12.8333	3.70833	0.791667	0.166667	30.7	0.583333	0.5	2.41667	0.25	2.08333	0.291667	0	0	0.0416667	0	0	0	0	0.0833333	0	0	0	0	0	0	0.0416667	0.0416667	4.16667	0.0416667	0.0416667	4.16667
1	3	2	-3	-2	1	-1	72	22.8	120.658	0.394737	29.6053	63.8158	15.0439	9.38596	2.41228	0.570175	0.131579	30.2	0.482456	0.438596	2.63158	0.175439	2.19298	0.219298	0	0	0.0877193	0.0438596	0	0	0	0.0877193	0.0877193	0.0438596	2.19298	0	0	0	0	0	0	0	0	0
1	3	3	1	0	1	1	76	21.1	107.204	0.42654	33.7915	49.1469	15.2133	6.01896	2.60664	0.42654	0.14218	27.9	0.473934	0.42654	3.69668	0.0473934	4.73934	0.0947867	0	0	0.0473934	0.0947867	0	0	0	0.0947867	0	0	0	0.14218	0	0	0.0473934	0	0	0.189573	0	0
0	3	2	2	-2	1	1	81	14.1	108.156	0.567376	33.9716	48.0851	16.5248	7.23404	1.77305	0.35461	0.070922	29	0.567376	0.567376	5.31915	0.212766	2.34043	0.141844	0	0	0.070922	0.070922	0	0	0	0.070922	0	0	0	0	0	0	0	0	0	0	0	0
1	3	3	-1	-1	1	-1	81	15.9	139.057	0.377358	28.239	69.1195	23.522	10.7547	6.98113	0.503145	0.314465	32.9	1.19497	1.06918	3.71069	0.377358	1.06918	0.503145	0	0	0.314465	0	0	0	0	0.251572	0.188679	0.188679	6.28931	0	0	0	0.0628931	0.0628931	6.28931	0.0628931	0.0628931	6.28931
1	3	3	-1	-1	1	-1	88	8.7	135.172	0.229885	31.2644	60.8046	27.8161	15.0575	0	0.804598	0	27.5	1.03448	0.689655	7.70115	0.344828	7.70115	0.344828	0	0	0.114943	0.114943	0	0	0	0.114943	0	0	0	0.114943	0.114943	0	0	0	0	0.114943	0.114943	11.4943
0	3	3	1	-1	1	1	89	10	88.8	0.7	35.2	40.4	10.2	2.3	0	0.2	0	29.7	0.6	0.2	5	0.1	0	0.4	0	0	0.1	0.1	0	0	0	0.4	0.2	0.2	10	0	0	0	0	0	0	0	0	0
0	1	3	3	3	1	1	82	12	121.083	0.333333	32.5833	56.8333	16.25	11.25	3.83333	0.583333	0.166667	32.7	0.916667	0.833333	6.66667	0	0	0.0833333	0.0833333	0.0833333	0.0833333	0.0833333	0	0	0	0	0.0833333	0.0833333	8.33333	0	0	0	0	0	0	0	0	0
1	1	3	3	3	1	1	85	8.1	142.84	0.123457	23.8272	80.9877	25.1852	10.2469	2.46914	0.617284	0.246914	30.2	0.617284	0.493827	12.3457	0	0	0.123457	0.123457	0	0.123457	0	0	0	0	0	0	0	0	0	0	0	0	0	0	0	0	0
1	1	2	2	0	1	1	46	51	110.627	0.352941	34.3137	55.8824	13.2549	5.07843	1.72549	0.352941	0.137255	32.6	0.352941	0.235294	1.96078	0	0	0.0784314	0	0	0	0.0392157	0.0392157	0.0196078	0.0196078	0.0784314	0.0196078	0.0196078	1.96078	0.0196078	0	0	0	0	0	0.0196078	0	0
0	1	2	1	1	1	1	57	41.1	114.477	0.462287	31.5085	56.4234	14.0146	5.88808	6.18005	0.316302	0.243309	31.6	0.218978	0.170316	1.38686	0.0729927	0	0.121655	0	0	0.0243309	0	0	0	0	0	0.0243309	0	0	0.0729927	0.0243309	0	0	0	0	0.0729927	0.0243309	0.827251
0	1	1	0	-1	1	1	70	27.7	113.538	0.397112	35.3069	48.917	18.1227	8.23105	2.56318	0.469314	0.108303	32.5	0.32491	0.144404	1.80505	0.0361011	0	0.216606	0	0	0.0361011	0	0.0722022	0.0361011	0.0361011	0	0	0	0	0.0361011	0	0	0.0722022	0	0	0.108303	0	0
1	1	2	0	-1	1	1	76	21.8	109.817	0.321101	36.055	47.8899	17.2018	7.88991	0.458716	0.458716	0	26	0.183486	0.0458716	4.58716	0	0	0.0458716	0	0	0	0	0	0	0	0.0458716	0.0458716	0.0458716	4.58716	0.137615	0	0	0	0	0	0.137615	0	0
1	1	2	-1	-2	1	1	80	19.3	99.4301	0.984456	29.0674	44.6632	15.544	8.13472	0.984456	0.466321	0	27.5	0.414508	0.310881	1.70984	0.15544	0	0.259067	0	0	0	0	0.0518135	0.0518135	0	0.103627	0	0	0	0.414508	0.259067	0	0	0	0	0.414508	0.259067	3.21244
0	1	1	-1	-2	1	1	83	18.3	114.973	0.765027	29.1257	51.5301	19.3989	8.79781	5.35519	0.601093	0.163934	30.2	0.163934	0.163934	3.6612	0	0	0.0546448	0	0	0	0.0546448	0	0	0	0.0546448	0.0546448	0.0546448	5.46448	0.218579	0.10929	0	0	0	0	0.218579	0.10929	2.73224
1	1	1	0	0	1	0	92	9	124.111	0.555556	26	61.1111	25.8889	8.88889	1.66667	0.555556	0	25.9	0.333333	0.222222	11.1111	0	0	0.111111	0	0	0	0	0	0	0	0.111111	0	0	0	0.111111	0	0	0	0	0	0.111111	0	0
1	1	2	-1	-1	1	-1	46	53.6	100.336	0.671642	31.6231	46.903	13.8246	5.59701	1.73507	0.335821	0.0932836	31.4	0.652985	0.485075	1.71642	0.11194	1.54851	0.11194	0.0746269	0.0186567	0.0186567	0.0186567	0.0186567	0	0	0.149254	0.0186567	0.0186567	1.86567	0.0186567	0	0	0	0	0	0.0186567	0	0
1	1	2	2	0	1	1	60	36.4	108.764	0.412088	37.3077	45.467	11.9505	7.63736	5.98901	0.521978	0.32967	32.4	0.549451	0.43956	2.22527	0.0549451	2.74725	0.10989	0.0549451	0.0549451	0.0549451	0.0549451	0	0	0	0.0824176	0	0	0	0	0	0	0	0	0	0	0	0
1	1	2	1	1	1	1	67	27.3	108.462	0.695971	32.4542	47.5824	14.5055	7.69231	5.53114	0.40293	0.18315	32.9	0.769231	0.586081	3.22344	0.29304	2.74725	0.18315	0.0732601	0.03663	0.03663	0.0732601	0	0	0	0.10989	0	0	0	0	0	0	0.03663	0	0	0.03663	0	0
1	1	1	-1	0	1	-1	72	33.4	92.0659	0.898204	32.9341	38.2036	10.6287	5.56886	3.83234	0.329341	0.149701	31.6	0.419162	0.329341	2.18563	0.149701	1.1976	0.179641	0.0299401	0	0.0299401	0	0	0	0	0.0598802	0.0598802	0.0299401	1.49701	0.0299401	0	0	0	0	0	0.0299401	0	0
0	1	2	2	1	1	1	73	22.3	112.691	0.358744	36.1883	51.3901	15.0224	6.90583	2.82511	0.44843	0.224215	31.5	0.58296	0.493274	3.67713	0.179372	2.24215	0.179372	0	0	0.044843	0	0	0	0	0.0896861	0	0	0	0.044843	0.044843	0	0	0	0	0.044843	0.044843	4.4843
1	1	3	1	1	1	1	76	19	125.316	0.473684	29.5263	55.7368	17.7895	18.2632	3.52632	0.842105	0.263158	35.4	0.368421	0.315789	2.63158	0.105263	0	0.210526	0	0	0	0	0	0	0	0.157895	0	0	0	0.105263	0.105263	0	0	0	0	0.105263	0.105263	5.26316
0	1	2	3	3	1	1	80	13.6	145.294	0.220588	28.0147	61.8382	27.4265	21.25	6.54412	1.17647	0.294118	31.4	0.220588	0.220588	4.92647	0	0	0.0735294	0	0	0	0	0	0	0	0	0	0	0	0.0735294	0	0	0	0	0	0.0735294	0	0
1	2	2	0	1	1	-1	46	54	89.2037	0.925926	32.5741	41.7778	9.31481	4	0.611111	0.277778	0.037037	28	0.351852	0.333333	1.53704	0.0925926	1.11111	0.0555556	0	0	0.0185185	0	0	0	0	0.0925926	0.0185185	0.0185185	1.85185	0	0	0	0	0	0	0	0	0
0	2	1	-2	-2	1	-1	79	18.9	108.889	0.529101	33.0688	47.5661	14.7619	9.36508	3.65079	0.582011	0.15873	28.8	0.634921	0.634921	4.39153	0.31746	3.54497	0.10582	0	0	0.31746	0	0	0	0	0.0529101	0	0	0	0	0	0	0	0	0	0	0	0
1	2	1	2	1	1	1	80	17.9	108.827	0.223464	40.5587	45.9218	10.6145	8.10056	3.46369	0.502793	0.167598	26.6	0.167598	0.111732	5.58659	0.111732	5.58659	0.0558659	0	0	0.0558659	0	0.0558659	0.0558659	0	0	0	0	0	0	0	0	0	0	0	0	0	0
0	2	3	0	1	1	-1	85	10.7	102.804	0.934579	29.3458	48.785	13.7383	7.94393	2.14953	0.654206	0.0934579	25.5	0.46729	0.373832	9.34579	0.0934579	9.34579	0.0934579	0	0	0	0	0	0	0	0.373832	0.0934579	0.0934579	9.34579	0	0	0	0	0	0	0	0	0
0	1	1	1	-1	1	1	58	47.4	90.0633	0.92827	36.6245	34.6835	10.6118	5.94937	1.28692	0.400844	0.0843882	30	0.590717	0.527426	1.85654	0.168776	1.32911	0.0632911	0.021097	0.021097	0.21097	0.0421941	0	0	0	0.0632911	0.021097	0	0	0.021097	0	0	0	0	0	0.021097	0	0
0	1	3	1	1	1	1	62	34.3	120.496	0.466472	34.3149	49.1837	18.2799	11.691	6.55977	0.758017	0.3207	32.8	0.379009	0.204082	1.66181	0.0874636	0	0.204082	0	0	0.0291545	0	0	0	0	0.0874636	0	0	0	0.058309	0.058309	0	0.058309	0	0	0.116618	0.058309	1.45773
0	1	2	-1	-1	1	-1	63	33	123.152	0.484848	31.7273	56.2424	20.8788	10.6061	3.21212	0.818182	0.0909091	30	0.606061	0.424242	2.39394	0.242424	2.27273	0.242424	0.0606061	0.030303	0.151515	0.030303	0.030303	0.030303	0	0.0909091	0	0	0	0	0	0	0.030303	0.030303	3.0303	0.030303	0.030303	3.0303
1	1	2	-2	0	1	-1	65	30.1	119.169	0.398671	33.3223	54.8173	19.2027	9.53488	1.89369	0.531561	0.0996678	30.5	0.664452	0.531561	2.49169	0.299003	2.22591	0.265781	0.0332226	0	0.0332226	0	0	0	0	0.0664452	0	0	0	0.0664452	0.0332226	0	0.0332226	0	0	0.0996678	0.0332226	1.12957
0	1	2	0	0	1	0	75	20.7	115.459	0.628019	34.4928	44.0097	18.2126	12.7536	5.36232	0.821256	0.241546	33.1	0.338164	0.241546	1.93237	0.0966184	0	0.241546	0.0483092	0	0.0483092	0	0	0	0	0.0966184	0.0483092	0.0483092	4.83092	0.0483092	0	0	0	0	0	0.0483092	0	0
1	3	2	-1	0	1	-1	57	40.3	103.772	0.397022	37.6923	46.5261	12.3821	5.50868	1.24069	0.248139	0.0744417	28.1	0.421836	0.372208	2.15881	0.0992556	1.86104	0.0992556	0	0	0.0496278	0	0.0248139	0	0	0.0992556	0.0248139	0.0248139	2.48139	0.0248139	0	0	0	0	0	0.0248139	0	0
1	3	1	-5	-3	1	-1	70	23.8	116.849	0.92437	27.8571	49.5798	20.8824	12.2689	5.37815	0.882353	0.210084	27.2	0.504202	0.294118	3.61345	0.0840336	2.10084	0.210084	0	0	0	0.0420168	0	0	0	0.0840336	0	0	0	0	0	0	0	0	0	0	0	0
1	3	1	-1	-1	1	-1	60	36	115.444	0.555556	27.8611	58.3889	18.75	8.5	1.38889	0.472222	0.0555556	27.5	0.361111	0.277778	2.22222	0.111111	1.38889	0.111111	0	0	0.0277778	0	0	0	0	0.138889	0	0	0	0.0277778	0	0	0	0	0	0.0277778	0	0
0	3	1	0	1	1	-1	63	36.3	116.253	0.606061	30.3306	54.3526	20.1377	10.0826	0.743802	0.523416	0.0550964	28	0.137741	0.110193	1.37741	0.0826446	0.909091	0.0550964	0	0	0	0	0	0	0	0.0550964	0	0	0	0.0275482	0	0	0.0275482	0.0275482	2.75482	0.0550964	0.0275482	1.37741
0	3	2	0	1	1	-1	64	33.8	108.432	0.56213	34.2012	46.568	15.7692	8.87574	2.45562	0.56213	0.147929	31.1	0.266272	0.177515	0.976331	0.0887574	0.976331	0.177515	0	0	0.0295858	0	0	0	0	0.118343	0.0295858	0.0295858	2.95858	0.0295858	0	0	0	0	0	0.0295858	0	0
0	3	3	-2	-1	1	-1	65	31.8	112.296	0.534591	28.3333	59.0566	15.283	7.2956	1.79245	0.440252	0.0628931	29	0.440252	0.345912	1.72956	0.157233	0.628931	0.188679	0.0314465	0	0.0943396	0	0	0	0	0.125786	0.0314465	0.0314465	3.14465	0	0	0	0	0	0	0	0	0
0	3	3	-1	-1	1	-1	70	25.5	124.98	0.352941	28.902	69.451	18.6275	6.82353	0.823529	0.470588	0.0784314	28.6	0.705882	0.705882	2.82353	0.156863	1.96078	0.156863	0	0	0.156863	0	0	0	0	0.235294	0.0392157	0.0392157	3.92157	0.0784314	0.0392157	0	0	0	0	0.0784314	0.0392157	1.96078
0	3	1	-1	-1	1	-1	74	23.4	114.487	0.726496	30.9402	51.5812	21.8803	8.20513	1.19658	0.512821	0.042735	30.6	0.512821	0.42735	2.13675	0.0854701	0	0.299145	0	0	0.0854701	0	0	0	0	0.17094	0.0854701	0.042735	2.13675	0	0	0	0	0	0	0	0	0
0	3	2	-2	-2	1	-1	74	21.9	117.808	0.502283	28.9954	59.5434	15.9817	7.85388	4.93151	0.365297	0.182648	26.2	1.14155	1.05023	3.9726	0.136986	3.05936	0.228311	0	0	0.273973	0.0456621	0.0456621	0	0	0.228311	0	0	0	0	0	0	0	0	0	0	0	0
0	3	1	0	0	1	0	75	21.3	92.8169	0.84507	31.0329	42.77	11.1268	5.91549	1.12676	0.422535	0.0938967	29	0.375587	0.375587	3.52113	0.140845	3.14554	0.0938967	0	0	0.0469484	0	0	0	0	0	0	0	0	0	0	0	0	0	0	0	0	0
1	3	1	0	-1	1	1	78	18.1	120.939	0.552486	26.5193	60.6077	19.116	10.9945	3.14917	0.497238	0.165746	28.9	0.718232	0.441989	4.14365	0.165746	1.8232	0.276243	0	0	0.110497	0	0.165746	0	0	0.165746	0	0	0	0	0	0	0	0	0	0	0	0
1	3	2	-1	-1	1	-1	82	14.1	112.27	0.35461	35.5319	47.9433	18.227	6.87943	3.33333	0.212766	0.141844	28.1	0.425532	0.425532	4.75177	0.283688	5.31915	0.141844	0	0	0.212766	0.070922	0	0	0	0.141844	0	0	0	0.070922	0.070922	0	0	0	0	0.070922	0.070922	7.0922
1	3	2	-1	-1	1	-1	83	15.8	77.6582	1.39241	27.4051	36.6456	8.22785	3.98734	0	0.316456	0	25.4	0.443038	0.253165	6.32911	0	0	0.0632911	0	0	0	0.0632911	0	0	0	0.0632911	0	0	0	0	0	0	0	0	0	0	0	0
1	3	2	1	1	1	1	84	14.3	110.559	0.559441	32.4476	47.1329	16.2238	10.4196	3.77622	0.699301	0.20979	30.3	0.20979	0.20979	6.99301	0.0699301	6.99301	0	0	0	0	0	0	0	0	0.13986	0.0699301	0	0	0	0	0	0.0699301	0.0699301	6.99301	0.0699301	0.0699301	6.99301
0	3	3	1	1	1	1	87	9.8	113.776	0.612245	29.2857	54.7959	23.6735	5.40816	0	0.408163	0	24.5	0.306122	0.306122	6.83673	0.102041	0	0.102041	0	0	0	0	0	0	0	0	0	0	0	0.102041	0	0	0	0	0	0.102041	0	0
0	2	3	3	2	1	1	46	48.2	100.643	0.414938	35.4564	49.6888	9.46058	4.3361	1.30705	0.248963	0.0829876	29.4	1.07884	0.995851	2.07469	0.186722	2.07469	0.0829876	0	0	0.0207469	0	0.0207469	0.0207469	0.0207469	0.103734	0	0	0	0.0207469	0.0207469	0	0.0414938	0.0414938	2.07469	0.0622407	0.0622407	2.07469
1	2	3	2	2	1	1	46	48.9	120.777	0.368098	30.9816	61.9632	18.1391	7.15746	2.16769	0.449898	0.143149	33.3	0.633947	0.511247	1.71779	0.122699	1.69734	0.143149	0.0613497	0.0613497	0.0408998	0.0408998	0	0	0	0.0817996	0	0	0	0.0408998	0.0204499	0	0	0	0	0.0408998	0.0204499	1.02249
1	2	1	-2	0	1	-1	49	45.4	93.4802	0.814978	29.8018	47.0044	9.97797	2.84141	3.06167	0.132159	0.0881057	32.5	0.528634	0.374449	1.67401	0.154185	1.25551	0.242291	0.0220264	0	0.0220264	0	0	0	0	0.30837	0.0220264	0.0220264	2.20264	0.132159	0.0440529	0	0.0220264	0.0220264	2.20264	0.154185	0.0660793	0.92511
0	2	2	0	-1	1	1	61	35.8	98.2123	0.670391	34.9162	46.4804	10.3352	4.80447	0.977654	0.307263	0.0558659	30.7	0.614525	0.530726	2.06704	0.27933	1.39665	0.223464	0	0	0.0837989	0	0.027933	0.027933	0.027933	0.139665	0	0	0	0.027933	0.027933	0	0	0	0	0.027933	0.027933	2.7933
0	2	1	1	1	1	1	68	28.4	98.4507	0.774648	35.493	38.7324	12.1127	8.97887	2.39437	0.704225	0.176056	28.2	0.387324	0.246479	2.5	0.176056	2.11268	0.140845	0.0352113	0	0.0352113	0	0	0	0	0.105634	0.0352113	0.0352113	3.52113	0	0	0	0	0	0	0	0	0
0	2	3	5	5	1	1	72	21.7	113.641	0.368664	35.1613	45.7143	18.6175	9.21659	4.65438	0.599078	0.230415	32.6	0.691244	0.506912	2.53456	0.322581	1.33641	0.322581	0	0	0.0460829	0	0	0	0	0.230415	0.0460829	0.0460829	4.60829	0.0460829	0	0	0	0	0	0.0460829	0	0
0	2	1	-1	-1	1	-1	77	21.7	113.641	0.368664	35.1613	45.7143	18.6175	9.21659	4.65438	0.599078	0.230415	31.1	0.552995	0.414747	4.60829	0.230415	4.60829	0.0921659	0.0460829	0	0.138249	0	0	0	0	0.138249	0	0	0	0	0	0	0	0	0	0	0	0
1	2	2	2	1	1	1	80	19.1	81.6754	0.78534	37.0681	34.5026	6.33508	2.72251	0.209424	0.157068	0	26	0.366492	0.26178	4.18848	0.157068	3.50785	0.104712	0	0	0.104712	0	0	0	0	0.157068	0.104712	0.104712	5.2356	0.104712	0.052356	0	0	0	0	0.104712	0.052356	2.6178
0	3	1	-1	-1	1	-1	90	5.9	120.847	0.508475	26.1017	60.8475	25.4237	6.94915	1.01695	0.338983	0	26.2	0.677966	0.677966	12.7119	0.169492	0	0.169492	0	0	0.169492	0	0	0	0	0	0	0	0	0	0	0	0	0	0	0	0	0
1	2	3	-4	-1	1	-1	46	52.1	101.536	0.326296	39.9616	47.5816	7.58157	4.12668	1.95777	0.230326	0.172745	32.7	0.59501	0.441459	1.66987	0.115163	1.59309	0.115163	0.0575816	0.0191939	0.0767754	0.0191939	0.0191939	0	0	0.172745	0.0575816	0.0383877	1.26679	0.0191939	0	0	0	0	0	0.0191939	0	0
1	2	3	-1	0	1	-1	48	49.9	105.772	0.681363	32.4449	47.6353	17.7154	6.69339	0.601202	0.440882	0.0200401	26.7	0.440882	0.380762	1.68337	0.0601202	0	0.12024	0	0	0.0601202	0	0.0200401	0.0200401	0.0200401	0.140281	0.0200401	0.0200401	2.00401	0	0	0	0.0601202	0.0400802	1.32265	0.0601202	0.0400802	1.32265
0	2	1	-3	-1	1	-1	56	40	111.325	0.5	34.525	48.625	18.425	7.175	2.075	0.6	0.15	29.4	0.5	0.4	1.725	0.075	1.675	0.175	0	0	0.075	0	0	0	0	0.1	0.05	0.025	1.25	0.025	0.025	0	0.05	0.025	1.25	0.075	0.05	1.65
0	2	3	-1	2	1	-1	68	27.9	122.903	0.573477	31.828	56.129	19.4265	12.3297	2.65233	0.78853	0.107527	32.8	0.752688	0.609319	2.93907	0.215054	2.97491	0.179211	0	0	0.0716846	0	0	0	0	0.143369	0	0	0	0.0358423	0.0358423	0	0	0	0	0.0358423	0.0358423	3.58423
0	2	1	-5	-3	1	-1	69	24.9	114.418	0.64257	32.2892	49.5582	20.4418	8.6747	2.85141	0.361446	0.160643	32.6	0.60241	0.481928	2.69076	0.160643	2.00803	0.240964	0.0401606	0	0.0803213	0	0	0	0	0.200803	0.0803213	0.0401606	2.00803	0	0	0	0	0	0	0	0	0
0	2	1	-3	-3	1	-1	70	25.7	130.311	0.428016	27.0428	64.7471	27.5097	10.2335	0.350195	0.7393	0.0389105	26.6	0.583658	0.583658	3.89105	0.0389105	3.89105	0	0	0	0	0	0	0	0	0.077821	0.077821	0.0389105	1.94553	0	0	0	0	0	0	0	0	0
0	2	2	-2	-1	1	-1	78	20.6	127.476	0.38835	32.6214	57.3786	25.4854	7.6699	3.93204	0.436893	0.145631	30.7	0.776699	0.679612	4.51456	0.339806	4.85437	0.0485437	0	0	0.242718	0	0	0	0	0.0485437	0.0485437	0.0485437	4.85437	0	0	0	0	0	0	0	0	0
1	1	3	3	1	1	1	18	77.6	124.265	0.412371	33.2861	56.366	20.0515	11.4046	2.73196	0.64433	0.154639	30.4	0.708763	0.541237	1.22423	0.0773196	1.06959	0.115979	0.0386598	0	0.064433	0.0257732	0	0	0	0.115979	0.0128866	0	0	0.0128866	0	0	0.0128866	0	0	0.0257732	0	0
1	1	2	1	0	1	1	46	53	104.66	0.830189	30.2642	53.5849	12.8302	5.67925	1.4717	0.377358	0.0754717	29	0.377358	0.226415	1.26415	0.0566038	0.622642	0.207547	0.0188679	0	0.0377358	0	0.0188679	0.0188679	0	0.0943396	0.0566038	0.0188679	0.641509	0	0	0	0	0	0	0	0	0
1	1	2	3	2	1	1	54	41.7	118.177	0.503597	34.0528	53.1894	17.3621	8.89688	4.19664	0.527578	0.239808	30.7	0.623501	0.527578	2.06235	0.167866	1.36691	0.167866	0	0	0.0479616	0	0	0	0	0.167866	0	0	0	0	0	0	0.0239808	0.0239808	2.39808	0.0239808	0.0239808	2.39808
0	1	2	1	0	1	1	64	32.8	105.152	0.609756	30.6098	48.4756	16.9817	6.40244	2.07317	0.457317	0.121951	29.7	0.518293	0.213415	2.62195	0.0609756	1.52439	0.213415	0.0609756	0	0	0.0914634	0.0609756	0.0609756	0	0.0914634	0.0304878	0	0	0.0609756	0.0609756	0	0.0304878	0	0	0.0914634	0.0609756	2.0122
1	1	2	4	4	1	1	64	29.8	119.396	0.369128	34.1275	55.1678	18.7919	7.21477	3.69128	0.503356	0.134228	30.5	0.536913	0.33557	2.34899	0.100671	1.10738	0.268456	0.100671	0.033557	0.0671141	0.033557	0	0	0	0.0671141	0.0671141	0.033557	1.67785	0.033557	0.033557	0	0	0	0	0.033557	0.033557	3.3557
0	1	1	0	0	1	0	76	22	102	0.772727	32	48.1364	14.0909	4.31818	2.72727	0.227273	0.0909091	30.8	0.636364	0.5	3.72727	0.136364	3.04545	0.181818	0	0	0.0454545	0	0.0909091	0.0454545	0	0.136364	0	0	0	0.0454545	0.0454545	0	0	0	0	0.0454545	0.0454545	4.54545
0	1	2	-1	-1	1	-1	53	43.3	115.612	0.369515	33.1409	58.545	15.1501	6.55889	1.84758	0.323326	0.115473	31.5	0.946882	0.762125	1.96305	0.300231	1.77829	0.207852	0.0230947	0	0.277136	0	0.0692841	0	0	0.184758	0.0461894	0	0	0.0692841	0.0692841	0	0	0	0	0.0692841	0.0692841	2.30947
0	1	1	0	0	1	0	95	4.2	120.714	0.47619	27.619	74.0476	11.6667	3.80952	2.85714	0.238095	0.238095	24.2	0.47619	0.47619	11.9048	0.47619	11.9048	0.238095	0	0	0.238095	0	0	0	0	0.238095	0	0	0	0.238095	0.238095	0	0	0	0	0.238095	0.238095	23.8095
0	2	3	2	3	1	-1	72	25.2	120.516	0.555556	32.3413	51.4683	15.5556	9.04762	11.5873	0.436508	0.436508	29.8	0.357143	0.277778	2.81746	0.119048	2.65873	0.15873	0	0	0	0	0	0	0	0.0793651	0.0396825	0	0	0	0	0	0.0396825	0.0396825	3.96825	0.0396825	0.0396825	3.96825
0	2	1	0	-2	1	1	76	20.5	117.561	0.390244	36.5854	47.4146	19.0244	11.4634	2.68293	0.585366	0.195122	31.9	0.390244	0.243902	1.95122	0.146341	1.60976	0.292683	0	0	0	0	0	0	0	0.146341	0	0	0	0	0	0	0.097561	0.0487805	2.43902	0.097561	0.0487805	2.43902
0	2	1	-3	-3	1	-1	82	13.9	131.727	0.359712	30.1439	64.8201	19.4245	12.3741	4.60432	0.791367	0.143885	28.1	0.791367	0.791367	4.60432	0.719424	4.31655	0.28777	0.0719424	0	0.215827	0	0	0	0	0.215827	0	0	0	0	0	0	0.0719424	0.0719424	7.19424	0.0719424	0.0719424	7.19424
0	3	2	1	0	1	1	55	42.9	83.986	0.932401	39.9534	32.9837	7.80886	2.30769	0	0.18648	0	23.9	0.34965	0.32634	1.32867	0.16317	1.00233	0.13986	0	0	0.13986	0	0	0	0	0.11655	0.0699301	0.0699301	2.331	0.04662	0.02331	0	0.02331	0	0	0.0699301	0.02331	0.792541
1	1	2	3	1	1	1	57	38.8	94.3299	0.747423	32.3969	53.0928	7.5	0.592784	0	0.0257732	0	22.7	0.463918	0.386598	1.54639	0.154639	1.28866	0.154639	0	0	0	0	0	0	0	0.180412	0	0	0	0.0773196	0.0257732	0	0.0257732	0	0	0.103093	0.0257732	0.670103
0	1	1	1	1	1	1	69	27.8	88.705	0.791367	33.0935	42.8777	9.4964	2.3741	0.0719424	0.107914	0	25.3	0.359712	0.215827	2.98561	0.0719424	3.59712	0.107914	0	0	0	0	0	0	0	0.143885	0	0	0	0	0	0	0	0	0	0	0	0
1	1	2	1	1	1	1	72	24	86.4167	1.125	32.4583	39.625	10.5417	2.04167	0.625	0.125	0.0416667	29.9	0.25	0.208333	1.66667	0.166667	1.04167	0.166667	0	0	0.0416667	0	0	0	0	0.125	0	0	0	0.0833333	0.0416667	0	0	0	0	0.0833333	0.0416667	2.08333
0	1	2	0	-1	1	1	84	16.9	105.089	1.00592	24.4379	53.6095	14.4379	8.99408	2.60355	0.532544	0.236686	27.5	0.591716	0.591716	5.32544	0.177515	3.9645	0.0591716	0	0	0	0	0	0	0	0.295858	0	0	0	0.118343	0.0591716	0	0	0	0	0.118343	0.0591716	2.95858
1	2	2	0	-1	1	1	24	77.1	121.089	0.674449	26.4073	59.9611	24.4099	8.27497	1.3489	0.453956	0.0518807	29.7	0.492866	0.363165	1.06355	0.129702	0.77821	0.142672	0	0	0.0907912	0.0259403	0.0259403	0	0	0.168612	0.0259403	0.0129702	0.648508	0.0259403	0	0	0.0129702	0.0129702	1.29702	0.0389105	0.0129702	0.440986
1	2	3	1	1	1	1	63	33.7	109.614	0.919881	29.7033	51.3056	18.5163	7.27003	1.89911	0.474777	0.118694	28.2	0.504451	0.41543	1.89911	0.267062	1.30564	0.178042	0	0	0.0296736	0.0296736	0.0593472	0.0593472	0.0593472	0.237389	0.0296736	0.0296736	2.96736	0.0296736	0	0	0.0296736	0	0	0.0593472	0	0
0	2	1	2	0	1	1	72	23.1	120.736	0.562771	26.0606	61.5584	22.684	7.05628	2.85714	0.47619	0.12987	28.6	0.649351	0.519481	2.51082	0.30303	1.25541	0.25974	0	0	0.12987	0	0.04329	0	0	0.0865801	0	0	0	0.04329	0.04329	0	0.04329	0.04329	4.329	0.0865801	0.0865801	4.329
1	2	3	3	3	1	1	80	13.4	129.701	0.522388	27.9104	57.8358	22.9104	12.2388	8.28358	0.746269	0.373134	31.7	0.746269	0.522388	7.46269	0.223881	7.46269	0.149254	0	0	0	0	0.0746269	0.0746269	0	0.0746269	0	0	0	0	0	0	0.0746269	0.0746269	7.46269	0.0746269	0.0746269	7.46269
0	2	1	-3	-1	1	-1	46	50.5	103.96	0.574257	36.1386	44.5545	16.5743	4.45545	1.62376	0.237624	0.0792079	31.5	0.792079	0.752475	1.72277	0.316832	1.48515	0.118812	0	0	0.0990099	0.019802	0.019802	0.019802	0	0.217822	0.0594059	0.039604	1.30693	0	0	0	0	0	0	0	0	0
1	2	1	0	1	1	-1	88	12.7	90.7087	0.787402	35.2756	43.1496	9.05512	2.04724	0.23622	0.0787402	0	25.4	0.393701	0.0787402	7.87402	0	0	0.23622	0	0	0	0	0	0	0	0.393701	0	0	0	0	0	0	0	0	0	0	0	0
0	3	2	1	0	1	1	15	86.4	105.81	0.694444	33.9583	47.0602	15.5093	5.68287	2.90509	0.324074	0.127315	32.6	0.532407	0.393519	0.787037	0.150463	0.358796	0.219907	0.0115741	0	0.0347222	0	0	0	0	0.162037	0.0347222	0.0347222	1.15741	0.0347222	0.0115741	0	0	0	0	0.0347222	0.0115741	0.393519
1	3	2	-3	-2	1	-1	43	31.8	104.34	0.628931	32.4843	46.5723	15.9748	5.91195	2.7673	0.377358	0.220126	31.9	0.81761	0.566038	2.61006	0.188679	2.10692	0.251572	0.0314465	0	0.0628931	0	0.0314465	0	0	0.283019	0.0314465	0.0314465	3.14465	0	0	0	0	0	0	0	0	0
1	3	1	-5	-3	1	-1	46	48.4	117.252	0.619835	28.9463	59.4628	21.6322	5.55785	1.0124	0.309917	0.0206612	30.8	0.247934	0.165289	1.54959	0.0413223	1.03306	0.123967	0	0	0.0206612	0	0	0	0	0.0413223	0	0	0	0.0206612	0	0	0	0	0	0.0206612	0	0
1	3	2	-2	-2	1	-1	54	41.1	111.873	0.53528	30.292	56.5207	15.5231	7.49392	1.48418	0.389294	0.0729927	29	0.778589	0.754258	2.18978	0.145985	1.21655	0.0729927	0.0243309	0	0.0243309	0	0	0	0	0.0973236	0.0729927	0.0486618	1.60584	0.0729927	0.0243309	0	0	0	0	0.0729927	0.0243309	0.827251
0	3	1	3	-2	1	1	69	25.3	98.2609	0.632411	38.0632	39.1304	11.1858	7.19368	2.05534	0.474308	0.118577	30.1	0.671937	0.513834	3.95257	0.118577	3.95257	0.118577	0.118577	0.0395257	0.0395257	0	0	0	0	0.118577	0.0395257	0.0395257	3.95257	0.0790514	0	0	0	0	0	0.0790514	0	0
0	3	1	4	-3	1	1	80	12.3	121.057	0.487805	30.1626	59.0244	20.2439	8.61789	2.52033	0.650407	0.162602	28.8	0.487805	0.406504	4.87805	0.243902	2.68293	0.162602	0	0	0.0813008	0	0	0	0	0.243902	0.0813008	0.0813008	8.13008	0	0	0	0	0	0	0	0	0
0	3	2	2	-2	1	1	81	14.1	108.156	0.567376	33.9716	48.0851	16.5248	7.23404	1.77305	0.35461	0.070922	29.3	0.567376	0.35461	5.67376	0.212766	4.75177	0.212766	0	0	0	0	0	0	0	0.070922	0	0	0	0.070922	0	0	0	0	0	0.070922	0	0
0	3	3	1	-1	1	1	85	12.5	107.36	0.64	32.88	48.24	17.12	5.36	3.04	0.4	0.16	31.6	0.72	0.4	8	0	0	0.32	0.08	0	0	0	0	0	0	0.16	0.08	0	0	0	0	0	0	0	0	0	0	0
1	1	2	1	0	1	1	46	53	104.66	0.830189	30.2642	53.5849	12.8302	5.67925	1.4717	0.377358	0.0754717	30	0.415094	0.339623	1.26415	0.0566038	0	0.132075	0	0	0.0377358	0	0.0377358	0	0	0.245283	0.0566038	0.0566038	1.88679	0.0188679	0.0188679	0	0	0	0	0.0188679	0.0188679	1.88679
0	1	2	0	0	1	0	46	49.1	113.259	0.488798	31.9959	55.499	15.1324	7.65784	2.48473	0.468432	0.0814664	30.1	0.386965	0.325866	1.79226	0.101833	1.62933	0.101833	0.0203666	0	0.0407332	0	0	0	0	0.0814664	0.0814664	0.0407332	1.01833	0	0	0	0.0407332	0.0407332	2.03666	0.0407332	0.0407332	2.03666
1	1	3	2	2	1	1	46	48.4	124.731	0.53719	27.8512	66.6322	17.1694	7.25207	5.30992	0.35124	0.227273	26.8	0.702479	0.557851	1.92149	0.0826446	2.06612	0.144628	0.0206612	0	0.0413223	0.0413223	0	0	0	0.144628	0.0206612	0.0206612	2.06612	0.0206612	0.0206612	0	0.0206612	0.0206612	2.06612	0.0413223	0.0413223	2.06612
0	1	3	0	-1	1	1	77	19.1	133.037	0.471204	25.288	73.089	24.6597	8.01047	1.57068	0.314136	0.052356	32.7	1.51832	1.46597	4.65969	0.366492	3.71728	0.209424	0	0	0.157068	0	0.052356	0	0	0.209424	0.052356	0.052356	5.2356	0.052356	0	0	0.052356	0	0	0.104712	0	0
1	1	3	3	2	1	1	78	15	128	0.533333	25.0667	72.2667	24.6	5.26667	0.333333	0.4	0	26.9	1.4	1.33333	6.33333	0.333333	6.66667	0.133333	0	0	0.4	0.0666667	0	0	0	0.266667	0	0	0	0.0666667	0	0	0	0	0	0.0666667	0	0
1	1	3	4	2	1	1	83	10.4	138.077	0.673077	23.8462	60.1923	36.5385	16.5385	0.288462	1.15385	0	25.1	0.480769	0.384615	7.21154	0.192308	9.61538	0.192308	0	0	0	0	0.0961538	0	0	0	0	0	0	0	0	0	0	0	0	0	0	0
0	1	2	-1	-1	1	-1	84	11.1	105.676	1.35135	23.5135	50.4505	23.6937	5.58559	0.990991	0.27027	0	26.2	0.36036	0.0900901	9.00901	0	0	0.0900901	0	0	0	0.0900901	0	0	0	0	0.0900901	0.0900901	9.00901	0	0	0	0	0	0	0	0	0
0	1	3	0	1	1	-1	87	8.5	115.882	0.470588	29.8824	49.7647	21.7647	12.8235	1.17647	0.941176	0	25.8	0.588235	0.470588	5.88235	0	0	0.352941	0	0	0.117647	0	0	0	0	0.235294	0	0	0	0.117647	0.117647	0	0	0	0	0.117647	0.117647	11.7647
1	3	2	-4	-3	1	-1	46	47.2	103.242	0.59322	33.5381	47.3517	13.9195	5.65678	2.1822	0.338983	0.127119	30.8	0.211864	0.169492	1.58898	0.0635593	0.699153	0.0635593	0	0	0.0847458	0.0211864	0	0	0	0.0423729	0	0	0	0	0	0	0	0	0	0	0	0
1	3	3	0	-1	1	1	46	42.2	106.872	0.687204	27.2749	55.6398	16.8483	5.59242	0.829384	0.28436	0.0236967	25.2	0.616114	0.521327	1.94313	0.21327	1.32701	0.118483	0.0236967	0	0.118483	0.0236967	0	0	0	0.0947867	0.0236967	0	0	0	0	0	0.0236967	0	0	0.0236967	0	0
1	3	2	-2	-1	1	-1	46	52.2	111.245	0.708812	29.9617	53.4674	18.046	7.98851	1.09195	0.574713	0.0766284	28.6	0.862069	0.651341	1.36015	0.229885	0.804598	0.363985	0	0	0.153257	0.0383142	0.0383142	0	0	0.114943	0	0	0	0.0191571	0.0191571	0	0.0191571	0.0191571	1.91571	0.0383142	0.0383142	1.91571
1	3	1	-1	-1	1	-1	65	29.6	119.426	0.709459	24.1216	67.1959	18.0068	7.97297	1.41892	0.540541	0.0675676	30.9	0.97973	0.878378	2.60135	0.135135	1.68919	0.236486	0	0	0.135135	0.0675676	0	0	0	0.202703	0.0337838	0.0337838	3.37838	0	0	0	0	0	0	0	0	0
1	3	2	1	-1	1	1	69	25.6	118.984	0.507812	30.4688	56.7578	23.3984	6.09375	1.79688	0.390625	0.078125	29.5	0.46875	0.351562	3.04688	0.117188	2.61719	0.195312	0	0	0.0390625	0.0390625	0	0	0	0.117188	0.0390625	0	0	0	0	0	0.0390625	0.0390625	3.90625	0.0390625	0.0390625	3.90625
0	3	1	-2	-2	1	-1	70	26.1	140.881	0.191571	26.8199	70.5364	27.8544	13.295	2.18391	0.881226	0.0766284	25.8	0.804598	0.689655	2.98851	0.306513	1.91571	0.191571	0	0	0.191571	0	0	0	0	0.0766284	0	0	0	0	0	0	0	0	0	0	0	0
1	3	1	-1	-1	1	-1	90	4.4	121.818	0.454545	25	71.1364	17.0455	7.27273	0.681818	0.454545	0	25.2	0.227273	0.227273	0	0	0	0.227273	0	0	0.227273	0	0	0	0	0	0.227273	0	0	0	0	0	0	0	0	0	0	0
0	3	1	0	0	1	0	61	35.8	104.721	0.502793	36.648	48.2123	10.4469	5.75419	3.15642	0.335196	0.195531	30.4	0.47486	0.223464	2.4581	0	0	0.167598	0.027933	0	0	0	0	0	0	0.027933	0.027933	0.027933	2.7933	0.167598	0.0558659	0	0	0	0	0.167598	0.0558659	0.949721
0	3	1	-1	0	1	-1	70	23	107.043	0.565217	32.8696	51.0435	12.8261	6.04348	3.73913	0.347826	0.173913	33.8	0.347826	0.217391	2.6087	0.173913	2.17391	0.173913	0	0	0.0434783	0.0434783	0	0	0	0.173913	0	0	0	0.130435	0.0869565	0	0.0434783	0.0434783	4.34783	0.173913	0.130435	3.30435
0	3	3	0	0	1	0	72	24.3	95.5144	0.411523	34.8148	48.6831	8.60082	3.00412	0	0.288066	0	29.3	0.329218	0.329218	3.6214	0.123457	4.11523	0.0411523	0	0	0	0	0	0	0	0.0823045	0	0	0	0.0411523	0	0	0	0	0	0.0411523	0	0
0	3	1	-3	-3	1	-1	84	9.9	124.545	0.40404	26.1616	63.8384	20.9091	11.8182	1.41414	0.808081	0.10101	26.9	0.808081	0.606061	5.05051	0.40404	2.52525	0.30303	0	0	0.10101	0	0	0	0	0.606061	0.10101	0.10101	10.101	0	0	0	0	0	0	0	0	0
0	3	3	0	0	1	0	85	11.6	97.5	0.689655	31.9828	47.931	12.2414	3.7931	0.862069	0.172414	0.0862069	28.7	0.0862069	0.0862069	0	0	0	0.0862069	0	0	0	0	0	0	0	0	0	0	0	0	0	0	0	0	0	0	0	0
1	3	2	0	0	1	0	91	4.2	100	0.714286	35	45.4762	15.7143	1.42857	2.14286	0	0.238095	24.1	0.714286	0.714286	0	0.47619	0	0.47619	0	0	0.47619	0	0	0	0	0.238095	0	0	0	0	0	0	0	0	0	0	0	0
0	1	1	-1	-1	1	-1	46	50.3	97.0378	0.636183	39.0656	40.1789	9.18489	4.83101	3.16103	0.198807	0.198807	31.3	0.55666	0.417495	1.78926	0.0596421	1.98807	0.159046	0.0795229	0	0	0	0	0	0	0.119284	0.0596421	0.0397614	1.31213	0.0198807	0.0198807	0	0.0397614	0.0198807	0.994036	0.0596421	0.0397614	1.31213
0	1	1	0	0	1	0	46	52.1	103.263	0.59501	32.8599	44.3762	16.4107	6.62188	2.38004	0.383877	0.134357	32.4	0.441459	0.326296	1.5739	0.0575816	0	0.153551	0.0383877	0.0191939	0	0.0191939	0	0	0	0.0959693	0.0191939	0.0191939	1.91939	0	0	0	0.0191939	0	0	0.0191939	0	0
0	1	3	0	-1	1	1	46	50.2	121.733	0.438247	28.6653	60.7769	20.9363	8.40637	2.50996	0.63745	0.159363	30.1	0.557769	0.458167	1.65339	0.0398406	0.996016	0.0796813	0.0796813	0.0199203	0	0.0398406	0	0	0	0.0796813	0.0199203	0.0199203	1.99203	0	0	0	0	0	0	0	0	0
1	1	1	1	1	1	1	55	41.7	118.177	0.503597	34.0528	53.1894	17.3621	8.89688	4.19664	0.527578	0.239808	36.2	0.359712	0.239808	1.91847	0.0479616	1.19904	0.119904	0.0719424	0.0239808	0	0.0239808	0	0	0	0.0479616	0.0239808	0.0239808	2.39808	0	0	0	0	0	0	0	0	0
0	1	1	-1	0	1	-1	56	43.4	89.6083	0.668203	36.5438	37.0507	11.5438	3.20276	0.62212	0.16129	0.0230415	26.5	0.322581	0.138249	0.760369	0.0691244	0.760369	0.207373	0.0230415	0	0.0460829	0	0.0460829	0.0230415	0	0.16129	0.0460829	0.0230415	1.15207	0.0230415	0.0230415	0	0	0	0	0.0230415	0.0230415	2.30415
0	1	2	-1	0	1	-1	62	33	86.6667	0.848485	35.6061	28.7273	11.9394	5.09091	4.42424	0.212121	0.212121	33	0.636364	0.545455	2.69697	0.0909091	3.0303	0.0909091	0.0909091	0.0606061	0.030303	0.0606061	0	0	0	0.0606061	0	0	0	0	0	0	0	0	0	0	0	0
0	1	2	1	0	1	1	64	33	86.6667	0.848485	35.6061	28.7273	11.9394	5.09091	4.42424	0.212121	0.212121	32	0.484848	0.393939	2.09091	0.0606061	0	0.151515	0.030303	0	0.030303	0.030303	0.030303	0.030303	0	0.030303	0	0	0	0	0	0	0.0606061	0	0	0.0606061	0	0
0	1	2	0	1	1	-1	58	42.6	90.3286	1.05634	34.061	37.4178	10.1174	4.46009	3.23944	0.305164	0.164319	32.5	0.258216	0.187793	1.47887	0.0938967	1.17371	0.117371	0.0469484	0	0	0	0.0234742	0.0234742	0	0.0469484	0.0234742	0.0234742	2.34742	0	0	0	0.0234742	0	0	0.0234742	0	0
1	1	2	-1	-1	1	-1	66	31.4	104.363	0.955414	31.3694	45.3503	12.8662	7.16561	6.65605	0.286624	0.382166	31.7	0.350318	0.191083	2.64331	0.0955414	2.13376	0.159236	0.0318471	0	0	0	0	0	0	0.127389	0	0	0	0	0	0	0	0	0	0	0	0
0	1	3	-1	-2	1	1	69	33.3	109.88	0.39039	35.1351	48.979	13.5435	6.84685	4.98498	0.33033	0.18018	31.2	0.720721	0.510511	2.46246	0.18018	2.01201	0.27027	0.0600601	0	0.0900901	0	0.03003	0	0	0.24024	0.03003	0.03003	3.003	0.0900901	0.03003	0	0	0	0	0.0900901	0.03003	1.02102
0	1	3	2	1	1	1	79	18.3	121.858	0.601093	28.4699	58.9071	19.3989	7.59563	6.88525	0.491803	0.218579	34.5	0.437158	0.218579	4.09836	0.0546448	0	0.163934	0.0546448	0	0	0.0546448	0.163934	0.0546448	0	0.0546448	0	0	0	0.0546448	0	0	0	0	0	0.0546448	0	0
1	1	1	1	2	1	-1	81	17.3	122.775	0.404624	29.4798	54.2775	23.6416	7.39884	7.63006	0.289017	0.404624	29.4	0.404624	0.231214	2.89017	0.115607	2.89017	0.231214	0	0	0.0578035	0	0.0578035	0	0	0.0578035	0	0	0	0.0578035	0	0	0	0	0	0.0578035	0	0
1	1	3	4	3	1	1	82	11	130.636	0.363636	29.3636	63.6364	24	9.63636	3.72727	0.363636	0.272727	29.4	0.454545	0.272727	3	0.0909091	0	0.272727	0	0	0	0	0	0	0	0.0909091	0.0909091	0.0909091	9.09091	0	0	0	0	0	0	0	0	0
0	1	2	0	-1	1	1	89	6.3	126.032	0.793651	26.6667	48.5714	21.5873	17.1429	11.4286	0.952381	0.47619	32.3	0.47619	0.47619	15.873	0.15873	15.873	0	0	0	0	0	0	0	0	0	0	0	0	0	0	0	0	0	0	0	0	0
0	3	1	-2	-3	1	1	46	47.7	100.343	0.606061	35.3535	49.2323	10.6465	3.11111	1.39394	0.141414	0.0606061	30.5	0.524109	0.398323	1.65618	0.104822	1.25786	0.146751	0	0	0.0209644	0	0	0	0	0.0838574	0.0628931	0	0	0	0	0	0	0	0	0	0	0
0	3	3	-1	-2	1	1	60	62.1	115.851	0.638298	32.0213	55	16.4894	9.14894	2.55319	0.851064	0.106383	30.5	0.386473	0.37037	0.982287	0.128824	0.402576	0.161031	0	0	0.0483092	0.0161031	0.0161031	0	0	0.0966184	0.0805153	0.0322061	0.644122	0.0483092	0.0322061	1.0628	0.0805153	0.0644122	1.28824	0.128824	0.0966184	1.22383
1	3	1	-1	-1	1	-1	62	62.8	111.255	0.283401	36.6599	54.5344	15	4.23077	0.506073	0.303644	0.0202429	30.6	0.828025	0.764331	1.32166	0.175159	0.875796	0.175159	0	0	0.0796178	0.0159236	0	0	0	0.22293	0.0318471	0.0318471	1.59236	0.0318471	0.0159236	0.796178	0.0159236	0.0159236	1.59236	0.0477707	0.0318471	1.05096
1	3	3	5	3	1	1	77	78.1	105.467	0.576923	35.6593	46.4011	13.489	7.99451	1.37363	0.357143	0.137363	30.7	0.345711	0.268886	1.03713	0.0256082	0.640205	0.102433	0.0256082	0	0	0	0.0128041	0	0	0.0128041	0.0384123	0.0128041	0.435339	0.0256082	0	0	0	0	0	0.0256082	0	0
1	1	2	3	0	1	1	43	58.6	103.225	0.716724	31.4505	45.6997	15.1024	7.28669	2.96928	0.375427	0.153584	29.8	0.443686	0.392491	1.04096	0.221843	0.784983	0.153584	0	0	0.102389	0	0	0	0	0.0682594	0	0	0	0.0170648	0	0	0	0	0	0.0170648	0	0
1	1	2	1	-1	1	1	68	35.5	66.7606	1.26761	27.9718	29.5211	4.87324	2.42254	0.704225	0.197183	0.056338	30.4	0.225352	0.197183	2.42254	0	0	0.056338	0	0	0	0	0	0	0	0.084507	0	0	0	0	0	0	0	0	0	0	0	0
1	1	2	1	1	1	1	76	19.8	69.697	1.16162	25.3535	25.2525	9.49495	6.31313	2.17172	0.353535	0.151515	28.9	0.20202	0.151515	1.66667	0.10101	0	0.151515	0	0	0	0	0	0	0	0.151515	0.0505051	0	0	0.0505051	0	0	0	0	0	0.0505051	0	0
0	1	1	1	-1	1	1	80	17	117.176	0.529412	31.4118	49.4118	24.4118	9.70588	1.76471	0.588235	0.117647	30.2	0.352941	0.352941	4.88235	0.176471	3.94118	0.0588235	0	0	0.0588235	0	0	0	0	0.176471	0.0588235	0.0588235	5.88235	0	0	0	0	0	0	0	0	0
1	3	1	-1	-1	1	-1	60	36	115.444	0.555556	27.8611	58.3889	18.75	8.5	1.38889	0.472222	0.0555556	34.2	0.777778	0.722222	1.80556	0.361111	1.27778	0.277778	0	0	0.111111	0.0277778	0	0	0	0.222222	0	0	0	0.0277778	0	0	0	0	0	0.0277778	0	0
0	3	2	-1	0	1	-1	46	46.1	111.486	0.405405	35.4054	58.5135	12.2973	4.32432	0.540541	0.135135	0	30.8	0.281996	0.21692	2.1692	0.0650759	2.1692	0.0650759	0	0	0	0	0	0	0	0.0650759	0.021692	0	0	0.021692	0	0	0	0	0	0.021692	0	0
1	3	1	0	0	1	0	72	73.3	105.026	0.518135	33.8342	48.0829	13.5751	7.40933	1.60622	0.362694	0.0518135	33.1	0.436562	0.381992	1.02319	0.163711	0.682128	0.150068	0.0272851	0	0.0272851	0.0136426	0	0	0	0.122783	0.0409277	0.0272851	0.900409	0.0409277	0.0272851	0.900409	0.0136426	0.0136426	1.36426	0.0545703	0.0409277	1.03683
1	3	1	1	1	1	1	86	88.6	108.896	0.458333	36.625	49.8542	12.4375	6.72917	2.79167	0.4375	0.166667	32	0.316027	0.282167	0.857788	0.146727	0.699774	0.0677201	0	0	0.0564334	0	0.0112867	0	0	0.13544	0.0112867	0.0112867	1.12867	0.0564334	0.0225734	0.451467	0	0	0	0.0564334	0.0225734	0.451467
0	2	1	-1	0	1	-1	20	79.5	93.7358	0.81761	33.8994	45.5723	9.68553	2.30189	1.44654	0.125786	0.0503145	33.2	0.36478	0.301887	1.04403	0.0880503	1.08176	0.0754717	0	0	0.0503145	0.0125786	0	0	0	0.0880503	0.0251572	0	0	0.0251572	0	0	0.0251572	0	0	0.0503145	0	0
0	2	2	-1	0	1	-1	46	49.5	88.8081	0.909091	35.2525	42.0202	6.28283	2.88889	1.45455	0.181818	0.0808081	31.7	0.383838	0.323232	1.39394	0.161616	1.0101	0.161616	0	0	0.0808081	0	0	0	0	0.141414	0.020202	0	0	0.020202	0	0	0	0	0	0.020202	0	0
0	2	1	-4	-4	1	-1	54	39.7	94.7859	0.70529	34.4081	44.3325	10.0504	4.98741	0.302267	0.352645	0	29.1	0.881612	0.70529	2.06549	0.327456	1.73804	0.2267	0.0251889	0	0.201511	0	0.0251889	0.0251889	0	0.201511	0	0	0	0.0251889	0	0	0	0	0	0.0251889	0	0
1	2	2	0	1	1	-1	70	28.9	71.9031	1.28028	32.7682	26.782	6.47059	3.63322	0.968858	0.242215	0.0346021	30	0.138408	0.103806	1.14187	0.0692042	1.7301	0.103806	0	0	0.0346021	0	0	0	0	0.0346021	0	0	0	0.0346021	0.0346021	0	0	0	0	0.0346021	0.0346021	3.46021
0	2	3	-1	-1	1	-1	85	13.3	89.8496	0.902256	30.9774	42.7068	10.6767	2.63158	1.95489	0.075188	0.150376	28.2	1.05263	0.827068	4.81203	0.37594	4.51128	0.37594	0	0	0.150376	0	0	0	0	0.37594	0.150376	0.150376	7.5188	0	0	0	0	0	0	0	0	0
1	1	3	1	0	1	1	60	33.8	95.5325	0.56213	37.3373	45.8284	7.81065	2.95858	1.0355	0.177515	0.0295858	32.2	0.295858	0.0887574	2.95858	0.0295858	2.95858	0.177515	0	0	0	0	0.0295858	0	0	0.0591716	0.0591716	0.0295858	1.47929	0.0591716	0	0	0	0	0	0.0591716	0	0
0	1	3	2	3	1	-1	75	19.3	116.166	0.414508	32.1762	58.1347	15.9585	6.63212	2.90155	0.414508	0.15544	29.1	0.518135	0.414508	3.26425	0.103627	0	0.207254	0	0	0	0.0518135	0.0518135	0	0	0.0518135	0	0	0	0.414508	0.207254	0	0	0	0	0.414508	0.207254	2.59067
0	1	2	0	0	1	0	61	34.5	98.4638	0.927536	28.1739	49.8841	11.2174	5.33333	2.95652	0.289855	0.0869565	34.7	0.463768	0.434783	2.11594	0.26087	1.62319	0.115942	0	0	0.173913	0	0	0	0	0.0869565	0	0	0	0.0289855	0	0	0	0	0	0.0289855	0	0
1	1	1	1	2	1	-1	89	8.9	101.91	1.01124	28.8764	42.809	8.53933	13.0337	7.64045	0.786517	0.449438	33.2	0.449438	0.337079	7.52809	0.337079	7.52809	0.11236	0	0	0.11236	0	0	0	0	0.337079	0	0	0	0	0	0	0	0	0	0	0	0
0	1	1	0	-1	1	1	95	3.8	122.895	0.263158	30.5263	68.6842	16.0526	5	2.36842	0.263158	0.263158	7.42105	0.263158	0.263158	0	0.263158	0	0.263158	0	0	0	0	0	0	0	0.263158	0	0	0	0.526316	0	0	0	0	0	0.526316	0	0
1	3	2	-3	-3	1	-1	68	69.3	130.566	0.566038	27.4528	52.8302	24.6226	19.434	5.66038	1.13208	0.0943396	30.8	0.533911	0.44733	1.06782	0.0865801	0.47619	0.12987	0.01443	0	0.0577201	0	0	0	0	0.10101	0.02886	0.02886	1.443	0.02886	0	0	0	0	0	0.02886	0	0
0	3	3	0	0	1	0	73	75.1	117.473	0.322581	33.871	46.9892	18.1183	14.5161	3.60215	0.752688	0.215054	27	0.705726	0.57257	1.11851	0.0798935	0.439414	0.146471	0.0399467	0	0.0399467	0.0133156	0.0133156	0	0	0.0665779	0	0	0	0.0133156	0.0133156	1.33156	0	0	0	0.0133156	0.0133156	1.33156
1	3	1	-1	-1	1	-1	75	76.1	123.298	0.319149	27.234	66.9149	15.4255	12.234	1.17021	0.744681	0.106383	25.7	0.499343	0.420499	1.10381	0.131406	0.788436	0.105125	0	0	0.0788436	0.0131406	0	0	0	0.0394218	0	0	0	0.0131406	0.0131406	1.31406	0.0394218	0.0262812	0.86728	0.0525624	0.0394218	0.998686
0	3	3	-1	-1	1	-1	75	76.6	129.623	0.377358	28.9623	66.6038	21.5094	10.6604	1.50943	0.566038	0.0943396	33.1	0.37859	0.221932	0.770235	0.078329	0.221932	0.182768	0.0130548	0.0130548	0.0391645	0	0.0261097	0	0	0.0130548	0	0	0	0.0261097	0.0130548	0.652742	0.0130548	0	0	0.0391645	0.0130548	0.443864
1	3	1	-2	-1	1	-1	46	51.6	97.8876	0.717054	32.6163	44.3023	11.3372	5.40698	3.50775	0.290698	0.174419	26.7	0.542636	0.445736	1.68605	0.174419	1.51163	0.116279	0	0	0.0968992	0	0.0193798	0	0	0.116279	0	0	0	0.0581395	0	0	0	0	0	0.0581395	0	0
0	1	1	0	-1	1	1	53	44.8	99.9777	0.513393	39.1295	37.9911	11.0491	6.04911	5.26786	0.3125	0.223214	32.7	0.200893	0.0446429	1.11607	0	0	0.111607	0	0	0	0	0.0446429	0.0223214	0	0.133929	0	0	0	0.0446429	0	0	0.0223214	0	0	0.0669643	0	0
1	1	2	1	1	1	1	67	27.4	112.299	0.437956	35.3285	48.5036	14.8175	8.10219	5.10949	0.510949	0.255474	30.7	0.547445	0.328467	2.84672	0.0729927	3.64964	0.218978	0	0	0	0	0	0	0	0.255474	0	0	0	0	0	0	0.109489	0.0729927	2.40876	0.109489	0.0729927	2.40876
1	1	2	0	-1	1	1	76	21.8	109.817	0.321101	36.055	47.8899	17.2018	7.88991	0.458716	0.458716	0	29.8	0.59633	0.550459	4.22018	0.0917431	2.29358	0.0917431	0	0	0.0458716	0.0917431	0	0	0	0.0917431	0.0458716	0.0458716	4.58716	0	0	0	0	0	0	0	0	0
0	1	1	1	1	1	1	76	21.4	110.374	0.327103	37.2897	42.3832	14.2056	9.53271	6.63551	0.514019	0.327103	35.5	0.280374	0.186916	2.33645	0.046729	0	0.140187	0	0	0.046729	0	0	0	0	0.046729	0	0	0	0	0	0	0	0	0	0	0	0
0	1	1	-1	-2	1	1	83	18.1	111.547	0.607735	31.2155	47.9558	21.6022	8.28729	1.87845	0.552486	0.110497	28.9	0.607735	0.276243	4.41989	0.0552486	0	0.38674	0.110497	0	0	0	0	0	0	0.165746	0	0	0	0	0	0	0	0	0	0	0	0
0	1	2	-2	-1	1	-1	88	9.9	109.394	0.808081	29.4949	56.2626	14.0404	7.47475	1.21212	0.40404	0.10101	25.9	0.20202	0.10101	0	0	0	0.10101	0	0	0	0	0	0	0	0	0	0	0	0	0	0	0	0	0	0	0	0
0	3	2	0	1	1	-1	71	25.4	127.362	0.15748	37.5984	55.8661	19.2913	10.4724	3.97638	0.551181	0.19685	30.1	0.275591	0.15748	1.9685	0.0787402	1.9685	0.15748	0	0	0	0	0	0	0	0.0393701	0.0393701	0.0393701	3.93701	0.0787402	0.0393701	0	0	0	0	0.0787402	0.0393701	1.9685
1	3	2	-2	-3	1	1	76	21.4	113.178	0.373832	37.3364	43.271	16.3551	10.0935	5.79439	0.46729	0.327103	31.9	0.373832	0.280374	4.6729	0.046729	4.6729	0.046729	0	0	0	0	0	0	0	0.046729	0	0	0	0	0	0	0.0934579	0	0	0.0934579	0	0
0	3	2	-4	-4	1	-1	76	17.5	124.743	0.342857	34.9143	57.3143	21.2571	7.25714	3.65714	0.342857	0.114286	31.9	0.171429	0.171429	5.71429	0	0	0	0	0	0	0	0	0	0	0.0571429	0.0571429	0.0571429	5.71429	0	0	0	0	0	0	0	0	0
1	3	2	-1	-1	1	-1	86	12.3	118.293	0.406504	38.2114	43.9837	22.9268	11.1382	1.62602	0.650407	0.0813008	27	0.325203	0.162602	8.13008	0	0	0.162602	0.0813008	0	0	0	0	0	0	0.162602	0	0	0	0	0	0	0.0813008	0	0	0.0813008	0	0
1	3	1	1	1	1	1	90	7.1	138.451	0.140845	33.0986	61.5493	21.831	12.1127	9.85915	0.704225	0.56338	31.5	0.28169	0.140845	14.0845	0	0	0.140845	0	0	0	0	0.140845	0.140845	0	0	0	0	0	0	0	0	0	0	0	0	0	0
0	3	1	-1	-2	1	1	46	49.9	91.1423	0.721443	37.495	40.2004	9.47896	2.92585	0.320641	0.160321	0.0200401	27.9	0.741483	0.681363	1.52305	0.300601	1.2024	0.180361	0	0	0.1002	0	0	0	0	0.220441	0	0	0	0.0200401	0	0	0.1002	0.0801603	1.60321	0.12024	0.0801603	1.32265
0	1	3	1	-1	1	1	46	51.9	99.7495	0.385356	41.2717	38.1696	11.3873	6.41618	2.11946	0.423892	0.0963391	27.8	0.809249	0.732177	1.77264	0.26975	1.65703	0.0385356	0.0578035	0.0385356	0.0963391	0.0192678	0.0192678	0.0192678	0	0.134875	0.0385356	0.0192678	0.963391	0.0385356	0.0385356	0	0	0	0	0.0385356	0.0385356	1.92678
0	3	2	-4	-2	1	-1	57	36.8	96.7663	0.597826	37.962	41.6033	12.038	3.69565	0.896739	0.190217	0.0543478	30.7	0.434783	0.407609	2.71739	0.13587	2.71739	0.0271739	0.0271739	0	0.0543478	0	0	0	0	0.0815217	0.0271739	0.0271739	2.71739	0.0543478	0	0	0	0	0	0.0543478	0	0
0	1	2	0	0	1	0	70	25.2	109.563	0.119048	38.8492	51.2698	11.9841	4.56349	2.77778	0.31746	0.15873	29.9	0.277778	0.238095	1.98413	0.0793651	1.98413	0.15873	0	0	0.0396825	0	0	0	0	0.15873	0	0	0	0	0	0	0.15873	0.0396825	1.03175	0.15873	0.0396825	1.03175
0	1	3	0	1	1	-1	87	8.5	115.882	0.470588	29.8824	49.7647	21.7647	12.8235	1.17647	0.941176	0	29.1	0.470588	0.352941	7.88235	0.117647	0	0.235294	0	0	0	0	0	0	0	0	0	0	0	0	0	0	0	0	0	0	0	0
1	2	3	2	2	1	1	68	26.4	106.023	0.757576	32.8788	47.7652	13.5985	6.36364	4.69697	0.265152	0.265152	33	0.492424	0.227273	3.78788	0.0757576	3.78788	0.189394	0.0378788	0.0378788	0.0378788	0	0	0	0	0.189394	0.113636	0.0757576	2.5	0	0	0	0	0	0	0	0	0
1	2	3	6	4	1	1	69	25	111.84	0.56	29.8	56.56	15.92	5.8	3.2	0.24	0.2	31.5	0.88	0.76	3.56	0.24	4	0.16	0	0	0.04	0	0	0	0	0.08	0.04	0	0	0	0	0	0	0	0	0	0	0
1	2	3	0	0	1	0	74	21.4	107.991	0.794393	31.028	45.1869	14.2991	9.57944	7.1028	0.560748	0.280374	30.4	0.654206	0.514019	3.83178	0.140187	3.13084	0.0934579	0.140187	0.140187	0	0.140187	0	0	0	0.0934579	0	0	0	0	0	0	0	0	0	0	0	0
1	2	2	1	1	1	1	76	19.6	125.255	0.204082	35.4082	55.5612	16.9388	10.051	7.04082	0.663265	0.255102	32.2	0.255102	0.255102	3.06122	0.102041	2.55102	0.102041	0	0	0.0510204	0	0	0	0	0	0.102041	0.0510204	2.55102	0	0	0	0	0	0	0	0	0
1	2	1	0	0	1	0	77	15.8	121.646	0.506329	30.3797	51.0127	20.6329	11.5823	7.46835	0.632911	0.379747	32.8	0.822785	0.506329	3.98734	0.189873	2.08861	0.506329	0.0632911	0	0	0	0	0	0	0.126582	0.0632911	0	0	0	0	0	0	0	0	0	0	0
0	2	1	-2	-2	1	-1	79	18.9	108.889	0.529101	33.0688	47.5661	14.7619	9.36508	3.65079	0.582011	0.15873	32.5	0.529101	0.47619	4.70899	0.10582	5.29101	0.10582	0.0529101	0	0.0529101	0	0	0	0	0.10582	0.10582	0.10582	5.29101	0	0	0	0	0	0	0	0	0
0	2	1	0	0	1	0	80	15.5	110.065	0.645161	30.1935	53.9355	16.5806	6	2.77419	0.193548	0.0645161	30.7	0.387097	0.322581	2.58065	0.193548	0	0.258065	0	0	0.129032	0	0	0	0	0.193548	0	0	0	0.0645161	0	0	0	0	0	0.0645161	0	0
1	2	2	0	1	1	-1	83	16.2	107.778	0.37037	37.7778	39.1975	15.1235	8.45679	6.85185	0.432099	0.308642	30	0.246914	0.246914	3.08642	0.123457	3.08642	0.123457	0	0	0.0617284	0	0	0	0	0	0	0	0	0.185185	0.0617284	0	0	0	0	0.185185	0.0617284	2.09877
1	2	2	-1	-1	1	-1	83	13.7	127.153	0.437956	25.6204	64.4526	16.5693	15.1095	4.9635	0.875912	0.218978	29.1	0.510949	0.510949	6.27737	0.218978	4.89051	0.0729927	0	0	0	0.0729927	0	0	0	0.218978	0.0729927	0	0	0	0	0	0.145985	0.145985	7.29927	0.145985	0.145985	7.29927
1	2	2	1	1	1	1	94	3.9	121.026	0	33.3333	65.1282	12.8205	4.87179	5.12821	0.25641	0.512821	28.2	1.02564	1.02564	12.8205	0.769231	8.46154	0.512821	0	0	0.512821	0	0	0	0	0.512821	0	0	0	0.25641	0	0	0	0	0	0.25641	0	0
0	2	1	1	1	1	1	76	20.9	112.057	0.478469	32.6794	53.5885	13.1579	7.36842	4.78469	0.334928	0.191388	22	0.334928	0.191388	1.19617	0.191388	1.19617	0.239234	0	0	0	0	0	0	0	0.334928	0	0	0	0.0956938	0.0956938	0	0	0	0	0.0956938	0.0956938	4.78469
0	2	1	-1	-1	1	-1	77	21.9	100.091	1.05023	28.4932	48.4018	15.2511	4.74886	2.14612	0.228311	0.136986	30.7	0.502283	0.502283	4.56621	0.136986	4.56621	0	0	0	0.0456621	0	0	0	0	0.0913242	0.0456621	0.0456621	4.56621	0	0	0	0	0	0	0	0	0
0	2	3	2	2	1	1	81	15.7	86.5605	1.0828	30.6369	42.4204	7.32484	3.24841	1.84713	0.191083	0.127389	31.5	0.191083	0.191083	2.10191	0.191083	2.10191	0.127389	0	0	0.0636943	0	0	0	0	0.0636943	0	0	0	0.0636943	0.0636943	0	0	0	0	0.0636943	0.0636943	6.36943
1	3	2	-2	-2	1	-1	46	49.5	101.657	0.686869	32.4848	47.2727	13.0505	6.92929	1.23232	0.40404	0.040404	30.3	0.484848	0.323232	1.63636	0.10101	1.21212	0.161616	0.040404	0.020202	0.040404	0.020202	0	0	0	0.10101	0.040404	0.040404	2.0202	0.020202	0.020202	0	0.020202	0.020202	2.0202	0.040404	0.040404	2.0202
0	3	3	1	0	1	1	58	41	88.2439	1.04878	30.0488	39.2439	9.21951	6.26829	2.43902	0.365854	0.097561	31.8	0.195122	0.097561	2.43902	0.0243902	2.43902	0.0487805	0.0243902	0	0	0.0243902	0	0	0	0.0243902	0.0487805	0.0243902	1.21951	0	0	0	0	0	0	0	0	0
0	3	2	3	-2	1	1	58	35.3	111.955	0.538244	34.4193	48.6402	15.5524	9.66006	3.11615	0.594901	0.226629	31.1	0.453258	0.283286	1.983	0.0849858	1.89802	0.226629	0.0283286	0	0.0283286	0	0	0	0	0.0849858	0	0	0	0	0	0	0.0566572	0.0283286	1.41643	0.0566572	0.0283286	1.41643
1	3	3	1	2	1	-1	59	38.5	123.169	0.415584	31.4805	56.4156	21.7143	9.58442	3.55844	0.675325	0.233766	33.8	0.155844	0.0779221	0.857143	0.0519481	0	0.12987	0.025974	0	0.025974	0	0	0	0	0.025974	0	0	0	0.025974	0	0	0.0779221	0.025974	0.883117	0.103896	0.025974	0.675325
0	3	3	5	-1	1	1	62	33.8	98.8166	0.798817	32.426	38.4615	16.2426	8.3432	2.51479	0.502959	0.0887574	32.6	0.35503	0.207101	2.95858	0	0	0.118343	0	0	0	0	0	0	0	0.0295858	0	0	0	0	0	0	0	0	0	0	0	0
1	3	1	-3	-2	1	-1	63	30	117.433	0.433333	31.9333	53.9333	19.2	7.36667	4.6	0.4	0.166667	30.3	0.266667	0.266667	2.5	0.0333333	0	0.0666667	0	0	0	0	0	0	0	0	0.0333333	0	0	0	0	0	0	0	0	0	0	0
1	3	2	1	-2	1	1	68	28.2	113.014	0.744681	29.7518	45.2837	18.4043	13.1206	5.74468	0.567376	0.248227	30.8	0.460993	0.177305	1.41844	0.106383	1.17021	0.319149	0.035461	0	0	0	0.035461	0.035461	0.035461	0.141844	0	0	0	0.070922	0.035461	0	0	0	0	0.070922	0.035461	1.77305
0	3	2	5	-3	1	1	72	21.9	122.648	0.182648	35.0228	62.1461	17.3516	6.89498	1.05023	0.365297	0.0456621	26.9	0.502283	0.365297	4.01826	0.0456621	4.56621	0.182648	0	0	0.0456621	0	0	0	0	0.136986	0.0456621	0	0	0	0	0	0.0456621	0	0	0.0456621	0	0
1	3	3	-1	-1	1	-1	78	19.2	129.219	0.260417	31.9271	61.25	18.9062	11.7708	5.05208	0.677083	0.3125	30.2	0.3125	0.208333	5.20833	0	0	0	0	0	0.0520833	0	0	0	0	0.104167	0	0	0	0	0	0	0	0	0	0	0	0
1	2	3	1	1	1	1	46	48	122.812	0.458333	32.125	55.0417	19.7708	12.1042	3.3125	0.854167	0.145833	28.4	0.375	0.25	1.91667	0.0416667	2.08333	0.104167	0	0	0	0.0208333	0.0208333	0.0208333	0	0.104167	0.0208333	0.0208333	2.08333	0	0	0	0.0625	0.0625	2.08333	0.0625	0.0625	2.08333
1	2	2	0	0	1	0	65	35.8	89.6648	1.42458	24.8603	41.7598	11.5363	7.56983	2.48603	0.47486	0.167598	28.9	0.195531	0.0837989	1.87151	0	0	0.111732	0	0	0.027933	0.027933	0	0	0	0.027933	0	0	0	0.027933	0.027933	0	0	0	0	0.027933	0.027933	2.7933
0	2	2	0	0	1	0	66	28.3	113.604	0.671378	30.8127	50.0353	19.0459	9.85866	3.21555	0.706714	0.176678	27.9	0.459364	0.353357	1.41343	0.106007	0	0.24735	0	0	0.0706714	0	0.0353357	0	0	0.141343	0	0	0	0	0	0	0	0	0	0	0	0
0	2	3	-1	-1	1	-1	69	27.7	101.3	0.685921	32.1661	45.4513	13.4296	5.45126	4.15162	0.505415	0.144404	32.1	0.505415	0.397112	3.61011	0.144404	3.61011	0.108303	0.0361011	0	0.0361011	0	0.0361011	0	0	0.0722022	0.0361011	0	0	0	0	0	0	0	0	0	0	0
0	2	1	-1	-1	1	-1	70	25.5	114.118	0.392157	33.0196	52.9804	18.5098	7.05882	2.07843	0.431373	0.0784314	28.5	0.588235	0.431373	2.86275	0.117647	2.62745	0.117647	0.0392157	0	0	0	0.0392157	0	0	0.0784314	0.0392157	0.0392157	3.92157	0.0392157	0	0	0.0392157	0	0	0.0784314	0	0
0	2	1	-2	-2	1	-1	85	10.1	486.04	1.08911	137.525	194.95	83.0693	50.6931	18.7129	2.9703	0.891089	25.1	0.792079	0.39604	9.90099	0	0	0.19802	0.19802	0	0	0	0.0990099	0	0	0.0990099	0	0	0	0	0	0	0	0	0	0	0	0
0	1	3	3	1	1	1	29	50.2	114.701	0.63745	30.5578	51.7928	18.6255	10.0199	3.08765	0.498008	0.159363	32	0.318725	0.278884	1.85259	0	0	0.0398406	0	0	0.0199203	0	0.0199203	0	0	0.059761	0.0398406	0.0199203	0.996016	0.0398406	0.0199203	0	0	0	0	0.0398406	0.0199203	0.996016
1	3	2	2	1	1	1	25	24.2	111.155	0.825083	29.538	54.1584	18.6139	6.46865	1.58416	0.49505	0.0660066	30.4	0.330579	0.247934	1.36364	0.165289	1.03306	0.247934	0	0	0	0	0	0	0	0.247934	0.0413223	0.0413223	4.13223	0.123967	0.0413223	1.40496	0	0	0	0.123967	0.0413223	1.40496
1	3	1	0	0	1	0	62	63.8	116.922	0.496054	31.5558	60.4284	18.3202	5.90755	0.214205	0.417136	0.011274	29.7	0.501567	0.360502	1.22257	0.141066	0.877743	0.188088	0	0	0	0	0	0	0	0.172414	0.015674	0.015674	1.5674	0.0470219	0.015674	0.532915	0.0470219	0.031348	1.03448	0.0940439	0.0470219	0.783699
0	3	1	-1	-1	1	-1	81	84.2	107.898	0.857143	28.0612	55.5306	16.449	6.10204	0.918367	0.408163	0.0408163	24.5	0.67696	0.653207	1.0095	0.225653	0.938242	0.106888	0	0	0.118765	0.0118765	0.0118765	0	0	0.0475059	0.0118765	0.0118765	1.18765	0	0	0	0	0	0	0	0	0
1	3	1	1	1	1	1	86	88.6	92.186	0.930233	30.8837	45.0233	12.0465	2.83721	0.465116	0.0930233	0	28.7	0.406321	0.327314	0.857788	0.03386	0.756208	0.13544	0	0	0.0112867	0.0225734	0.0112867	0.0112867	0.0112867	0.0790068	0	0	0	0.112867	0.0677201	0.677201	0	0	0	0.112867	0.0677201	0.677201
1	1	3	3	2	1	1	71	22.8	111.623	0.745614	30.614	52.5	20.1316	6.31579	1.27193	0.307018	0.0438596	27.3	0.657895	0.570175	3.37719	0.394737	2.9386	0.175439	0	0	0.0438596	0	0.0438596	0	0	0.263158	0.0438596	0	0	0	0	0	0	0	0	0	0	0
0	3	2	-1	-1	1	-1	59	35.8	116.201	0.418994	34.3855	49.1061	20.9218	9.16201	2.23464	0.586592	0.0837989	34.5	0.223464	0.111732	2.7933	0.0558659	2.7933	0.0837989	0.027933	0	0	0	0	0	0	0.027933	0.027933	0.027933	2.7933	0	0	0	0	0	0	0	0	0
0	3	1	0	0	1	0	66	30.2	102.682	0.463576	33.0132	48.1126	14.5364	5.46358	1.09272	0.264901	0.0331126	29.3	0.529801	0.397351	3.04636	0.0993377	2.21854	0.0993377	0.0331126	0	0.0662252	0.0331126	0	0	0	0.13245	0.0331126	0	0	0.0662252	0.0331126	0	0	0	0	0.0662252	0.0331126	1.65563
0	3	2	4	2	1	1	69	28.7	110.453	0.801394	32.1603	49.8955	14.5645	9.09408	3.90244	0.592334	0.174216	30.4	0.313589	0.10453	2.33449	0.0348432	0	0.139373	0.0348432	0	0.0348432	0.0348432	0.0348432	0.0348432	0.0348432	0.0696864	0	0	0	0.0348432	0	0	0	0	0	0.0348432	0	0
1	3	2	-1	-1	1	-1	82	12.7	139.291	0.23622	31.1024	60.5512	29.5276	12.5197	5.27559	0.551181	0.393701	32.8	0.15748	0.15748	3.93701	0.15748	3.93701	0.0787402	0	0	0	0	0	0	0	0	0.0787402	0	0	0	0	0	0	0	0	0	0	0
0	1	1	-1	-1	1	-1	40	61.5	96.6667	0.845528	37.7561	38.9919	12.2927	5.60976	1.17073	0.373984	0.0650407	31.3	0.422764	0.325203	1.46341	0.113821	1.39837	0.130081	0	0	0.097561	0.0325203	0.0487805	0	0	0.0813008	0.0487805	0.0487805	1.62602	0.0487805	0.0162602	0	0	0	0	0.0487805	0.0162602	0.552846
1	1	2	1	0	1	1	58	38.1	85.2493	0.839895	38.2152	30.2362	9.1601	4.06824	2.72966	0.23622	0.15748	30.4	0.262467	0.183727	2.62467	0.0524934	2.62467	0.0787402	0	0	0.0262467	0.0262467	0.0524934	0	0	0.0787402	0	0	0	0.0787402	0.0787402	0	0	0	0	0.0787402	0.0787402	2.62467
1	1	2	2	1	1	1	63	33.2	116.536	0.421687	30.3614	54.3976	17.5904	9.42771	4.33735	0.63253	0.240964	29.8	0.451807	0.271084	2.68072	0.0301205	0	0.120482	0	0	0.0301205	0.0301205	0.060241	0.0301205	0	0.060241	0	0	0	0.0301205	0	0	0	0	0	0.0301205	0	0
1	2	2	-2	-2	1	-1	75	19.7	63.2995	1.01523	43.2487	15.3299	2.84264	0.862944	0	0.0507614	0	30.1	0.203046	0.203046	3.80711	0.152284	3.40102	0.0507614	0	0	0	0	0	0	0	0.0507614	0	0	0	0	0	0	0	0	0	0	0	0
1	3	1	-1	-1	1	-1	56	42.1	100	0.807601	34.1093	38.8836	15.9857	7.64846	2.56532	0.475059	0.166271	29.4	0.142518	0.142518	1.18765	0.023753	0	0.0475059	0	0	0	0.0475059	0	0	0	0.023753	0	0	0	0.023753	0.023753	0	0	0	0	0.023753	0.023753	2.3753
0	3	3	1	0	1	1	59	37.8	87.2751	1.42857	30.1852	36.2698	13.3069	5.10582	0.978836	0.238095	0.0529101	28.3	0.26455	0.185185	1.50794	0.026455	0	0.132275	0	0	0	0	0.0529101	0	0	0.10582	0	0	0	0.0793651	0.0529101	0	0	0	0	0.0793651	0.0529101	1.74603
1	3	1	0	0	1	0	63	32.9	90	1.00304	33.8602	36.3526	12.3404	5.28875	1.15502	0.364742	0.0911854	28.7	0.243161	0.121581	2.27964	0	0	0.121581	0	0	0	0.0303951	0.0911854	0.0303951	0.0303951	0.0607903	0	0	0	0.0607903	0	0	0	0	0	0.0607903	0	0
0	2	3	5	5	1	1	65	29	125.138	0.344828	32.8276	55.7241	22.3448	11.069	2.82759	0.689655	0.137931	33	0.689655	0.517241	3.2069	0.103448	2.31034	0.137931	0	0	0.0689655	0.0689655	0.103448	0.0344828	0	0.241379	0.0344828	0.0344828	3.44828	0.0689655	0.0344828	0	0.0689655	0.0344828	1.72414	0.137931	0.0689655	1.72414
1	2	2	1	1	1	1	73	21.3	110.61	0.610329	31.7371	41.8779	17.9343	10.4695	7.98122	0.704225	0.234742	30	0.422535	0.328638	4.69484	0	0	0.0938967	0	0	0.0469484	0	0	0	0	0	0	0	0	0.0469484	0.0469484	0	0	0	0	0.0469484	0.0469484	4.69484
0	2	1	-2	-2	1	-1	74	22.4	124.464	0.3125	27.0536	64.1518	22.0536	7.90179	3.03571	0.491071	0.0892857	28.9	0.982143	0.848214	3.75	0.267857	2.23214	0.223214	0	0	0	0.0892857	0	0	0	0.267857	0.0446429	0	0	0	0	0	0	0	0	0	0	0
1	2	2	0	-1	1	1	83	12.5	110.4	0.8	31.04	50.24	18.88	6.88	2.56	0.48	0.16	27.4	0.32	0.32	8	0.16	8	0	0	0	0.08	0	0	0	0	0.16	0	0	0	0	0	0	0	0	0	0	0	0
1	2	3	0	0	1	0	84	14.5	94.8966	0.689655	36.2069	33.7931	14.2069	7.10345	2.96552	0.275862	0.0689655	29.4	0.344828	0.206897	2.27586	0.137931	0	0.206897	0.0689655	0	0.0689655	0	0	0	0	0.0689655	0	0	0	0	0	0	0	0	0	0	0	0
0	2	3	-1	-1	1	-1	85	9.3	122.258	0.430108	31.828	50.5376	17.4194	13.1183	8.8172	0.860215	0.645161	29.8	0.537634	0.430108	5.37634	0.215054	0	0.322581	0	0	0	0	0	0	0	0.322581	0	0	0	0.215054	0.215054	0	0.107527	0	0	0.322581	0.215054	7.09677
1	2	3	2	2	1	1	86	8.4	113.333	0.47619	33.2143	52.9762	16.3095	6.66667	3.57143	0.238095	0.119048	30.5	0.595238	0.47619	8.92857	0	0	0.119048	0.119048	0	0	0	0	0	0	0	0	0	0	0	0	0	0	0	0	0	0	0
0	2	2	1	0	1	1	90	5.7	130.877	0.701754	24.386	58.5965	19.4737	16.6667	11.0526	1.05263	0.526316	30.5	0.175439	0.175439	17.5439	0	0	0	0	0	0	0	0	0	0	0.175439	0	0	0	0	0	0	0	0	0	0	0	0
0	2	2	1	1	1	1	97	2.6	194.615	0	13.0769	93.4615	45	18.8462	24.2308	1.15385	1.15385	29.1	0.384615	0.384615	38.4615	0	0	0	0	0	0	0	0	0	0	0	0	0	0	0.384615	0	0	0	0	0	0.384615	0	0
0	3	2	0	-1	1	1	46	50.3	83.2604	1.07356	37.4354	30.5567	7.89264	4.05567	2.24652	0.218688	0.119284	29.2	0.497018	0.298211	1.19284	0.0994036	1.59046	0.258449	0.0397614	0.0198807	0.0795229	0.0198807	0.0198807	0.0198807	0	0.0397614	0	0	0	0	0	0	0	0	0	0	0	0
0	2	2	0	0	1	0	65	30.1	98.4718	0.664452	36.5116	42.5914	10.0997	4.15282	4.45183	0.199336	0.199336	30.7	0.730897	0.664452	2.49169	0.166113	2.65781	0.199336	0	0	0.0332226	0	0	0	0	0.166113	0	0	0	0.0664452	0	0	0	0	0	0.0664452	0	0
0	2	3	5	5	1	1	65	29	125.138	0.344828	32.8276	55.7241	22.3448	11.069	2.82759	0.689655	0.137931	30.3	0.896552	0.862069	3.17241	0.172414	2.75862	0.103448	0	0	0.0689655	0	0	0	0	0.172414	0.0344828	0	0	0	0	0	0.0344828	0	0	0.0344828	0	0
0	2	3	-1	0	1	-1	75	20	112.95	0.25	35.5	56.55	15.75	3.15	1.75	0.2	0.05	31.4	0.8	0.65	5	0.1	5	0	0.05	0.05	0.05	0.1	0	0	0	0.15	0	0	0	0	0	0	0.05	0	0	0.05	0	0
0	2	2	0	-1	1	1	83	16.2	85.8642	1.2963	31.6049	37.2222	12.4074	2.59259	0.740741	0.123457	0.0617284	27.5	0.308642	0.246914	1.54321	0.185185	0	0.246914	0	0	0	0	0.0617284	0	0	0.0617284	0	0	0	0.123457	0.0617284	0	0.0617284	0.0617284	6.17284	0.185185	0.123457	4.07407
1	2	2	0	-1	1	1	83	12.5	110.4	0.8	31.04	50.24	18.88	6.88	2.56	0.48	0.16	26.9	0.4	0.24	8	0.16	8	0.16	0.08	0	0	0	0	0	0	0.08	0.08	0	0	0	0	0	0.16	0.08	4	0.16	0.08	4
1	2	2	1	1	1	1	46	52.2	86.8582	0.881226	35.2107	35.7663	8.56322	4.27203	2.16475	0.191571	0.114943	31.8	0.498084	0.344828	1.37931	0.249042	1.62835	0.210728	0	0	0.0383142	0	0	0	0	0.191571	0.0191571	0.0191571	1.91571	0.0383142	0.0191571	0	0	0	0	0.0383142	0.0191571	0.957854
1	2	1	0	-1	1	1	46	47	96.3617	0.978723	29.617	45.4468	12.5745	5.2766	2.46809	0.276596	0.12766	31.5	0.361702	0.297872	1.21277	0.255319	1.06383	0.148936	0	0	0.0425532	0	0	0	0	0.212766	0	0	0	0.0212766	0.0212766	0	0.0425532	0.0212766	1.06383	0.0638298	0.0425532	1.40426
0	2	3	3	3	1	1	62	31.3	78.8179	1.4377	31.6613	35.1438	6.35783	2.9393	1.27796	0.159744	0.0638978	30.4	0.223642	0.127796	1.59744	0.127796	1.59744	0.127796	0	0	0	0	0	0	0	0.0958466	0	0	0	0.0319489	0.0319489	0	0	0	0	0.0319489	0.0319489	3.19489
0	2	2	-2	0	1	-1	64	34.3	99.2711	0.845481	31.0787	41.0204	14.2566	9.27114	2.82799	0.495627	0.174927	31.3	0.437318	0.408163	1.86589	0.291545	1.74927	0.174927	0.0291545	0	0.0874636	0	0	0	0	0.0874636	0	0	0	0	0	0	0	0	0	0	0	0
0	2	2	0	0	1	0	74	21.1	103.318	0.758294	33.8389	44.8815	13.1754	6.49289	4.21801	0.379147	0.14218	31.7	0.56872	0.473934	2.8436	0.331754	2.70142	0.28436	0.0473934	0	0.0947867	0	0	0	0	0.236967	0.0947867	0.0947867	4.73934	0.14218	0.0947867	0	0	0	0	0.14218	0.0947867	3.12796
1	2	1	2	1	1	1	75	22.7	108.282	0.61674	31.1894	51.2775	17.1806	5.4185	2.59912	0.176211	0.176211	30.3	0.220264	0.176211	2.20264	0.0881057	2.20264	0.0881057	0	0	0.0440529	0	0	0	0	0.0881057	0	0	0	0.0440529	0	0	0	0	0	0.0440529	0	0
1	2	1	-2	-1	1	-1	60	35.6	101.545	0.758427	35.5056	46.7978	9.04494	5.78652	3.65169	0.308989	0.11236	33.4	0.308989	0.224719	1.76966	0.0842697	1.88202	0.11236	0	0	0.0280899	0	0	0	0	0	0.0280899	0	0	0.11236	0.0561798	0	0.0280899	0	0	0.140449	0.0561798	1.1236
1	2	3	-1	0	1	-1	64	34	92.2647	1	34.0588	42	9.79412	3.79412	1.64706	0.205882	0.0882353	29.4	0.294118	0.235294	1.85294	0.0294118	0	0.117647	0	0	0	0	0	0	0	0.0294118	0	0	0	0.176471	0.147059	0	0	0	0	0.176471	0.147059	2.47059
1	2	1	1	0	1	1	65	30	104.967	0.7	33.8667	41.1333	14.2667	9.73333	5.23333	0.566667	0.266667	31.6	0.466667	0.366667	1.5	0.133333	1.66667	0.3	0	0	0.133333	0.0333333	0	0	0	0.166667	0	0	0	0.1	0.0333333	0	0.0666667	0.0666667	3.33333	0.166667	0.1	2
1	2	2	0	1	1	-1	66	31	85.1935	0.580645	37.8387	37.6774	5.67742	2.29032	1.09677	0.129032	0.0645161	30.4	0.258065	0.225806	1.83871	0.0967742	1.06452	0.129032	0	0	0.0322581	0.0322581	0.0322581	0	0	0.0322581	0	0	0	0.225806	0.0967742	0	0	0	0	0.225806	0.0967742	1.35484
0	2	2	-1	-1	1	-1	70	25.7	130.311	0.428016	27.0428	64.7471	27.5097	10.2335	0.350195	0.7393	0.0389105	33.4	0.428016	0.272374	1.67315	0.0389105	3.89105	0.311284	0.0389105	0	0.0389105	0	0	0	0	0.0389105	0.077821	0	0	0	0	0	0.116732	0.077821	2.56809	0.116732	0.077821	2.56809
0	2	3	-1	-1	1	-1	80	16.6	103.253	0.843373	33.0723	45.3012	15.4819	5.72289	2.83133	0.301205	0.180723	34	0.180723	0.180723	4.03614	0.060241	0	0.060241	0	0	0.060241	0	0	0	0	0	0	0	0	0.120482	0.060241	0	0	0	0	0.120482	0.060241	3.01205
1	3	2	-4	-3	1	-1	46	47.2	103.242	0.59322	33.5381	47.3517	13.9195	5.65678	2.1822	0.338983	0.127119	29.6	0.59322	0.444915	1.41949	0.105932	1.69492	0.254237	0.105932	0	0.105932	0.0211864	0.0211864	0	0	0	0	0	0	0	0	0	0	0	0	0	0	0
0	3	1	-3	-2	1	-1	61	32.2	104.41	0.869565	29.3789	52.764	12.9193	7.3913	1.08696	0.496894	0.0621118	27.4	0.559006	0.434783	2.67081	0.15528	1.86335	0.0931677	0.0310559	0.0310559	0.0931677	0.0931677	0.0931677	0.0310559	0	0.0310559	0	0	0	0	0	0	0	0	0	0	0	0
1	3	3	0	-1	1	1	63	31.2	114.872	0.576923	28.4615	59.391	15.0641	8.10897	3.26923	0.544872	0.160256	30.8	0.352564	0.224359	2.27564	0	0	0.128205	0	0	0.0320513	0.0320513	0.0320513	0	0	0.0320513	0.0320513	0	0	0.0320513	0.0320513	0	0	0	0	0.0320513	0.0320513	3.20513
1	3	1	-1	-1	1	-1	65	29.6	119.426	0.709459	24.1216	67.1959	18.0068	7.97297	1.41892	0.540541	0.0675676	32.2	0.337838	0.202703	2.26351	0.0337838	3.37838	0.168919	0.0337838	0	0	0	0.0675676	0	0	0.0337838	0	0	0	0.0337838	0.0337838	0	0	0	0	0.0337838	0.0337838	3.37838
0	3	3	-1	0	1	-1	68	28.9	103.391	0.622837	36.1938	43.8408	15.4325	5.19031	2.11073	0.242215	0.103806	29.8	0.415225	0.276817	2.59516	0.17301	2.07612	0.17301	0	0	0	0	0	0	0	0.103806	0	0	0	0.138408	0.0692042	0	0.0692042	0.0692042	3.46021	0.207612	0.138408	2.28374
0	3	1	-3	-2	1	-1	77	17.6	117.386	0.625	32.0455	50.4545	22.6705	6.70455	4.88636	0.340909	0.170455	32.5	0.340909	0.227273	4.26136	0.113636	2.84091	0.170455	0	0	0	0	0	0	0	0	0	0	0	0.113636	0	0	0	0	0	0.113636	0	0
0	3	2	-1	-1	1	-1	82	15	106.2	0.933333	31.8667	40.1333	21.0667	9.26667	2.93333	0.666667	0.133333	30.8	0.466667	0.2	6.66667	0	0	0.2	0	0	0	0	0.133333	0.0666667	0	0	0	0	0	0.0666667	0	0	0	0	0	0.0666667	0	0
0	3	1	-2	-2	1	-1	83	11.2	123.304	0.535714	33.6607	51.25	19.2857	13.8393	4.73214	0.803571	0.357143	29.2	0.178571	0.178571	8.92857	0	0	0	0	0	0	0	0	0	0	0	0.0892857	0	0	0	0	0	0	0	0	0	0	0
1	2	3	1	0	1	1	76	19.2	100.521	0.833333	31.6667	47.5	13.9062	4.73958	1.875	0.3125	0.15625	27.9	0.729167	0.572917	4.73958	0	0	0.208333	0	0	0.0520833	0	0	0	0	0.104167	0	0	0	0	0	0	0	0	0	0	0	0
1	2	2	-1	-1	1	-1	82	15.6	124.487	0.25641	33.5897	65.4487	16.4744	5.38462	3.33333	0.320513	0.128205	28.8	0.833333	0.769231	5.89744	0.0641026	0	0.0641026	0.0641026	0	0.128205	0	0	0	0	0.128205	0	0	0	0.192308	0.0641026	0	0	0	0	0.192308	0.0641026	2.17949
0	3	2	5	-3	1	1	66	28.1	110.569	0.640569	33.0249	52.242	13.6299	5.8363	5.23132	0.284698	0.213523	36.2	0.177936	0.0711744	3.55872	0	0	0.106762	0	0	0	0	0	0	0	0	0	0	0	0	0	0	0	0	0	0	0	0
1	3	2	-1	-1	1	-1	82	15.4	116.688	0.25974	33.3766	52.5974	15.1299	8.37662	6.94805	0.454545	0.25974	32.2	0.779221	0.519481	6.49351	0.194805	6.49351	0.194805	0.12987	0	0.12987	0.0649351	0	0	0	0.25974	0.12987	0.12987	6.49351	0	0	0	0	0	0	0	0	0
0	3	1	0	1	1	-1	46	50.8	115.492	0.492126	34.8228	55.8465	13.3465	6.75197	4.23228	0.393701	0.255906	30.5	0.354331	0.275591	1.12205	0.137795	0.570866	0.15748	0	0	0.0590551	0	0	0	0	0.137795	0.0393701	0.019685	0.984252	0.0984252	0.019685	0	0.019685	0.019685	1.9685	0.11811	0.0393701	0.669291
0	3	1	-1	1	1	-1	75	18.4	128.424	0.543478	27.1196	61.4674	24.6739	14.2391	0.380435	0.923913	0	26.1	0.326087	0.271739	3.26087	0.163043	3.6413	0.163043	0	0	0.163043	0	0	0	0	0.0543478	0	0	0	0	0	0	0	0	0	0	0	0
0	1	1	5	3	1	1	65	29.2	107.089	0.616438	32.5	49.5205	16.1301	6.23288	2.08904	0.410959	0.0684932	28.7	0.410959	0.342466	2.73973	0.171233	2.05479	0.10274	0	0	0.0684932	0	0.0342466	0.0342466	0.0342466	0.0342466	0	0	0	0	0	0	0	0	0	0	0	0
1	1	3	1	1	1	1	73	21.5	116.233	0.465116	32.4186	52.3256	16.7442	10.7442	3.53488	0.465116	0.232558	29.5	0.418605	0.418605	1.02326	0.372093	0.604651	0.325581	0	0	0.139535	0	0	0	0	0.186047	0	0	0	0.0930233	0.0930233	0	0.0465116	0.0465116	4.65116	0.139535	0.139535	4.65116
0	1	3	3	3	1	1	75	18.6	119.516	0.537634	28.4409	58.1183	20	6.93548	5.53763	0.430108	0.322581	28.9	0.752688	0.698925	4.94624	0.215054	4.03226	0.107527	0	0	0.107527	0	0	0	0	0.107527	0	0	0	0.0537634	0	0	0	0	0	0.0537634	0	0
1	1	3	1	1	1	1	86	12.2	110.082	0.57377	32.1311	50.1639	15.2459	9.09836	2.95082	0.327869	0.245902	29.5	0.491803	0.327869	4.09836	0.163934	4.09836	0.327869	0	0	0.0819672	0	0	0	0	0.245902	0.0819672	0.0819672	8.19672	0	0	0	0.0819672	0.0819672	8.19672	0.0819672	0.0819672	8.19672
0	1	3	1	1	1	1	87	11.1	122.072	0.630631	27.2973	66.9369	18.5586	6.21622	2.43243	0.36036	0.0900901	30.6	0.27027	0.27027	6.03604	0.0900901	9.00901	0.0900901	0	0	0	0.0900901	0	0	0	0	0	0	0	0.0900901	0.0900901	0	0	0	0	0.0900901	0.0900901	9.00901
1	3	3	0	1	1	-1	60	37.1	88.2749	0.781671	34.9057	39.6765	9.27224	2.91105	0.727763	0.215633	0.0269542	30.3	0.431267	0.350404	2.07547	0.161725	1.34771	0.161725	0	0	0.0808625	0	0	0	0	0.134771	0.0808625	0.0269542	0.916442	0.0269542	0.0269542	0	0	0	0	0.0269542	0.0269542	2.69542
1	3	1	0	0	1	0	63	32.7	103.272	0.58104	33.211	49.1437	13.3639	4.86239	2.14067	0.30581	0.0917431	30.2	0.978593	0.88685	2.84404	0.30581	2.44648	0.0917431	0	0	0.0917431	0	0.030581	0	0	0.183486	0.030581	0	0	0.030581	0.030581	0	0	0	0	0.030581	0.030581	3.0581
0	3	1	0	0	1	0	74	25	96.44	0.72	32.04	50.36	8.6	3.76	0.92	0.2	0.08	28.2	0.2	0.08	0	0.04	0	0.16	0	0	0.04	0	0	0	0	0.08	0.08	0.04	2	0.04	0.04	0	0	0	0	0.04	0.04	4
0	3	2	0	-1	1	1	76	19.6	97.602	0.714286	36.6837	36.6837	16.0714	5.15306	2.29592	0.357143	0.102041	28	0.510204	0.459184	3.41837	0.306122	2.55102	0.153061	0	0	0.102041	0.0510204	0	0	0	0.153061	0.0510204	0	0	0.0510204	0.0510204	0	0	0	0	0.0510204	0.0510204	5.10204
0	3	2	0	1	1	-1	81	16.5	105.091	0.484848	36.7879	46.7879	13.5758	5.87879	1.57576	0.242424	0.121212	29.1	0.484848	0.424242	0.848485	0.363636	1.0303	0.424242	0	0	0.121212	0	0	0	0	0.121212	0	0	0	0	0	0	0	0	0	0	0	0
0	3	1	-1	-1	1	-1	84	14	119.929	0.642857	31.7857	52.5714	22.9286	9.28571	2.71429	0.357143	0.214286	26.6	0.428571	0.357143	7.14286	0.0714286	7.14286	0	0	0	0	0	0	0	0	0.0714286	0	0	0	0	0	0	0	0	0	0	0	0
1	2	2	2	1	1	1	58	40.5	85.284	1.06173	33.2593	34.1481	10.0494	4.83951	1.95062	0.246914	0.123457	30.9	0.395062	0.123457	1.48148	0.0246914	0	0.246914	0	0	0	0	0.0987654	0.0493827	0.0493827	0.0987654	0.0493827	0.0493827	2.46914	0.123457	0.0493827	0	0	0	0	0.123457	0.0493827	0.987654
1	2	1	-1	-1	1	-1	59	40.2	85.6219	0.671642	41.8657	34.1294	6.21891	2.48756	0.248756	0.149254	0	26.1	0.223881	0.0497512	1.24378	0.0248756	0	0.199005	0	0	0	0	0.0995025	0	0	0.0497512	0	0	0	0.0995025	0.0746269	0	0	0	0	0.0995025	0.0746269	1.89055
1	2	3	2	1	1	1	63	32.6	94.3558	0.736196	35.6442	40.5521	10.4908	5.79755	1.13497	0.276074	0.0613497	27.2	0.306748	0.276074	1.34969	0.153374	1.22699	0.184049	0	0	0.0306748	0	0.0306748	0.0306748	0.0306748	0.0613497	0	0	0	0.0306748	0.0306748	0	0	0	0	0.0306748	0.0306748	3.06748
0	2	1	1	1	1	1	76	20.8	94.5673	1.20192	30.8654	36.8269	12.5481	11.2019	1.875	0.625	0.0961538	26.6	0.528846	0.240385	2.88462	0.192308	2.40385	0.336538	0	0	0.0961538	0	0.0480769	0	0	0.288462	0.0961538	0.0480769	2.40385	0.0961538	0.0480769	0	0	0	0	0.0961538	0.0480769	2.40385
0	2	3	2	2	1	1	76	20.9	112.057	0.478469	32.6794	53.5885	13.1579	7.36842	4.78469	0.334928	0.191388	23.6	0.717703	0.239234	3.82775	0.0956938	2.39234	0.334928	0	0	0.0956938	0	0.0478469	0.0478469	0	0.191388	0.0956938	0.0956938	4.78469	0.0478469	0.0478469	0	0	0	0	0.0478469	0.0478469	4.78469
0	3	2	-2	-1	1	-1	60	61.8	110.347	0.378549	39.0852	48.2334	10.3155	7.25552	5.11041	0.473186	0.315457	28.2	0.453074	0.307443	1.01942	0.210356	0.873786	0.194175	0	0	0.0647249	0.0161812	0.0161812	0	0	0.177994	0.0323625	0.0323625	1.61812	0.0323625	0	0	0	0	0	0.0323625	0	0
1	3	1	-1	-1	1	-1	68	69.1	109.1	0.22508	39.3248	50.836	10.7395	5.94855	1.99357	0.450161	0.128617	30.1	0.477569	0.434153	1.25904	0.0868307	0.969609	0.0723589	0	0	0.0144718	0	0.0144718	0	0	0.115774	0	0	0	0	0	0	0.0289436	0.0144718	0.723589	0.0289436	0.0144718	0.723589
1	3	3	2	2	1	1	69	70.8	111.693	0.42328	33.5979	56.9312	14.8677	5.18519	0.687831	0.31746	0.0529101	25.7	0.550847	0.409605	0.974576	0.0706215	0.282486	0.240113	0.0141243	0	0.0141243	0	0.0282486	0.0141243	0	0.0847458	0.0141243	0.0141243	1.41243	0.155367	0.0423729	0.39548	0	0	0	0.155367	0.0423729	0.39548
0	3	1	-1	-1	1	-1	82	82.4	96.5244	0.243902	41.5854	38.0488	7.9878	4.32927	4.32927	0.243902	0.182927	26.4	0.606796	0.533981	1.04369	0.169903	0.776699	0.109223	0.0364078	0.0121359	0.0970874	0.0242718	0	0	0	0.0485437	0.0242718	0.0242718	1.21359	0.0121359	0	0	0.0242718	0.0121359	0.606796	0.0364078	0.0121359	0.412621
1	3	2	2	2	1	1	86	34.5	89.2391	0.652174	39.1848	34.6739	10.8152	3.36957	0.434783	0.217391	0	31.7	0.405797	0.173913	1.94203	0.0869565	0.956522	0.289855	0	0	0.057971	0	0.0289855	0	0	0.0869565	0.0289855	0	0	0.144928	0.0869565	0	0.057971	0.057971	2.89855	0.202899	0.144928	2.08696
0	3	2	-2	-2	1	-1	46	48.9	119.55	0.572597	31.3088	53.3742	22.1063	9.36605	2.82209	0.613497	0.122699	30.1	0.224949	0.122699	1.69734	0.0408998	1.02249	0.102249	0	0	0.0204499	0	0	0	0	0.122699	0.0408998	0.0204499	1.02249	0.0204499	0.0204499	0	0	0	0	0.0204499	0.0204499	2.04499
0	3	2	-6	-4	1	-1	68	24.9	122.088	0.60241	30.0803	54.0562	21.3655	11.245	4.6988	0.522088	0.281124	30.5	0.441767	0.240964	2.69076	0.0803213	2.00803	0.240964	0	0	0	0	0.0401606	0	0	0.120482	0	0	0	0	0	0	0	0	0	0	0	0
0	3	3	0	0	1	0	81	15.4	113.377	0.324675	33.3766	47.1429	17.9221	9.28571	5.32468	0.649351	0.324675	32.6	0.12987	0.0649351	6.49351	0	0	0.0649351	0	0	0	0	0	0	0	0.0649351	0.0649351	0.0649351	6.49351	0	0	0	0	0	0	0	0	0
1	3	1	1	2	1	-1	81	15.6	118.59	1.08974	28.8462	49.4231	20.0641	10.7692	8.46154	0.576923	0.25641	30.1	0.0641026	0.0641026	6.41026	0	0	0	0	0	0	0	0	0	0	0	0	0	0	0	0	0	0	0	0	0	0	0
1	1	3	1	-1	1	1	46	52.4	99.2939	0.763359	32.0992	47.9771	13.3015	4.21756	0.935115	0.19084	0.0381679	30.9	0.28626	0.19084	1.52672	0.0381679	0	0.114504	0	0	0.0381679	0	0.019084	0	0	0.0572519	0.0381679	0.0381679	1.9084	0.019084	0	0	0.0381679	0.019084	0.954198	0.0572519	0.019084	0.648855
1	1	3	1	0	1	1	55	39.4	104.619	0.659898	32.7919	46.2437	15.8122	6.67513	2.43655	0.456853	0.177665	29	0.329949	0.253807	1.01523	0.0507614	0	0.203046	0	0	0	0	0.0253807	0.0253807	0	0.0507614	0	0	0	0.0253807	0.0253807	0	0.0253807	0	0	0.0507614	0.0253807	1.26904
0	1	1	-1	-2	1	1	56	42.5	101.341	0.682353	32.5412	44.1647	14.0706	6.98824	2.89412	0.329412	0.117647	30.5	0.188235	0.0470588	2.35294	0	0	0.117647	0	0	0	0	0.0941176	0.0235294	0.0235294	0.0235294	0	0	0	0	0	0	0	0	0	0	0	0
1	1	2	-1	-2	1	1	64	35.2	86.6193	0.795455	32.7557	39.3466	9.11932	3.46591	1.13636	0.142045	0.0852273	29.4	0.0852273	0.0568182	2.84091	0	0	0	0	0	0	0	0	0	0	0.0284091	0	0	0	0.0568182	0	0	0	0	0	0.0568182	0	0
0	1	2	-2	-2	1	-1	69	28.8	97.3958	0.9375	29.9653	40.9722	15.5556	8.15972	1.80556	0.416667	0.104167	28.4	0.173611	0.173611	1.38889	0.0694444	0	0.104167	0	0	0.0347222	0	0	0	0	0.0347222	0	0	0	0.0347222	0.0347222	0	0	0	0	0.0347222	0.0347222	3.47222
1	1	3	0	0	1	0	74	22.2	102.252	0.675676	34.4144	48.8288	11.1261	4.27928	2.92793	0.135135	0.225225	29.7	0.135135	0.045045	4.5045	0	0	0.0900901	0.045045	0	0	0	0	0	0	0.0900901	0	0	0	0.0900901	0	0	0	0	0	0.0900901	0	0
0	1	2	2	1	1	1	77	19	125.316	0.473684	29.5263	55.7368	17.7895	18.2632	3.52632	0.842105	0.263158	29.1	0.473684	0.315789	3.52632	0.0526316	0	0.105263	0	0	0	0	0.0526316	0.0526316	0	0.0526316	0	0	0	0.157895	0.0526316	0	0	0	0	0.157895	0.0526316	1.78947
1	1	1	-1	0	1	-1	82	22.9	80.524	1.0917	29.345	36.7249	9.47598	3.23144	0.655022	0.218341	0.0436681	28.5	0.131004	0.0436681	4.36681	0	0	0.0436681	0	0	0	0	0	0	0	0	0	0	0	0	0	0	0	0	0	0	0	0
0	1	3	5	4	1	1	88	5.3	121.887	0.754717	25.6604	48.3019	30.1887	11.8868	5.09434	0.943396	0.377358	27	0.188679	0.188679	18.8679	0.188679	18.8679	0	0	0	0.188679	0.188679	0	0	0	0	0.188679	0	0	0.188679	0	0	0	0	0	0.188679	0	0
0	1	1	-1	-1	1	-1	32	50.8	98.8386	0.944882	28.3858	46.4173	12.2441	5.51181	5.33465	0.374016	0.216535	35.5	0.334646	0.19685	1.37795	0.0590551	1.9685	0.177165	0	0	0	0.019685	0.0393701	0.0393701	0.019685	0.0787402	0.019685	0	0	0.177165	0.0787402	0	0.0393701	0.019685	0.984252	0.216535	0.0984252	0.905512
1	3	1	-1	0	1	-1	18	17.3	125.722	0.360825	29.2784	70.8247	20.6701	4.53608	0	0.309278	0	33.8	0.520231	0.462428	3.64162	0.115607	2.89017	0.231214	0	0	0	0	0	0	0	0	0	0	0	0	0	0	0	0	0	0	0	0
0	3	1	-1	-1	1	-1	68	68	89.5122	0.731707	32.8049	40.6707	11.6463	3.65854	0	0.121951	0	31.6	0.426471	0.338235	1.14706	0.117647	0.558824	0.132353	0.0147059	0	0.0441176	0.0147059	0	0	0	0.191176	0.0294118	0.0294118	1.47059	0.0294118	0.0147059	0.735294	0	0	0	0.0294118	0.0147059	0.735294
1	3	3	0	1	1	-1	78	79.2	104.408	0.723684	32.1053	53.8158	15.7895	1.90789	0	0.0657895	0	23.6	0.391414	0.366162	1.08586	0.138889	0.808081	0.0505051	0	0	0.0126263	0	0.0126263	0	0	0.0757576	0.0252525	0	0	0	0	0	0.0252525	0	0	0.0252525	0	0
1	3	2	-3	-3	1	-1	84	86.4	122.396	0.46875	28.5417	70.3646	17.3438	5.67708	0	0.3125	0	27.6	0.497685	0.451389	1.00694	0.185185	0.798611	0.0925926	0.0115741	0	0.104167	0.0347222	0.0115741	0.0115741	0	0.127315	0.0231481	0.0231481	1.15741	0	0	0	0	0	0	0	0	0
1	3	1	-1	-1	1	-1	85	85.5	102.054	0.756757	32.0811	50.2162	15.2703	3.56757	0.135135	0.162162	0	27.1	0.584795	0.51462	0.877193	0.163743	0.502924	0.140351	0.0233918	0	0.0935673	0.0233918	0	0	0	0.0818713	0	0	0	0.0467836	0.0233918	0.584795	0.0116959	0.0116959	1.16959	0.0584795	0.0350877	0.701754
0	3	2	-2	-2	1	-1	86	87.6	123.75	0.5	28	81	11.75	1.75	0.75	0	0	24.4	0.422374	0.319635	0.810502	0.125571	0.410959	0.159817	0	0	0.0913242	0	0.0114155	0	0	0.194064	0.0570776	0.0456621	0.913242	0.0456621	0.0114155	0.296804	0	0	0	0.0456621	0.0114155	0.296804
0	3	3	0	1	1	-1	88	89.5	117.413	0.599369	29.0221	62.3028	19.9369	5.33123	0.22082	0.315457	0	25	0.357542	0.223464	0.726257	0.0558659	0.670391	0.156425	0.0223464	0	0.0335196	0.0111732	0	0	0	0.0782123	0	0	0	0.0223464	0.0111732	0.558659	0	0	0	0.0223464	0.0111732	0.558659
1	1	2	5	3	1	1	56	37.4	108.209	0.641711	34.7326	49.8663	11.7914	6.84492	4.30481	0.427807	0.26738	33.4	0.427807	0.240642	2.08556	0	0	0.160428	0	0	0	0.0802139	0.0802139	0.026738	0.026738	0.0802139	0.026738	0	0	0.0802139	0	0	0	0	0	0.0802139	0	0
0	1	2	3	3	1	1	59	12.2	82.8689	1.14754	35.9836	31.9672	5.98361	7.29508	0.655738	0.327869	0	26.2	0.245902	0.163934	0	0	0	0.245902	0	0	0	0	0.0819672	0	0	0.163934	0	0	0	0	0	0	0	0	0	0	0	0
1	1	2	3	1	1	1	65	31.3	108.946	0.670927	37.1246	43.9936	14.0256	9.74441	3.38658	0.543131	0.223642	31.6	0.638978	0.479233	2.77955	0.159744	2.55591	0.223642	0.0319489	0	0	0	0	0	0	0.159744	0.0638978	0.0319489	1.59744	0.0319489	0.0319489	0	0	0	0	0.0319489	0.0319489	3.19489
1	1	1	-1	-1	1	-1	67	32.4	101.358	0.740741	32.4074	47.1914	11.9753	6.54321	2.53086	0.401235	0.185185	30.4	0.216049	0.0925926	3.08642	0.0308642	3.08642	0.0925926	0	0	0.0308642	0	0.0308642	0	0	0.154321	0.0308642	0.0308642	3.08642	0.0925926	0.0308642	0	0	0	0	0.0925926	0.0308642	1.04938
1	1	1	3	3	1	1	46	48.2	129.751	0.207469	31.6183	60.1245	24.5021	9.43983	3.83817	0.622407	0.165975	30.7	0.705394	0.580913	1.639	0.145228	0.892116	0.207469	0.0207469	0	0.0622407	0.0207469	0	0	0	0.0414938	0.0207469	0	0	0	0	0	0	0	0	0	0	0
1	1	2	3	3	1	1	74	22.3	113.094	0.627803	34.1704	48.1166	14.7534	7.89238	7.53363	0.44843	0.44843	32.7	0.313901	0.179372	3.36323	0.044843	0	0.179372	0	0	0	0	0	0	0	0.179372	0.044843	0.044843	4.4843	0	0	0	0	0	0	0	0	0
0	1	1	1	0	1	1	12	95.8	98.6743	0.709812	37.3695	39.3424	10.1983	5.8977	5.15658	0.292276	0.229645	33.6	0.375783	0.187891	0.751566	0.0417537	0.521921	0.187891	0.0313152	0.0104384	0.0104384	0.0104384	0.0521921	0.0313152	0	0.167015	0.0521921	0.0521921	1.04384	0.0417537	0.0208768	0	0.0417537	0.0208768	0.521921	0.0835073	0.0417537	0.521921
1	1	3	1	3	1	-1	53	41.7	121.631	0.359712	30.8873	53.1655	22.3981	10.7914	4.02878	0.695444	0.191847	32.3	0.431655	0.215827	1.60671	0.0239808	0	0.263789	0.0239808	0	0.0239808	0	0.0479616	0	0	0.0239808	0	0	0	0	0	0	0.0959233	0.0479616	1.19904	0.0959233	0.0479616	1.19904
1	1	3	4	2	1	1	55	37.4	86.0695	0.909091	36.9786	34.3316	8.79679	3.82353	1.25668	0.187166	0.0802139	33.6	0.508021	0.240642	2.37968	0.026738	2.6738	0.240642	0.0802139	0.026738	0	0.026738	0.0802139	0.0802139	0.0534759	0.0802139	0.026738	0	0	0.026738	0	0	0	0	0	0.026738	0	0
0	1	2	0	0	1	0	61	34.4	90.7558	0.784884	37.1221	32.0058	9.59302	7.2093	4.0407	0.406977	0.232558	33.4	0.581395	0.377907	2.23837	0	0	0.203488	0.0581395	0.0290698	0.0290698	0.0581395	0.0581395	0.0290698	0	0.0581395	0	0	0	0.0290698	0.0290698	0	0	0	0	0.0290698	0.0290698	2.90698
1	1	1	-1	-1	1	-1	62	34.6	85.7225	0.83815	35.896	31.5029	8.72832	6.6185	2.10983	0.317919	0.0867052	28.7	0.375723	0.17341	2.39884	0.0578035	1.44509	0.144509	0.0867052	0	0	0	0.0289017	0	0	0.0867052	0.0578035	0.0289017	1.44509	0.0289017	0.0289017	0	0	0	0	0.0289017	0.0289017	2.89017
1	1	3	1	0	1	1	64	33	123.758	0.212121	32.3636	70.4242	16.8182	3.84848	0.0909091	0.242424	0	29.6	0.484848	0.30303	2.72727	0	0	0.181818	0.0606061	0	0	0.030303	0.030303	0	0	0.121212	0.0606061	0.030303	1.51515	0	0	0	0.030303	0.030303	3.0303	0.030303	0.030303	3.0303
1	1	2	3	3	1	1	66	30.4	96.3487	0.559211	40.9211	32.9934	10.0658	6.61184	5.23026	0.394737	0.230263	31.5	0.427632	0.230263	1.875	0.0986842	2.20395	0.263158	0.0986842	0.0328947	0	0.0328947	0.0328947	0.0328947	0	0.131579	0	0	0	0	0	0	0	0	0	0	0	0
0	1	2	1	0	1	1	67	30.3	101.419	0.825083	35.2805	41.7822	13.0363	6.23762	4.25743	0.39604	0.165017	30.3	0.49505	0.132013	1.65017	0.0330033	0	0.264026	0.0660066	0.0330033	0.0660066	0	0.0330033	0.0330033	0.0330033	0.0990099	0.0330033	0.0330033	3.30033	0.0660066	0.0330033	0	0	0	0	0.0660066	0.0330033	1.65017
1	1	2	0	2	1	-1	70	25.5	83.4118	1.13725	34.7451	29.098	8.19608	6.15686	4.07843	0.27451	0.235294	27.1	0.627451	0.431373	2.86275	0.0392157	0	0.196078	0	0	0	0	0	0	0	0.156863	0.0392157	0.0392157	3.92157	0	0	0	0.0784314	0	0	0.0784314	0	0
0	1	2	0	0	1	0	73	27.7	80.5054	1.33574	31.8412	27.9783	12.2383	4.47653	2.59928	0.108303	0.180505	28.8	0.433213	0.216606	2.41877	0.0722022	3.61011	0.252708	0.108303	0.0361011	0.0361011	0	0	0	0	0.0722022	0	0	0	0	0	0	0	0	0	0	0	0
0	1	3	2	1	1	1	79	18	99.7778	0.777778	37.2222	33.9444	8.72222	10.3889	8.77778	0.555556	0.277778	31.5	0.222222	0.166667	5.55556	0.0555556	5.55556	0	0.0555556	0.0555556	0.0555556	0	0	0	0	0	0	0	0	0	0	0	0	0	0	0	0	0
0	1	1	2	2	1	1	81	20	100.05	0.95	34.15	35.9	18.1	8.25	2.7	0.6	0.15	29.6	0.55	0.3	4.15	0	0	0.25	0	0	0	0	0.05	0	0	0	0.05	0.05	5	0	0	0	0.1	0.05	2.5	0.1	0.05	2.5
0	1	1	0	0	1	0	81	18.4	100.435	0.706522	38.6957	37.0652	10.5435	8.36957	5.05435	0.543478	0.326087	31.5	0.434783	0.108696	5.43478	0	0	0.326087	0.0543478	0	0	0	0	0	0	0.108696	0.0543478	0	0	0	0	0	0	0	0	0	0	0
0	1	2	0	-1	1	1	84	8.4	105	0.595238	34.0476	49.0476	12.7381	6.19048	2.2619	0.238095	0.119048	30.4	0.714286	0.47619	2.97619	0.119048	11.9048	0.47619	0.238095	0	0	0	0	0	0	0.119048	0	0	0	0	0	0	0	0	0	0	0	0
0	1	3	0	1	1	-1	86	9.7	70.6186	1.34021	29.2784	26.5979	7.31959	3.91753	2.16495	0.206186	0.103093	24.1	0.515464	0.206186	10.3093	0	0	0.309278	0.206186	0	0	0	0	0	0	0.103093	0	0	0	0	0	0	0	0	0	0	0	0
1	1	1	1	2	1	-1	89	8.9	101.91	1.01124	28.8764	42.809	8.53933	13.0337	7.64045	0.786517	0.449438	27.4	0.898876	0.561798	8.98876	0	0	0.449438	0	0	0	0	0	0	0	0.224719	0	0	0	0	0	0	0	0	0	0	0	0
0	3	1	-3	-1	1	-1	46	48.7	91.3552	1.04723	33.2854	39.117	9.36345	5.64682	2.89528	0.390144	0.164271	32.8	0.328542	0.225873	1.31417	0.0410678	2.05339	0.102669	0	0	0.0205339	0	0.0205339	0	0	0.0616016	0.0205339	0.0205339	2.05339	0.0616016	0.0205339	0	0	0	0	0.0616016	0.0205339	0.698152
0	3	3	0	-1	1	1	57	40.5	84.1975	1.20988	29.679	38.4938	8.51852	4.98765	1.33333	0.296296	0.148148	28.7	0.222222	0.0987654	0.617284	0.0493827	1.23457	0.17284	0	0	0	0	0	0	0	0.0740741	0.0246914	0.0246914	2.46914	0.0740741	0.0246914	0	0	0	0	0.0740741	0.0246914	0.839506
1	3	3	1	1	1	1	64	32	121.938	0.46875	29.1562	58.4062	24.2188	7.5625	2.125	0.4375	0.09375	28.3	0.125	0.09375	1.03125	0.0625	0	0.09375	0	0	0	0	0	0	0	0.03125	0	0	0	0.21875	0.03125	0	0	0	0	0.21875	0.03125	0.4375
1	3	2	0	0	1	0	74	20.6	99.2233	0.825243	33.6893	40.6796	16.6505	5.19417	2.18447	0.436893	0.0970874	30	0.0485437	0.0485437	4.85437	0	0	0	0	0	0	0	0	0	0	0	0	0	0	0.194175	0	0	0	0	0	0.194175	0	0
1	3	2	0	1	1	-1	83	12.1	119.256	0.495868	28.6777	56.1983	17.3554	14.9587	1.65289	0.909091	0.165289	26.7	0.495868	0.165289	8.26446	0	0	0.330579	0	0	0	0	0	0	0	0.330579	0.0826446	0.0826446	8.26446	0.247934	0	0	0.0826446	0	0	0.330579	0	0
1	3	3	0	0	1	0	90	4.8	97.0833	0.416667	34.5833	52.2917	7.91667	1.875	0	0	0	22.7	0.625	0.208333	20.8333	0	0	0	0	0	0	0.208333	0.416667	0	0	0	0	0	0	0.416667	0.416667	0	0	0	0	0.416667	0.416667	20.8333
0	3	3	1	1	1	1	72	25	119.84	0.2	35.12	56.52	19.72	6.16	2.12	0.32	0.08	30	0.2	0.16	4	0.04	4	0.04	0	0	0	0	0	0	0	0.04	0	0	0	0	0	0	0.04	0	0	0.04	0	0
0	3	1	-1	-1	1	-1	78	17.1	116.901	0.467836	32.6901	54.6784	14.6199	12.5146	1.87135	0.701754	0.175439	29.2	0.175439	0.175439	5.84795	0	0	0	0	0	0	0	0	0	0	0.0584795	0	0	0	0.0584795	0	0	0	0	0	0.0584795	0	0
0	3	1	-3	-1	1	-1	83	12	137.583	0.5	25.3333	67.5833	29.6667	10.9167	3.66667	0.416667	0.166667	29.1	0.583333	0.416667	6.66667	0	0	0	0	0	0	0.0833333	0	0	0	0.0833333	0	0	0	0	0	0	0	0	0	0	0	0
1	2	3	6	3	1	1	57	36.6	100.191	0.491803	35.3005	46.5301	10.7923	5.30055	1.74863	0.245902	0.10929	25.1	1.53005	1.47541	2.48634	0.519126	2.29508	0.191257	0.0273224	0	0.355191	0.10929	0	0	0	0.0546448	0.0819672	0.0273224	0.928962	0	0	0	0	0	0	0	0	0
0	2	2	0	0	1	0	59	36.9	109.485	0.514905	33.3333	51.626	16.477	6.77507	0.731707	0.406504	0.0271003	28	0.785908	0.487805	1.95122	0.243902	1.19241	0.352304	0.0271003	0	0.135501	0.0542005	0.0271003	0	0	0.0542005	0	0	0	0.0271003	0	0	0	0	0	0.0271003	0	0
0	2	2	-2	-1	1	-1	62	36.6	100.191	0.491803	35.3005	46.5301	10.7923	5.30055	1.74863	0.245902	0.10929	30.3	0.79235	0.655738	1.93989	0.327869	2.04918	0.245902	0.0273224	0	0.245902	0	0	0	0	0.0819672	0.0273224	0.0273224	2.73224	0.0546448	0.0273224	0	0	0	0	0.0546448	0.0273224	1.36612
0	2	3	-2	-1	1	-1	67	30.3	94.5875	0.891089	34.1914	42.5743	14.4224	2.24422	0.264026	0.0990099	0.0330033	26.7	0.561056	0.462046	2.11221	0.19802	1.65017	0.19802	0	0	0.165017	0	0.0330033	0	0	0.0330033	0	0	0	0	0	0	0	0	0	0	0	0
1	2	3	0	1	1	-1	67	29.1	115.258	0.412371	33.5395	49.3471	22.6804	7.42268	1.85567	0.549828	0.0687285	27.7	1.23711	0.927835	2.30241	0.446735	2.13058	0.446735	0.0343643	0	0.24055	0.0343643	0	0	0	0.171821	0.0343643	0.0343643	3.43643	0	0	0	0	0	0	0	0	0
1	2	1	2	2	1	1	68	29.8	109.43	0.90604	28.8255	49.6309	21.4094	6.51007	2.14765	0.369128	0.167785	29.6	0.469799	0.302013	2.61745	0.100671	1.10738	0.134228	0	0	0.0671141	0.0671141	0.033557	0	0	0.033557	0.033557	0.033557	3.3557	0	0	0	0	0	0	0	0	0
1	2	3	2	2	1	1	82	12.6	117.063	0.238095	35.7937	51.8254	21.3492	7.30159	0.555556	0.47619	0	26	0.47619	0.238095	5.31746	0.0793651	0	0.31746	0	0	0.15873	0	0.0793651	0	0	0.15873	0	0	0	0	0	0	0	0	0	0	0	0
1	2	2	1	1	1	1	84	11.1	131.622	0.36036	31.7117	61.8919	30.0901	7.56757	0	0.45045	0	24.5	0.36036	0.27027	6.03604	0	0	0.18018	0	0	0.18018	0	0	0	0	0	0	0	0	0.0900901	0	0	0	0	0	0.0900901	0	0
0	3	3	5	-1	1	1	46	50.2	84.7809	1.11554	33.6853	32.8287	10.8566	5.31873	0.996016	0.318725	0.059761	27	0.577689	0.458167	1.81275	0.0996016	1.19522	0.0996016	0	0	0.059761	0	0.0199203	0	0	0.059761	0	0	0	0	0	0	0	0	0	0	0	0
1	3	2	-2	-2	1	-1	46	49.5	101.657	0.686869	32.4848	47.2727	13.0505	6.92929	1.23232	0.40404	0.040404	32.9	0.848485	0.707071	1.67677	0.242424	1.17172	0.222222	0	0	0.121212	0.020202	0.020202	0	0	0.121212	0.020202	0.020202	2.0202	0.040404	0.020202	0	0.020202	0	0	0.0606061	0.020202	0.686869
1	3	2	0	-1	1	1	60	36.3	86.7493	1.04683	32.7273	36.281	10.7989	5.45455	0.440771	0.358127	0.0275482	26.9	0.77135	0.716253	2.12121	0.275482	1.65289	0.192837	0	0	0.165289	0	0	0	0	0.0550964	0	0	0	0.0275482	0	0	0	0	0	0.0275482	0	0
0	3	1	3	-2	1	1	63	30.4	95.3289	0.756579	37.9934	40.1316	10.8882	4.375	1.15132	0.296053	0.0657895	25.7	0.723684	0.723684	2.53289	0.263158	2.07237	0.164474	0	0	0.0328947	0	0	0	0	0.0986842	0	0	0	0	0	0	0	0	0	0	0	0
1	3	1	-2	-3	1	1	64	31	116.323	0.516129	32.8065	57.7742	18.2903	6.19355	0.774194	0.419355	0.0322581	27.1	0.612903	0.548387	2.83871	0.258065	2.41935	0.129032	0	0	0.0967742	0	0	0	0	0.16129	0	0	0	0.0322581	0	0	0.0322581	0.0322581	3.22581	0.0645161	0.0322581	1.6129
1	1	2	1	0	1	1	62	39.6	98.3081	0.606061	35.5303	42.2475	13.7879	5.88384	0.227273	0.429293	0	26.4	0.606061	0.479798	2.39899	0.151515	2.52525	0.0757576	0.0252525	0.0252525	0.0505051	0.0757576	0.0252525	0	0	0.176768	0.0505051	0.0252525	1.26263	0.0505051	0.0505051	0	0	0	0	0.0505051	0.0505051	2.52525
0	1	1	0	0	1	0	62	35.6	119.522	0.702247	27.3596	56.3764	19.5506	11.5169	4.04494	0.758427	0.168539	32.5	0.842697	0.702247	2.58427	0.140449	1.68539	0.140449	0	0	0.11236	0.0561798	0	0	0	0.11236	0.0561798	0	0	0	0	0	0	0	0	0	0	0
0	1	3	0	0	1	0	63	34.6	111.647	0.520231	29.2486	54.8555	18.2081	6.90751	1.90751	0.404624	0.0867052	29.5	0.867052	0.693642	1.82081	0.202312	0.83815	0.375723	0.0289017	0	0.144509	0	0	0	0	0.144509	0	0	0	0.0289017	0.0289017	0	0	0	0	0.0289017	0.0289017	2.89017
1	1	2	1	2	1	-1	46	49.2	119.98	0.487805	28.5366	60.6707	18.8415	8.63821	2.80488	0.54878	0.121951	29.2	0.711382	0.589431	1.34146	0.101626	0.813008	0.284553	0.0406504	0	0.0813008	0	0.0609756	0	0	0.0813008	0	0	0	0	0	0	0.0609756	0.0203252	0.691057	0.0609756	0.0203252	0.691057
0	1	3	1	1	1	1	61	33.9	127.758	0.530973	27.1681	66.2242	23.6578	7.78761	2.35988	0.501475	0.117994	28.3	0.678466	0.560472	2.18289	0.117994	0.737463	0.235988	0.0294985	0	0.0589971	0	0	0	0	0.0884956	0	0	0	0.0589971	0	0	0	0	0	0.0589971	0	0
0	1	2	2	0	1	1	62	33.1	117.281	0.60423	26.9184	63.6556	17.0091	6.73716	2.38671	0.362538	0.151057	30.5	0.60423	0.483384	2.26586	0.181269	1.51057	0.21148	0.0302115	0	0.060423	0	0	0	0	0.0906344	0.060423	0.060423	3.02115	0	0	0	0	0	0	0	0	0
0	1	3	5	2	1	1	66	26.6	114.06	0.714286	30.4511	57.1805	15.0752	9.09774	1.54135	0.601504	0.037594	29.6	0.827068	0.789474	3.38346	0.112782	2.5188	0.112782	0	0	0	0	0	0	0	0.075188	0	0	0	0.037594	0	0	0	0	0	0.037594	0	0
0	1	1	1	0	1	1	70	27.7	113.538	0.397112	35.3069	48.917	18.1227	8.23105	2.56318	0.469314	0.108303	29.7	0.361011	0.288809	3.61011	0.144404	3.61011	0.0722022	0	0	0.0361011	0.0361011	0	0	0	0.0361011	0	0	0	0	0	0	0.0361011	0	0	0.0361011	0	0
1	1	1	0	0	1	0	71	24	122.5	0.541667	28.4583	59.8333	20.9167	10.2083	2.5	0.708333	0.0833333	27.3	1.375	1.33333	3.5	0.333333	2.08333	0.25	0.0416667	0	0.25	0	0	0	0	0.166667	0	0	0	0	0	0	0.0416667	0.0416667	4.16667	0.0416667	0.0416667	4.16667
1	1	3	1	1	1	1	71	23.9	127.406	0.543933	27.3222	56.8201	24.5188	13.1381	5.1046	0.753138	0.251046	31.8	0.167364	0.167364	2.09205	0.083682	0	0.041841	0	0	0.041841	0	0	0	0	0	0	0	0	0.041841	0	0	0	0	0	0.041841	0	0
0	1	3	1	1	1	1	86	11.8	126.864	0.677966	26.4407	55.4237	27.8814	12.1186	4.32203	0.762712	0.254237	31.3	0.254237	0.0847458	8.47458	0	0	0.0847458	0.0847458	0.0847458	0	0.0847458	0	0	0	0	0	0	0	0	0	0	0	0	0	0	0	0
0	1	1	5	5	1	1	87	7.5	116.4	0.666667	28.8	48.4	23.0667	9.86667	5.6	0.666667	0.133333	25.8	0.533333	0.266667	6.66667	0.266667	6.66667	0.4	0	0	0.133333	0	0	0	0	0.133333	0	0	0	0	0	0	0	0	0	0	0	0
0	1	2	0	0	1	0	87	8.1	142.84	0.123457	23.8272	80.9877	25.1852	10.2469	2.46914	0.617284	0.246914	27	1.11111	0.740741	12.3457	0.246914	12.3457	0.246914	0	0	0.123457	0	0	0	0	0.37037	0	0	0	0	0	0	0	0	0	0	0	0
1	1	2	2	0	1	1	27	59.7	119.799	0.452261	29.5812	54.4054	20.0838	12.3786	2.91457	0.770519	0.150754	32.8	0.251256	0.134003	1.05528	0.0335008	0.837521	0.134003	0	0	0.0167504	0.0167504	0.0167504	0	0	0.0502513	0.0335008	0.0335008	1.67504	0.0167504	0.0167504	0	0	0	0	0.0167504	0.0167504	1.67504
1	1	1	-1	-1	1	-1	53	44	94.8409	0.590909	34.8864	45.8864	8.11364	4.04545	1.34091	0.204545	0.0909091	27.6	0.409091	0.25	1.45455	0.0454545	1.13636	0.181818	0	0	0.0227273	0.0681818	0.0454545	0.0227273	0	0.0909091	0.0454545	0.0454545	2.27273	0.0454545	0.0227273	0	0	0	0	0.0454545	0.0227273	1.13636
0	1	1	1	1	1	1	66	33.5	124.716	0.328358	33.194	52.3284	20.209	13.0149	5.64179	0.895522	0.268657	32.1	0.537313	0.447761	1.79104	0.119403	2.23881	0.268657	0	0	0.119403	0	0.0597015	0	0	0.0298507	0	0	0	0.0597015	0	0	0	0	0	0.0597015	0	0
1	1	2	3	3	1	1	66	31.3	131.374	0.319489	30.7029	58.8179	22.8115	12.7157	5.97444	0.926518	0.28754	30.2	0.255591	0.191693	1.59744	0.0958466	1.05431	0.159744	0	0	0.0638978	0	0.0319489	0.0319489	0	0.0638978	0.0638978	0.0319489	1.59744	0	0	0	0	0	0	0	0	0
0	1	2	1	1	1	1	68	30.3	101.419	0.825083	35.2805	41.7822	13.0363	6.23762	4.25743	0.39604	0.165017	25.6	0.19802	0.0990099	3.30033	0	0	0.0660066	0.0330033	0.0330033	0	0.0330033	0	0	0	0.0330033	0	0	0	0	0	0	0	0	0	0	0	0
0	1	2	-2	0	1	-1	82	12.6	151.429	0.15873	29.0476	65.4762	31.6667	16.5873	8.57143	0.714286	0.47619	26.5	1.11111	0.873016	5.79365	0.238095	2.61905	0.31746	0	0	0	0	0	0	0	0.238095	0	0	0	0.0793651	0	0	0.15873	0.0793651	3.96825	0.238095	0.0793651	2.69841
1	1	3	4	3	1	1	82	10.7	154.299	0	25.7009	76.2617	36.6355	10	5.70093	0.747664	0.373832	25	0.841121	0.841121	9.34579	0.280374	9.34579	0	0	0	0.0934579	0	0	0	0	0.0934579	0	0	0	0	0	0	0	0	0	0	0	0
1	1	2	0	0	1	0	89	10.4	117.115	0.673077	30.0962	47.6923	16.0577	8.55769	13.9423	0.384615	0.576923	27.4	0.480769	0.192308	9.61538	0	0	0.192308	0	0	0	0	0	0	0	0.192308	0	0	0	0.0961538	0	0	0	0	0	0.0961538	0	0
0	1	3	5	3	1	1	62	32	80.1562	0.96875	35.125	29	7.96875	4.71875	2.4375	0.28125	0.125	29.7	0.3125	0.03125	3.125	0.03125	3.125	0.25	0	0	0.03125	0	0.15625	0.0625	0.0625	0.09375	0.03125	0.03125	3.125	0.03125	0	0	0	0	0	0.03125	0	0
0	1	1	1	0	1	1	68	28.3	89.576	1.20141	31.8375	36.5018	12.4028	4.69965	2.89753	0.24735	0.106007	33.3	0.176678	0.0706714	3.53357	0	0	0.106007	0	0	0	0	0.0353357	0.0353357	0.0353357	0	0	0	0	0.0706714	0.0706714	0	0	0	0	0.0706714	0.0706714	3.53357
1	1	2	1	-1	1	1	69	35.3	69.3768	1.47309	27.2521	26.7989	8.38527	3.79603	1.69972	0.254958	0.0566572	28.4	0.254958	0.0849858	0.934844	0	0	0.1983	0	0	0	0	0.0566572	0.0283286	0.0283286	0.113314	0	0	0	0.0566572	0.0566572	0	0	0	0	0.0566572	0.0566572	2.83286
1	1	3	5	2	1	1	73	22	77.7273	1.18182	32.5909	34.8636	4.63636	2.27273	2.18182	0.136364	0.0454545	32.1	0.272727	0.136364	4.54545	0	0	0.136364	0	0	0	0	0.0909091	0	0	0	0	0	0	0.0909091	0.0909091	0	0	0	0	0.0909091	0.0909091	4.54545
0	1	2	1	1	1	1	75	19.7	84.3147	1.01523	28.4264	40.8629	10.3046	3.24873	0.507614	0.203046	0	30.3	0.35533	0.203046	1.26904	0.101523	0	0.253807	0	0	0.0507614	0	0	0	0	0.101523	0	0	0	0.152284	0.152284	0	0	0	0	0.152284	0.152284	5.07614
0	1	2	0	0	1	0	75	20.4	98.5294	0.833333	31.5686	44.1667	14.8039	4.7549	2.40196	0.196078	0.0980392	31.9	0.343137	0.0980392	2.45098	0	0	0.196078	0	0	0	0	0.0490196	0	0	0.147059	0.0490196	0.0490196	4.90196	0	0	0	0	0	0	0	0	0
0	1	3	1	1	1	1	76	20.1	123.134	0.39801	31.4428	57.0149	22.4378	8.80597	3.08458	0.547264	0.149254	31.9	0.298507	0.298507	1.64179	0.199005	0	0.199005	0	0	0.149254	0	0	0	0	0.0497512	0.0497512	0	0	0.0995025	0.0995025	0	0.0497512	0	0	0.149254	0.0995025	3.28358
1	1	2	3	2	1	1	78	18.6	97.0968	0.698925	36.3441	38.5484	9.73118	7.41935	4.4086	0.268817	0.107527	29.6	0.268817	0.16129	3.60215	0	0	0.16129	0	0	0.0537634	0	0	0	0	0	0	0	0	0	0	0	0	0	0	0	0	0
1	2	1	-1	0	1	-1	17	85.7	121.482	0.33839	32.1237	62.0887	16.6861	7.50292	2.74212	0.455076	0.151692	33.2	0.256709	0.175029	0.618436	0.0583431	0.466744	0.140023	0.0233372	0	0	0	0.0116686	0.0116686	0	0.0466744	0.0116686	0.0116686	1.16686	0.0466744	0.0116686	0	0.0233372	0.0116686	0.583431	0.0700117	0.0233372	0.396733
1	2	3	2	0	1	1	46	49.9	112.926	0.561122	32.1242	50.6212	15.9719	9.5992	4.0481	0.581162	0.220441	30.5	0.400802	0.320641	1.76353	0.0400802	1.002	0.0801603	0.0400802	0	0.0200401	0	0.0200401	0.0200401	0	0.0801603	0	0	0	0	0	0	0	0	0	0	0	0
1	2	2	2	1	1	1	68	30.7	101.433	0.456026	42.2801	40.228	13.3225	3.55049	1.62866	0.228013	0.0325733	27.5	0.390879	0.228013	2.3127	0.0325733	0	0.228013	0	0	0	0	0	0	0	0.0977199	0	0	0	0	0	0	0	0	0	0	0	0
0	2	2	0	0	1	0	76	23.5	102	0.893617	31.4894	38.8936	15.3617	8.51064	6.89362	0.468085	0.340426	28.5	0.382979	0.297872	2.42553	0.0851064	2.12766	0.212766	0	0	0	0	0	0	0	0.0851064	0	0	0	0.0851064	0.0425532	0	0	0	0	0.0851064	0.0425532	2.12766
0	2	3	1	1	1	1	77	18.5	119.892	0.162162	34.1081	57.4595	14.3243	9.24324	4.54054	0.486486	0.27027	28.2	0.594595	0.486486	3.62162	0.162162	1.78378	0.27027	0.0540541	0	0.0540541	0	0	0	0	0.0540541	0.108108	0.108108	5.40541	0.162162	0.162162	0	0	0	0	0.162162	0.162162	5.40541
1	3	3	0	0	1	0	46	49.1	100.041	0.692464	33.2179	41.5682	14.7047	6.53768	3.31976	0.285132	0.162933	28.7	0.672098	0.570265	1.44603	0.142566	0.875764	0.203666	0	0	0.0610998	0.0203666	0.0203666	0	0	0.0814664	0.0610998	0.0610998	2.03666	0.0407332	0	0	0	0	0	0.0407332	0	0
1	3	2	-2	-1	1	-1	46	51.1	106.164	0.919765	28.1605	46.5362	17.0059	8.53229	5.00978	0.528376	0.234834	28.8	0.469667	0.313112	1.23288	0.156556	1.46771	0.195695	0.0391389	0.0195695	0.0782779	0.0587084	0	0	0	0.136986	0.0587084	0.0391389	1.29159	0	0	0	0	0	0	0	0	0
0	3	1	-2	-2	1	-1	46	48.4	112.355	0.433884	36.405	50.5992	15.5372	6.34298	3.05785	0.392562	0.18595	28.1	0.599174	0.475207	1.34298	0.165289	0.516529	0.247934	0.0206612	0	0.0413223	0	0.0206612	0.0206612	0	0.227273	0.0206612	0.0206612	2.06612	0.0206612	0.0206612	0	0.0413223	0	0	0.0619835	0.0206612	0.702479
0	3	2	-1	-1	1	-1	46	50.3	122.962	0.437376	31.7097	57.1173	24.7316	8.19085	0.775348	0.536779	0.0198807	28.6	0.616302	0.536779	0.874751	0.258449	0.755467	0.27833	0.0397614	0	0.0994036	0.0198807	0	0	0	0.238569	0	0	0	0.0596421	0.0397614	0	0	0	0	0.0596421	0.0397614	1.31213
1	3	1	-1	-2	1	1	69	28.9	103.391	0.622837	36.1938	43.8408	15.4325	5.19031	2.11073	0.242215	0.103806	28.8	0.519031	0.311419	2.31834	0.103806	1.14187	0.207612	0.0692042	0.0346021	0.0692042	0.0346021	0.0346021	0	0	0.17301	0.0346021	0	0	0.0346021	0.0346021	0	0	0	0	0.0346021	0.0346021	3.46021
0	3	2	-2	-2	1	-1	78	16.7	122.216	0.718563	27.9042	49.9401	30.7784	10	2.93413	0.658683	0.179641	27.6	0.419162	0.419162	4.2515	0.239521	5.98802	0.0598802	0	0	0.179641	0	0	0	0	0.179641	0	0	0	0	0	0	0	0	0	0	0	0
1	3	2	-3	-3	1	-1	80	14.3	109.79	0.699301	28.1119	48.6014	20.1399	9.16084	3.07692	0.41958	0.20979	30.6	0.769231	0.629371	3.91608	0.27972	1.74825	0.41958	0	0	0.0699301	0	0	0	0	0.48951	0.13986	0.13986	6.99301	0	0	0	0	0	0	0	0	0
0	3	2	-1	-2	1	1	88	9.2	134.13	0.108696	33.6957	56.5217	25.1087	11.6304	6.95652	0.652174	0.217391	29.5	0.326087	0.326087	10.8696	0.217391	10.8696	0	0	0	0	0	0	0	0	0.326087	0	0	0	0	0	0	0.108696	0.108696	10.8696	0.108696	0.108696	10.8696
0	2	3	0	1	1	-1	46	50.1	94.9701	0.758483	34.7705	43.2535	9.84032	4.21158	2.11577	0.319361	0.0998004	27.3	0.419162	0.319361	0.878244	0.179641	0.658683	0.239521	0	0	0.0399202	0.0199601	0.0399202	0	0	0.0998004	0.0798403	0.0798403	1.99601	0.139721	0.0998004	0	0.0399202	0.0399202	1.99601	0.179641	0.139721	1.55689
0	2	1	-1	0	1	-1	46	49.2	104.187	0.447154	37.8455	46.3415	11.1179	5.95528	2.45935	0.386179	0.142276	30.9	0.50813	0.386179	1.28049	0.0609756	0.670732	0.203252	0.0203252	0	0.0406504	0.0203252	0.0609756	0.0406504	0.0203252	0.0609756	0	0	0	0.142276	0.101626	0	0.0406504	0.0406504	2.03252	0.182927	0.142276	1.58537
0	2	3	0	0	1	0	63	31.6	75.6013	1.4557	32.2152	30.8544	5.47468	4.27215	1.29747	0.221519	0.0632911	26.6	0.28481	0.189873	0.537975	0.126582	0.791139	0.221519	0	0	0.0632911	0.0316456	0.0316456	0	0	0.0632911	0	0	0	0.0316456	0	0	0	0	0	0.0316456	0	0
1	2	1	0	0	1	0	64	31.2	87.4359	1.15385	33.0769	43.2692	6.98718	2.40385	0.512821	0.128205	0	24.6	0.320513	0.192308	1.05769	0.0320513	0	0.25641	0	0	0	0	0.0320513	0	0	0.0320513	0	0	0	0.0961538	0.0320513	0	0	0	0	0.0961538	0.0320513	1.08974
0	2	1	-2	-1	1	-1	64	31.8	89.3711	1.22642	31.9182	42.3585	9.62264	4.27673	0	0.283019	0	28.6	0.188679	0.157233	2.51572	0.0314465	0	0.0628931	0	0	0.0314465	0	0	0	0	0.0314465	0	0	0	0	0	0	0	0	0	0	0	0
0	2	2	0	0	1	0	65	28.4	84.5423	1.26761	33.0282	34.331	11.2324	4.33099	0.387324	0.211268	0.0352113	29.2	0.316901	0.28169	2.21831	0.105634	2.35915	0.140845	0	0	0.0352113	0.0352113	0	0	0	0	0	0	0	0.0704225	0	0	0	0	0	0.0704225	0	0
1	2	3	0	0	1	0	66	27.6	92.6087	0.797101	34.9638	43.5507	9.92754	2.93478	0.434783	0.181159	0.0362319	30	0.326087	0.253623	2.06522	0	0	0.181159	0.0362319	0	0.0724638	0	0	0	0	0.0362319	0	0	0	0.0362319	0	0	0	0	0	0.0362319	0	0
1	2	1	0	-1	1	1	72	23.8	100.462	1.21849	31.3025	43.8655	13.8655	8.7395	1.51261	0.630252	0.0420168	29.5	0.0840336	0.0420168	0	0	0	0.0840336	0	0	0	0	0.0420168	0	0	0	0	0	0	0.0840336	0	0	0	0	0	0.0840336	0	0
0	2	3	-1	-1	1	-1	81	14.9	76.9128	1.61074	30.0671	32.0805	8.92617	4.22819	0	0.201342	0	26.5	0.201342	0.0671141	6.71141	0	0	0.134228	0	0	0	0.0671141	0	0	0	0	0	0	0	0.0671141	0	0	0	0	0	0.0671141	0	0
0	2	1	-3	-2	1	-1	76	20	95.65	0.9	31	43.8	9.8	5.05	5.1	0.35	0.1	33.5	0.5	0.35	2.85	0.1	0	0.3	0	0	0.05	0	0.05	0.05	0	0.2	0.05	0.05	5	0.1	0.05	0	0	0	0	0.1	0.05	2.5
1	2	1	1	0	1	1	62	32.7	102.202	0.703364	37.0031	43.5474	13.578	5.90214	1.46789	0.366972	0.0611621	32	0.275229	0.152905	1.83486	0.0917431	2.04893	0.152905	0.030581	0	0.030581	0	0	0	0	0.152905	0.030581	0.030581	3.0581	0.030581	0.030581	0	0	0	0	0.030581	0.030581	3.0581
1	2	3	-4	-2	1	-1	65	32.6	93.773	0.889571	33.2209	42.546	9.57055	4.1411	3.43558	0.276074	0.0920245	30.6	0.582822	0.552147	2.39264	0.214724	1.74847	0.122699	0	0	0.0613497	0	0	0	0	0.214724	0.0306748	0.0306748	3.06748	0.122699	0.122699	0	0	0	0	0.122699	0.122699	3.06748
0	2	2	2	2	1	1	71	24.5	113.143	0.285714	35.7551	57.8776	13.1837	4.89796	1.14286	0.204082	0.0816327	28.9	0.408163	0.122449	2.73469	0.0816327	2.04082	0.163265	0	0	0	0	0	0	0	0.285714	0.0408163	0	0	0	0	0	0	0	0	0	0	0
1	2	3	1	1	1	1	81	15.7	78.8535	1.01911	36.8153	32.9936	6.43312	1.33758	0.254777	0.0636943	0	25.9	0.318471	0.318471	5.09554	0.191083	4.26752	0.0636943	0	0	0.127389	0	0	0	0	0.191083	0	0	0	0.127389	0.0636943	0	0	0	0	0.127389	0.0636943	3.18471
1	2	3	1	1	1	1	82	15.7	78.8535	1.01911	36.8153	32.9936	6.43312	1.33758	0.254777	0.0636943	0	26.6	0.254777	0.254777	4.77707	0.191083	4.26752	0.0636943	0	0	0	0	0	0	0	0.191083	0	0	0	0.0636943	0.0636943	0	0	0	0	0.0636943	0.0636943	6.36943
1	2	2	2	2	1	1	83	14.5	101.793	0.758621	34.2759	47.3103	15.3103	3.37931	0.758621	0.275862	0.0689655	27.2	0.344828	0.275862	5.17241	0.206897	4.62069	0.0689655	0	0	0.137931	0	0	0	0	0.137931	0	0	0	0.137931	0.0689655	0	0	0	0	0.137931	0.0689655	3.44828
1	2	2	0	0	1	0	84	11.9	90.4202	0.92437	32.605	39.0756	15.3782	2.52101	0	0.168067	0	23.1	0.336134	0.252101	8.40336	0.168067	8.40336	0.0840336	0	0	0	0	0	0	0	0.0840336	0	0	0	0	0	0	0	0	0	0	0	0
0	3	3	5	-1	1	1	36	61.9	94.4103	0.694669	36.8982	42.9564	10.2423	3.06947	0.565428	0.210016	0.0161551	26.2	0.516963	0.468498	1.1147	0.145396	0.904685	0.177706	0	0	0.0807754	0.0323102	0.0161551	0	0	0.0161551	0.0161551	0.0161551	1.61551	0.0323102	0.0323102	0	0	0	0	0.0323102	0.0323102	1.61551
0	3	1	3	-1	1	1	46	47.3	117.59	0.422833	34.3763	57.9281	18.9006	5.22199	0.739958	0.338266	0.0211416	26.3	0.634249	0.528541	1.7759	0.147992	1.50106	0.169133	0	0	0.0845666	0.0211416	0	0	0	0.0634249	0.0422833	0.0422833	2.11416	0.0211416	0.0211416	0	0	0	0	0.0211416	0.0211416	2.11416
0	3	1	3	0	1	1	46	48.1	126.195	0.35343	30.3742	67.3181	20.395	6.75676	0.997921	0.39501	0.04158	29.5	0.31185	0.24948	1.55925	0.0623701	0.686071	0.10395	0	0	0.02079	0	0	0	0	0.02079	0	0	0	0.0623701	0	0	0	0	0	0.0623701	0	0
1	3	2	0	-1	1	1	59	36	99.9722	0.722222	35.4167	48.2778	10.9444	4.19444	0.416667	0.277778	0.0277778	27.1	0.277778	0.222222	2.44444	0.0833333	1.86111	0.0555556	0.0277778	0	0	0.0277778	0.0277778	0.0277778	0.0277778	0	0	0	0	0.0277778	0	0	0	0	0	0.0277778	0	0
1	3	2	-2	-1	1	-1	62	31.9	111.034	0.532915	35.5486	57.5235	12.4138	3.82445	1.22257	0.219436	0.031348	29.1	0.501567	0.376176	2.88401	0.15674	2.50784	0.0940439	0	0	0.0626959	0	0.0626959	0	0	0.0626959	0	0	0	0.031348	0	0	0.031348	0	0	0.0626959	0	0
1	3	1	-3	-2	1	-1	63	31.1	109.389	0.482315	38.0386	45.1447	17.1704	6.43087	2.12219	0.385852	0.128617	29.8	0.675241	0.578778	2.31511	0.257235	1.60772	0.160772	0	0	0.160772	0	0.0321543	0	0	0	0	0	0	0.0321543	0	0	0	0	0	0.0321543	0	0
0	3	3	1	0	1	1	68	30.4	95.3289	0.756579	37.9934	40.1316	10.8882	4.375	1.15132	0.296053	0.0657895	30	0.394737	0.328947	2.30263	0.0986842	2.20395	0.164474	0	0	0.0328947	0	0	0	0	0.0657895	0	0	0	0.0657895	0.0657895	0	0	0	0	0.0657895	0.0657895	3.28947
1	3	2	1	-2	1	1	68	28.2	113.014	0.744681	29.7518	45.2837	18.4043	13.1206	5.74468	0.567376	0.248227	28.5	0.319149	0.212766	3.5461	0.106383	3.5461	0.070922	0	0	0.070922	0.070922	0	0	0	0.035461	0.035461	0.035461	3.5461	0	0	0	0.035461	0	0	0.035461	0	0
1	3	3	1	1	1	1	68	28.5	113.439	0.631579	34.2105	45.9649	21.614	9.47368	1.54386	0.561404	0.105263	27.4	0.45614	0.421053	2.91228	0.105263	1.15789	0.0701754	0	0	0	0	0	0	0	0.175439	0	0	0	0	0	0	0	0	0	0	0	0
1	3	3	-1	-1	1	-1	74	23.2	96.3793	0.431034	41.8966	38.3621	12.7155	2.84483	0.12931	0.172414	0	25.2	0.560345	0.431034	3.87931	0.12931	4.31034	0.0862069	0	0	0	0	0	0	0	0.0862069	0	0	0	0.0431034	0.0431034	0	0	0	0	0.0431034	0.0431034	4.31034
0	3	1	-1	-3	1	1	55	55.9	109.341	0.549451	31.4835	43.4615	23.3516	10.2747	0.21978	0.769231	0	26.8	0.751342	0.715564	1.43113	0.232558	1.23435	0.143113	0	0	0.0894454	0	0	0	0	0.143113	0.0357782	0.0178891	0.894454	0	0	0	0.0357782	0.0357782	1.78891	0.0357782	0.0357782	1.78891
1	3	2	-3	-3	1	-1	57	58.3	96.6539	0.535373	36.6922	44.5698	11.3384	2.81071	0.707457	0.191205	0.0191205	27.3	0.617496	0.566038	1.35506	0.25729	1.02916	0.154374	0	0	0.120069	0	0	0	0	0.120069	0.051458	0.0343053	1.13208	0	0	0	0.0343053	0.0171527	0.857633	0.0343053	0.0171527	0.857633
1	1	2	0	0	1	0	58	37.6	107.553	0.452128	38.4574	46.1968	12.766	6.96809	2.68617	0.37234	0.106383	31.6	0.37234	0.319149	2.44681	0.0797872	1.78191	0.0531915	0	0	0.0265957	0	0	0	0	0.159574	0.0265957	0.0265957	2.65957	0.0265957	0.0265957	0	0	0	0	0.0265957	0.0265957	2.65957
0	1	3	2	3	1	-1	68	26.5	111.057	0.45283	33.5472	51.4717	17.6604	6.83019	1.0566	0.45283	0.0377358	28.8	0.603774	0.45283	3.13208	0.150943	2.83019	0.188679	0	0	0.0754717	0	0	0	0	0.264151	0.0377358	0	0	0.0377358	0.0377358	0	0.0754717	0	0	0.113208	0.0377358	1.28302
1	1	3	1	0	1	1	69	24.9	111.406	0.522088	28.5542	60	14.2169	6.26506	1.84739	0.401606	0.0803213	27.9	0.763052	0.60241	2.93173	0.0803213	4.01606	0.200803	0	0	0.120482	0.0803213	0	0	0	0.200803	0.0401606	0.0401606	4.01606	0	0	0	0	0	0	0	0	0
1	3	2	2	1	1	1	78	79	97.1182	0.691643	33.4294	43.3429	12.3919	5.73487	1.52738	0.403458	0.0864553	33.6	0.64557	0.455696	1.05063	0.139241	0.924051	0.189873	0.0126582	0	0.0126582	0.0126582	0.0379747	0.0253165	0	0.240506	0.0506329	0.0379747	0.962025	0.0253165	0.0126582	0.632911	0	0	0	0.0253165	0.0126582	0.632911
0	3	1	0	0	1	0	81	85.1	97.4716	0.738636	33.5795	46.0795	12.2443	4.26136	0.568182	0.340909	0.0284091	33	0.340776	0.27027	0.763807	0.105758	0.12926	0.117509	0	0	0.0352526	0	0	0	0	0.117509	0	0	0	0	0	0	0	0	0	0	0	0
1	3	3	2	2	1	1	85	86.7	101.449	0.84058	30.6667	50.8116	13.2464	5.07246	0.811594	0.347826	0.057971	21.6	0.415225	0.299885	1.10727	0.0807382	0.991926	0.0576701	0.011534	0	0.011534	0.011534	0.0346021	0.0230681	0.0230681	0.0346021	0.0230681	0.011534	0.576701	0.0346021	0.0230681	0.761246	0	0	0	0.0346021	0.0230681	0.761246
0	2	3	4	5	1	-1	63	29.5	130.237	0.20339	32.1356	65.0169	25.6949	6.47458	0.711864	0.440678	0.0338983	30.7	1.79661	1.69492	3.05085	0.338983	2.71186	0.237288	0	0	0.0338983	0.0338983	0.0338983	0	0	0.0338983	0	0	0	0	0	0	0	0	0	0	0	0
1	2	2	0	-1	1	1	73	23.1	118.571	0.4329	32.6407	53.1602	26.5368	4.63203	1.16883	0.25974	0.04329	31.5	0.692641	0.562771	4.329	0.04329	4.329	0.12987	0	0	0.04329	0	0	0	0	0.12987	0	0	0	0	0	0	0.0865801	0.04329	2.1645	0.0865801	0.04329	2.1645
1	2	3	2	2	1	1	88	7.2	116.111	0.833333	25.6944	40.6944	24.8611	21.1111	3.05556	0.972222	0.277778	30.5	0.138889	0.138889	13.8889	0	0	0	0	0	0	0	0	0	0	0	0	0	0	0	0	0	0	0	0	0	0	0
1	2	1	0	0	1	0	91	3.9	163.333	0	30.2564	62.8205	38.4615	24.1026	7.4359	1.79487	0.25641	26.2	1.02564	0.769231	17.1795	0.512821	12.8205	0.25641	0	0	0	0	0	0	0	0.25641	0	0	0	0	0	0	0	0	0	0	0	0
1	3	1	0	1	1	-1	62	33	113.455	0.272727	39	50.1212	13.5152	7.75758	2.78788	0.545455	0.121212	29	0.242424	0.212121	1.72727	0.151515	1.21212	0.121212	0.030303	0	0.030303	0.030303	0	0	0	0.030303	0.030303	0.030303	3.0303	0	0	0	0	0	0	0	0	0
1	3	1	-1	0	1	-1	66	28.4	97.8169	0.316901	40.669	41.5141	10.493	4.54225	0.28169	0.28169	0	26.3	0.246479	0.211268	1.76056	0.0704225	0	0.140845	0	0	0	0	0.0352113	0	0	0.0704225	0	0	0	0.105634	0.0352113	0	0.0704225	0.0704225	3.52113	0.176056	0.105634	2.11268
1	3	2	-1	0	1	-1	70	28	88.4643	0.642857	35.4286	37.0714	10.3571	4.32143	0.642857	0.392857	0.0357143	27.6	0.5	0.464286	1.35714	0.25	0.5	0.321429	0	0	0.107143	0	0	0	0	0.214286	0.0357143	0.0357143	3.57143	0	0	0	0	0	0	0	0	0
0	3	1	-4	0	1	-1	70	23.3	103.863	0.55794	41.7167	41.1588	13.2189	5.36481	1.84549	0.343348	0.128755	26.7	0.729614	0.600858	3.39056	0.300429	3.69099	0.171674	0	0	0.0429185	0	0	0	0	0.128755	0	0	0	0	0	0	0	0	0	0	0	0
0	3	1	-3	-2	1	-1	75	18.5	110.541	0.540541	32.8108	53.0811	14.9189	8.64865	0.540541	0.378378	0.0540541	26.5	0.540541	0.486486	5.40541	0.0540541	5.40541	0	0	0	0.0540541	0.0540541	0.0540541	0	0	0.0540541	0	0	0	0	0	0	0	0	0	0	0	0
0	3	2	-2	-2	1	-1	77	20.3	99.2611	0.8867	30.197	44.7783	13.202	8.27586	1.92118	0.492611	0.0985222	28.1	0.394089	0.295567	2.46305	0.147783	1.62562	0.246305	0	0	0	0	0	0	0	0.0985222	0	0	0	0	0	0	0	0	0	0	0	0
1	3	2	1	1	1	1	93	1.7	163.529	0	18.8235	87.6471	42.3529	5.29412	9.41176	0	0.588235	30.3	1.17647	1.17647	29.4118	1.17647	29.4118	0	0	0	0	0	0	0	0	0.588235	0	0	0	0	0	0	0	0	0	0	0	0
1	2	1	0	-1	1	1	46	50.3	91.2326	0.815109	35.7058	41.332	8.52883	3.16103	1.70974	0.198807	0.0795229	31.9	0.437376	0.27833	1.41153	0.198807	1.39165	0.218688	0.0198807	0	0.0198807	0	0	0	0	0.0994036	0.0198807	0.0198807	1.98807	0.0198807	0.0198807	0	0.0198807	0	0	0.0397614	0.0198807	0.994036
0	2	1	-1	0	1	-1	46	50.4	94.3452	0.873016	34.9206	40.0198	11.0317	6.15079	1.32937	0.357143	0.0793651	30.1	0.47619	0.396825	1.5873	0.0793651	0.496032	0.138889	0.0396825	0	0.0396825	0	0	0	0	0.0793651	0.0198413	0.0198413	1.98413	0	0	0	0	0	0	0	0	0
0	2	2	0	0	1	0	58	37.5	119.973	0.533333	31.68	55.2267	19.0667	10.08	3.36	0.613333	0.186667	31.4	0.16	0.133333	1.06667	0.0533333	1.33333	0.0533333	0	0	0.0266667	0	0	0	0	0.106667	0.0266667	0	0	0	0	0	0.0266667	0.0266667	2.66667	0.0266667	0.0266667	2.66667
0	2	3	2	2	1	1	75	19.8	128.333	0.505051	27.6768	63.1313	21.8182	12.1717	3.0303	0.858586	0.20202	28.1	0.10101	0.10101	5.05051	0	0	0	0	0	0	0	0	0	0	0.0505051	0	0	0	0	0	0	0	0	0	0	0	0
0	2	1	-1	0	1	-1	81	20.4	94.1667	1.02941	32.9902	34.5098	18.2843	6.56863	0.784314	0.441176	0.0490196	29.7	0.245098	0.245098	1.96078	0.0980392	0	0.0980392	0	0	0	0	0	0	0	0.147059	0	0	0	0.0490196	0.0490196	0	0	0	0	0.0490196	0.0490196	4.90196
1	2	2	0	0	1	0	81	13.1	116.641	0.458015	30.9924	48.4733	23.1298	9.54198	4.12214	0.458015	0.305344	30.9	0.610687	0.458015	5.1145	0.0763359	0	0.0763359	0.0763359	0.0763359	0	0.0763359	0	0	0	0.229008	0.0763359	0.0763359	7.63359	0	0	0	0	0	0	0	0	0
1	2	1	1	1	1	1	90	6	168.833	0	22.8333	86.3333	28.6667	20.8333	10	1	0.5	28.4	0.666667	0.5	11.1667	0.166667	16.6667	0.333333	0	0	0.166667	0	0	0	0	0	0	0	0	0	0	0	0	0	0	0	0	0
0	2	3	2	1	1	1	58	38.1	86.6929	1.15486	31.5748	36.1417	9.92126	5.19685	2.70341	0.288714	0.183727	31.2	0.866142	0.761155	2.07349	0.288714	1.44357	0.209974	0	0	0.104987	0	0.0262467	0.0262467	0.0262467	0.104987	0.0262467	0.0262467	2.62467	0.0262467	0.0262467	0	0	0	0	0.0262467	0.0262467	2.62467
1	2	1	-1	-1	1	-1	86	12.4	115.484	0.16129	39.1129	48.629	18.3065	7.58065	1.6129	0.322581	0.0806452	30	1.12903	1.12903	7.5	0.322581	6.04839	0.0806452	0	0	0.241935	0	0	0	0	0.241935	0	0	0	0	0	0	0	0	0	0	0	0
0	1	1	-1	-1	1	-1	46	51.2	124.199	0.585938	28.2422	59.0234	24.1602	8.88672	3.32031	0.527344	0.234375	29.1	0.507812	0.390625	1.36719	0.136719	0.839844	0.175781	0	0	0.0390625	0.0195312	0	0	0	0.234375	0	0	0	0	0	0	0.0585938	0.0195312	0.664062	0.0585938	0.0195312	0.664062
0	1	2	0	1	1	-1	66	30.3	105.182	0.759076	32.8383	43.6964	19.0429	5.64356	3.20132	0.264026	0.0990099	27.6	0.792079	0.627063	3.13531	0.19802	3.30033	0.0990099	0.0330033	0	0.132013	0.0330033	0	0	0	0.165017	0	0	0	0	0	0	0.0330033	0.0330033	3.30033	0.0330033	0.0330033	3.30033
1	1	2	1	1	1	1	71	29.6	112.635	0.675676	30.1351	51.7568	20.8108	7.73649	1.55405	0.540541	0.0675676	30	0.236486	0.168919	2.02703	0.101351	1.11486	0.135135	0	0	0.0337838	0	0	0	0	0.0675676	0.0337838	0.0337838	3.37838	0.0337838	0	0	0	0	0	0.0337838	0	0
0	1	3	1	2	1	-1	75	23.3	118.026	0.643777	28.7983	50.7725	25.1931	11.073	1.54506	0.643777	0.0858369	28.7	0.343348	0.171674	4.29185	0.128755	4.29185	0.128755	0	0	0.0429185	0	0.0429185	0	0	0.0858369	0	0	0	0	0	0	0.0429185	0.0429185	4.29185	0.0429185	0.0429185	4.29185
0	2	1	-1	0	1	-1	25	74.8	97.8877	0.441176	38.7299	41.2299	9.55882	5.26738	2.66043	0.280749	0.160428	31.6	0.467914	0.360963	0.935829	0.160428	0.775401	0.173797	0.013369	0	0.0534759	0	0	0	0	0.0935829	0.026738	0.026738	1.3369	0.013369	0	0	0	0	0	0.013369	0	0
0	2	3	1	1	1	1	46	49.2	102.785	0.46748	34.878	49.9593	10.1016	5.46748	1.91057	0.365854	0.101626	32.1	0.487805	0.365854	1.23984	0.223577	1.11789	0.162602	0.0406504	0	0.0203252	0	0	0	0	0.0406504	0	0	0	0.0203252	0	0	0	0	0	0.0203252	0	0
1	2	1	0	1	1	-1	76	19.4	101.907	0.773196	29.8969	49.1753	12.8351	6.70103	2.52577	0.412371	0.103093	29.8	0.309278	0.257732	4.12371	0.0515464	0	0	0.0515464	0	0	0	0	0	0	0	0	0	0	0	0	0	0	0	0	0	0	0
0	2	2	1	1	1	1	82	15.5	124.258	0.129032	34	61.8065	16.4516	8.19355	3.74194	0.645161	0.129032	32	0.258065	0.258065	4.83871	0.0645161	0	0.0645161	0	0	0	0	0	0	0	0	0	0	0	0.0645161	0	0	0	0	0	0.0645161	0	0
0	2	3	3	3	1	1	84	9.9	98.6869	0.606061	31.7172	48.4848	10.6061	4.24242	2.92929	0.10101	0.20202	30.3	0.10101	0.10101	10.101	0.10101	10.101	0	0	0	0	0	0	0	0	0.10101	0	0	0	0.10101	0.10101	0	0	0	0	0.10101	0.10101	10.101
1	2	1	0	1	1	-1	85	10.5	125.429	0.380952	30.8571	48.1905	17.619	12.5714	15.7143	0.47619	0.666667	32.1	0.571429	0.380952	7.14286	0.285714	6.38095	0.190476	0.190476	0	0	0	0	0	0	0.0952381	0	0	0	0.0952381	0	0	0	0	0	0.0952381	0	0
0	2	3	-2	0	1	-1	28	69.4	113.314	0.461095	34.4236	49.8991	16.7435	8.60231	3.19885	0.432277	0.144092	33.5	0.518732	0.331412	1.06628	0.18732	0.893372	0.244957	0.0576369	0.0144092	0.0432277	0.0144092	0	0	0	0.129683	0.0432277	0.0432277	1.44092	0.0144092	0.0144092	0	0.0144092	0.0144092	1.44092	0.0288184	0.0288184	1.44092
0	2	1	0	0	1	0	46	52.1	101.536	0.326296	39.9616	47.5816	7.58157	4.12668	1.95777	0.230326	0.172745	29.2	0.345489	0.345489	1.17083	0.153551	0.479846	0.134357	0	0	0.0959693	0.0191939	0	0	0	0.0767754	0	0	0	0	0	0	0	0	0	0	0	0
1	2	3	1	1	1	1	57	39.6	107.348	0.40404	41.0606	45.2525	13.3081	4.94949	2.37374	0.277778	0.126263	33.1	0.606061	0.505051	1.89394	0.30303	1.69192	0.176768	0	0	0.0505051	0	0	0	0	0.20202	0.0252525	0.0252525	2.52525	0.0252525	0	0	0	0	0	0.0252525	0	0
1	2	1	-1	-1	1	-1	58	37.9	116.385	0.395778	35.409	48.971	22.0317	9.1029	0.501319	0.55409	0.0263852	31.2	0.923483	0.791557	2.18997	0.369393	1.68865	0.184697	0.131926	0.0527704	0.237467	0	0	0	0	0.0263852	0.0263852	0	0	0	0	0	0.0263852	0.0263852	2.63852	0.0263852	0.0263852	2.63852
0	2	2	-2	-1	1	-1	60	39	106.103	0.538462	37.0769	48.5641	11.7692	6.15385	2.02564	0.410256	0.128205	28.9	0.641026	0.564103	1.97436	0.333333	1.97436	0.179487	0.025641	0	0.102564	0	0	0	0	0.179487	0	0	0	0.025641	0.025641	0	0	0	0	0.025641	0.025641	2.5641
1	2	2	0	0	1	0	62	33.8	104.911	0.502959	37.6036	43.8166	13.3728	5.6213	3.99408	0.266272	0.236686	32.4	0.473373	0.384615	2.04142	0.266272	1.6568	0.177515	0.0591716	0	0.0591716	0.0295858	0	0	0	0.118343	0.0295858	0.0295858	2.95858	0	0	0	0	0	0	0	0	0
1	2	3	-1	0	1	-1	64	33.9	94.9853	0.678466	32.5664	44.9558	12.7434	3.24484	0.766962	0.176991	0.0589971	27.2	0.471976	0.324484	2.41888	0.176991	1.9764	0.147493	0.0884956	0.0294985	0.0884956	0.0294985	0	0	0	0.0589971	0.0294985	0.0294985	2.94985	0.0294985	0	0	0.0294985	0	0	0.0589971	0	0
0	2	1	-1	-1	1	-1	73	23.2	108.147	0.387931	36.6379	46.5517	11.8103	8.57759	4.22414	0.474138	0.172414	31.9	0.689655	0.603448	3.40517	0.215517	3.44828	0.12931	0.0431034	0	0.0431034	0.0431034	0	0	0	0.0431034	0.0431034	0	0	0	0	0	0	0	0	0	0	0
1	2	2	0	1	1	-1	74	23	91	0.608696	37.3043	40.5217	8.73913	3.78261	0.0434783	0.26087	0	25.1	0.347826	0.217391	3.47826	0.0434783	0	0.173913	0.0434783	0	0.130435	0	0	0	0	0.173913	0.0434783	0.0434783	4.34783	0	0	0	0	0	0	0	0	0
1	2	1	1	1	1	1	75	19.5	0	0	0	0	0	0	0	0	0	32.8	0.307692	0.25641	4.10256	0.0512821	0	0.0512821	0	0	0	0	0	0	0	0.0512821	0	0	0	0	0	0	0	0	0	0	0	0
0	2	2	0	0	1	0	76	19.5	0	0	0	0	0	0	0	0	0		0.666667	0.564103	3.74359	0.410256	3.23077	0.25641	0	0	0.102564	0.0512821	0.0512821	0	0	0.25641	0.0512821	0.0512821	5.12821	0	0	0	0.0512821	0.0512821	5.12821	0.0512821	0.0512821	5.12821
1	2	1	2	1	1	1	86	8.4	125.357	0.238095	34.881	63.9286	21.7857	4.40476	0	0.238095	0	23.5	0.833333	0.833333	5.11905	0.357143	7.97619	0.357143	0	0	0	0	0	0	0	0.47619	0	0	0	0	0	0	0.238095	0.119048	5.95238	0.238095	0.119048	5.95238
0	2	2	0	0	1	0	46	49.8	89.3373	0.883534	36.2249	33.8554	9.93976	6.90763	1.5261	0.401606	0.0803213	28.8	0.582329	0.481928	1.92771	0.261044	2.00803	0.0401606	0.0200803	0.0200803	0.0401606	0	0	0	0	0.060241	0.0200803	0.0200803	2.00803	0.0200803	0.0200803	0	0.0200803	0	0	0.0401606	0.0200803	1.00402
1	2	1	0	0	1	0	46	49.1	94.7658	0.610998	39.165	34.888	13.3809	5.60081	1.12016	0.407332	0.0407332	29.2	0.692464	0.631365	1.83299	0.162933	1.52749	0.1222	0.0203666	0	0.0610998	0	0	0	0	0.183299	0.0610998	0.0407332	1.3442	0.0814664	0.0814664	0	0.0407332	0.0407332	2.03666	0.1222	0.1222	2.03666
1	2	3	0	0	1	0	46	52.6	105.798	0.494297	41.1787	42.3954	11.616	6.76806	3.36502	0.494297	0.13308	31	0.798479	0.703422	1.3308	0.285171	1.27376	0.247148	0	0	0.0190114	0	0	0	0	0.342205	0.0380228	0.0190114	0.95057	0.171103	0.152091	0	0	0	0	0.171103	0.152091	1.673
1	2	3	1	0	1	1	58	37.8	86.4815	1.03175	34.2328	36.0847	10.2646	3.65079	1.19048	0.21164	0.026455	29	0.608466	0.47619	1.32275	0.291005	0.952381	0.291005	0	0	0.15873	0	0	0	0	0.26455	0	0	0	0.0529101	0.0529101	0	0	0	0	0.0529101	0.0529101	2.6455
0	2	1	-1	-1	1	-1	62	34.6	78.6416	1.27168	32.2543	31.5029	10.1445	3.20809	0.260116	0.17341	0	26.9	0.491329	0.433526	1.93642	0.289017	1.44509	0.144509	0	0	0	0	0	0	0	0.260116	0.0578035	0.0578035	2.89017	0.0867052	0.0578035	0	0	0	0	0.0867052	0.0578035	1.90751
0	2	3	5	5	1	1	65	29.3	108.43	0.477816	37.1331	46.6894	14.5392	6.14334	3.48123	0.409556	0.136519	27.2	0.614334	0.546075	3.41297	0.238908	3.41297	0.0682594	0	0	0	0	0	0	0	0.102389	0	0	0	0.0682594	0.0682594	0	0	0	0	0.0682594	0.0682594	3.41297
0	2	1	0	0	1	0	75	20.6	93.0583	1.01942	33.3495	39.0777	16.1165	2.3301	1.16505	0.145631	0.0485437	27.9	0.582524	0.582524	3.25243	0.242718	1.94175	0.194175	0	0	0.0485437	0	0	0	0	0.242718	0	0	0	0.145631	0.0485437	0	0	0	0	0.145631	0.0485437	1.65049
0	2	3	3	3	1	1	80	13.5	100.741	0.518519	33.037	43.8519	12.5926	7.18519	3.48148	0.37037	0.148148	26.3	1.03704	1.03704	6.37037	0.296296	5.55556	0.0740741	0	0	0	0	0	0	0	0.0740741	0	0	0	0	0	0	0	0	0	0	0	0
1	2	1	0	1	1	-1	82	18.4	72.663	1.1413	35.1087	27.337	7.66304	1.30435	0.108696	0	0	25.2	0.108696	0.108696	5.43478	0	0	0	0	0	0	0	0	0	0	0.0543478	0	0	0	0	0	0	0	0	0	0	0	0
0	2	1	-3	-1	1	-1	46	50.5	103.96	0.574257	36.1386	44.5545	16.5743	4.45545	1.62376	0.237624	0.0792079	31.7	0.673267	0.594059	1.44554	0.257426	1.06931	0.178218	0.039604	0.039604	0.039604	0.019802	0	0	0	0.138614	0.039604	0.039604	1.9802	0	0	0	0.019802	0.019802	1.9802	0.019802	0.019802	1.9802
0	2	2	2	1	1	1	46	49.3	124.057	0.466531	30.4868	64.8884	16.7951	7.78905	3.63083	0.466531	0.162272	35.1	0.385396	0.283976	1.0142	0.182556	0.446247	0.223124	0	0	0.020284	0	0	0	0	0.121704	0.0608519	0.040568	1.33874	0.020284	0	0	0.0608519	0.040568	1.33874	0.0811359	0.040568	1.0142
0	3	2	0	0	1	0	46	48.1	108.441	0.561331	35.447	43.8254	16.8607	7.21414	4.53222	0.35343	0.2079	26.1	0.644491	0.47817	1.80873	0.10395	1.2474	0.22869	0	0	0.0831601	0.02079	0	0	0	0.14553	0.0623701	0.04158	1.37214	0	0	0	0	0	0	0	0	0
1	3	1	-1	-1	1	-1	56	41.9	111.909	0.763723	28.926	50.358	21.1695	8.23389	2.45823	0.572792	0.143198	30.3	0.429594	0.26253	2.17184	0.0477327	2.38663	0.071599	0	0	0	0	0.0477327	0	0	0.071599	0.0238663	0.0238663	2.38663	0	0	0	0	0	0	0	0	0
1	3	1	-1	-1	1	-1	72	26.3	112.053	0.570342	31.635	50.9886	16.616	9.08745	3.19392	0.494297	0.152091	34.1	0.532319	0.418251	3.11787	0.0760456	3.80228	0.114068	0.0380228	0	0.0760456	0.0760456	0	0	0	0.0760456	0.0380228	0.0380228	3.80228	0.0380228	0	0	0	0	0	0.0380228	0	0
1	3	3	-1	-1	1	-1	73	24.9	114.819	0.441767	37.2691	48.8353	15.3414	9.39759	3.53414	0.682731	0.0803213	33	0.64257	0.441767	4.01606	0.0401606	4.01606	0.120482	0.0401606	0.0401606	0.0401606	0.0803213	0	0	0	0.160643	0	0	0	0	0	0	0	0	0	0	0	0
0	1	1	-1	-1	1	-1	32	70.9	96.1636	1.18477	29.4217	44.4147	13.1735	5.31735	2.66573	0.324401	0.0987306	33.9	0.423131	0.310296	1.08604	0.155148	1.02962	0.0987306	0	0	0.0987306	0	0.0282087	0	0	0.0846262	0.0282087	0.0141044	0.705219	0.0141044	0.0141044	0	0	0	0	0.0141044	0.0141044	1.41044
0	1	3	1	0	1	1	46	52.3	111.262	0.745698	31.912	53.1931	15.392	8.16444	1.85468	0.478011	0.133843	28.4	0.573614	0.42065	1.22371	0.0764818	0	0.210325	0	0	0.0573614	0	0.0191205	0	0	0.114723	0.0191205	0.0191205	1.91205	0.0191205	0.0191205	0	0.0382409	0.0382409	1.91205	0.0573614	0.0573614	1.91205
1	1	3	3	2	1	1	62	31.4	121.242	0.350318	32.7707	64.5541	15.2866	6.59236	1.65605	0.509554	0.127389	29.9	0.509554	0.382166	2.38854	0.0636943	1.59236	0.22293	0	0	0.0955414	0	0	0	0	0.0955414	0	0	0	0.0318471	0	0	0	0	0	0.0318471	0	0
1	1	2	-1	0	1	-1	69	30.4	109.342	0.822368	30.5263	48.1908	17.5	6.94079	5.36184	0.361842	0.230263	34.1	0.493421	0.197368	1.08553	0.131579	1.64474	0.197368	0.0328947	0.0328947	0.0328947	0.0328947	0.0328947	0	0	0.0986842	0	0	0	0.0328947	0.0328947	0	0.0657895	0.0657895	3.28947	0.0986842	0.0986842	3.28947
0	1	1	1	1	1	1	71	25.9	115.135	0.501931	34.0927	53.9768	16.2934	6.37066	3.89961	0.42471	0.11583	30.1	0.888031	0.733591	2.85714	0.23166	2.58687	0.34749	0	0	0.11583	0.15444	0	0	0	0.27027	0	0	0	0.0772201	0.0772201	0	0.03861	0	0	0.11583	0.0772201	2.54826
1	1	1	0	0	1	0	72	26.9	102.379	0.966543	29.4052	45.2045	13.6059	10.5204	2.63941	0.557621	0.111524	29.6	0.557621	0.334572	2.89963	0.111524	2.49071	0.185874	0	0	0.111524	0	0.0743494	0.0371747	0	0.0743494	0	0	0	0.0743494	0	0	0	0	0	0.0743494	0	0
0	2	1	0	-2	1	1	20	80.9	101.335	0.803461	33.1026	44.5983	16.1928	5.32756	1.32262	0.346106	0.0370828	32	0.494438	0.407911	0.902349	0.13597	0.333745	0.148331	0.0123609	0	0.0618047	0	0.0123609	0	0	0.0123609	0.0123609	0.0123609	1.23609	0.0123609	0	0	0.0247219	0.0247219	1.23609	0.0370828	0.0247219	0.815822
1	2	2	2	2	1	1	46	49	100.388	0.612245	34.1633	47.1633	13.9184	3.93878	0.571429	0.306122	0.0204082	29.9	0.877551	0.734694	1.65306	0.265306	1.26531	0.204082	0	0	0.102041	0.0204082	0	0	0	0.204082	0	0	0	0.0204082	0	0	0	0	0	0.0204082	0	0
0	2	2	-2	-2	1	-1	46	52.1	102.322	0.633397	37.8503	43.263	11.5547	5.9501	3.09021	0.364683	0.134357	27.9	0.479846	0.345489	1.49712	0.115163	0.959693	0.134357	0	0	0.0383877	0	0	0	0	0.134357	0.0191939	0.0191939	1.91939	0	0	0	0	0	0	0	0	0
1	2	1	0	0	1	0	59	36.3	106.501	0.606061	35.3444	44.4628	20.4959	4.84848	0.743802	0.30303	0	34.1	0.798898	0.716253	2.12121	0.247934	1.5427	0.220386	0	0	0.137741	0	0.0275482	0	0	0.275482	0.0275482	0.0275482	2.75482	0.0275482	0	0	0	0	0	0.0275482	0	0
0	2	3	1	0	1	1	61	35.9	98.9694	0.696379	36.7688	37.883	17.0752	5.961	0.584958	0.306407	0.0278552	31	0.612813	0.584958	2.11699	0.139276	0.557103	0.167131	0	0	0.0278552	0	0.0278552	0	0	0.167131	0.0835655	0.0835655	2.78552	0	0	0	0	0	0	0	0	0
0	2	2	0	0	1	0	65	28.7	103.449	0.627178	35.8188	41.7422	16.4808	7.07317	1.70732	0.557491	0.10453	30.4	0.383275	0.278746	3.48432	0.0696864	3.48432	0.0696864	0	0	0	0	0.0348432	0	0	0.0348432	0	0	0	0	0	0	0	0	0	0	0	0
0	2	1	-3	-3	1	-1	74	22.6	114.912	0.575221	30.177	53.6283	20.2212	9.64602	0.619469	0.707965	0.0442478	31.9	0.619469	0.575221	3.0531	0.309735	3.14159	0.132743	0	0	0.0884956	0	0	0	0	0.176991	0.0442478	0.0442478	4.42478	0.0442478	0.0442478	0	0.0884956	0	0	0.132743	0.0442478	1.50442
1	2	2	0	0	1	0	78	22.4	94.3304	0.982143	29.9554	33.9732	18.3036	8.75	2.36607	0.625	0.133929	31.3	0.178571	0.133929	4.46429	0.0892857	4.46429	0.0446429	0	0	0	0	0	0	0	0.0446429	0	0	0	0	0	0	0	0	0	0	0	0
0	2	1	-2	-2	1	-1	85	10.3	130.583	0.582524	25.7282	59.8058	30.3883	13.9806	0.0970874	0.970874	0	32.8	0.970874	0.873786	9.70874	0.0970874	9.70874	0	0	0	0	0	0	0	0	0.291262	0.0970874	0.0970874	9.70874	0	0	0	0	0	0	0	0	0
1	2	3	1	1	1	1	86	11.5	112.609	0.521739	32.8696	49.5652	18.8696	8.95652	1.82609	0.434783	0.173913	26.5	0.434783	0.173913	4.34783	0.0869565	0	0.347826	0	0	0.0869565	0	0	0	0	0.347826	0.0869565	0.0869565	8.69565	0	0	0	0	0	0	0	0	0
1	2	1	1	1	1	1	46	50.3	119.821	0.477137	32.4254	58.3101	18.827	8.05169	1.70974	0.516899	0.119284	31	0.27833	0.238569	1.15308	0.0795229	0.497018	0.119284	0	0	0.0994036	0	0	0	0	0.119284	0	0	0	0.139165	0.0795229	0	0	0	0	0.139165	0.0795229	1.15308
1	2	3	3	2	1	1	61	32.1	124.798	0.498442	29.2212	62.3988	20.405	11.215	1.05919	0.747664	0.0311526	30.4	0.872274	0.747664	2.58567	0.249221	2.74143	0.218069	0.0311526	0.0311526	0.0934579	0.0623053	0.0623053	0.0623053	0.0311526	0.186916	0.0934579	0.0934579	3.11526	0	0	0	0	0	0	0	0	0
0	2	2	-1	0	1	-1	70	27	119.222	0.481481	30.1481	60.1852	19.1852	7.55556	1.7037	0.481481	0.0740741	28.1	0.444444	0.407407	3.03704	0.111111	1.22222	0.111111	0	0	0.0740741	0.037037	0	0	0	0.037037	0	0	0	0	0	0	0	0	0	0	0	0
0	3	1	0	0	1	0	22	21.4	90.9574	1.06383	29.8936	41.9149	10.9574	6.59574	0.531915	0.425532	0	30.5	0.327103	0.140187	1.54206	0.140187	1.54206	0.140187	0	0	0.046729	0	0	0	0	0.280374	0	0	0	0.046729	0.046729	4.6729	0	0	0	0.046729	0.046729	4.6729
0	3	1	-1	-1	1	-1	46	48.2	99.3727	0.701107	29.5572	51.9188	12.2878	3.87454	1.03321	0.332103	0.110701	28.3	0.622407	0.518672	1.90871	0.165975	1.55602	0.103734	0	0	0.0622407	0.0207469	0	0	0	0.165975	0.0207469	0	0	0.0207469	0	0	0	0	0	0.0207469	0	0
0	3	1	-1	-3	1	1	56	56	66.9939	1.65644	25.3374	29.6933	8.52761	1.77914	0	0.122699	0	31.3	0.464286	0.446429	1.35714	0.196429	0.803571	0.125	0	0	0	0	0	0	0	0.125	0.0357143	0.0357143	1.78571	0.0357143	0.0178571	0.892857	0.0357143	0.0357143	1.78571	0.0714286	0.0535714	1.35714
1	3	1	-5	-1	1	-1	59	60.8	86.3768	0.797101	38.4058	36.2319	6.44928	3.15217	1.34058	0.144928	0.0724638	26	0.493421	0.427632	1.39803	0.148026	0.921053	0.0986842	0	0	0.0657895	0	0.0164474	0	0	0.0657895	0.0164474	0	0	0	0	0	0	0	0	0	0	0
0	3	2	0	0	1	0	77	77.1	102.2	0.52	33.7333	54.3467	9.32	3.56	0.733333	0.226667	0.04	32.6	0.661479	0.505837	0.894942	0.207523	0.726329	0.233463	0.0518807	0.0129702	0.077821	0.0389105	0	0	0	0.194553	0.0518807	0.0518807	1.29702	0	0	0	0.0259403	0.0129702	0.648508	0.0259403	0.0129702	0.648508
0	3	2	-1	-1	1	-1	79	82	96.5079	0.793651	32.381	47.3016	16.0317	0	0	0	0	27.4	0.439024	0.268293	0.939024	0.0487805	0.609756	0.207317	0.0243902	0	0	0	0.0121951	0.0121951	0	0.0609756	0.0121951	0.0121951	1.21951	0.0243902	0	0	0	0	0	0.0243902	0	0
0	3	1	-1	-1	1	-1	84	84.7	104.677	0.322581	35.9677	46.828	11.0215	8.22581	2.31183	0.376344	0.107527	26.2	0.590319	0.42503	0.885478	0.153483	0.637544	0.200708	0	0	0.0236128	0	0.0118064	0	0	0.224321	0.0354191	0.0354191	1.18064	0.0354191	0.0118064	0.401417	0.0354191	0.0118064	0.401417	0.0708383	0.0236128	0.401417
1	3	3	0	0	1	0	87	88.7	88.8889	0.915033	25.2941	45.7516	11.2418	4.57516	1.04575	0.261438	0.0653595	27.8	0.65389	0.496054	0.96956	0.124014	0.822999	0.169109	0.0338219	0.011274	0.0901917	0.011274	0.011274	0	0	0.248027	0.0338219	0.0338219	1.1274	0.0225479	0.011274	0.563698	0.0225479	0.0225479	1.1274	0.0450958	0.0338219	0.856821
1	3	2	2	2	1	1	93	94.5	81.0672	0.889328	35.5731	33.1225	7.47036	3.47826	0.55336	0.256917	0.0395257	27.9	0.518519	0.232804	0.719577	0.042328	0.529101	0.222222	0.042328	0.031746	0.031746	0.031746	0.031746	0.010582	0	0.0529101	0.010582	0.010582	1.0582	0.042328	0.042328	1.0582	0	0	0	0.042328	0.042328	1.0582
0	3	2	0	0	1	0	37	64.6	108.638	0.541796	38.4211	43.7152	14.0093	8.04954	3.91641	0.495356	0.185759	32.2	0.340557	0.154799	0.928793	0.0773994	0.619195	0.170279	0.0619195	0	0.0154799	0	0.0464396	0.0154799	0	0.139319	0.0773994	0.0464396	0.928793	0.0464396	0	0	0.0154799	0	0	0.0619195	0	0
0	3	1	-2	-2	1	-1	46	48.4	112.355	0.433884	36.405	50.5992	15.5372	6.34298	3.05785	0.392562	0.18595	32	0.433884	0.309917	1.23967	0.0826446	0	0.165289	0.0206612	0	0.0619835	0	0	0	0	0.123967	0.0619835	0.0413223	1.36364	0	0	0	0.0619835	0.0206612	0.702479	0.0619835	0.0206612	0.702479
0	3	3	0	-2	1	1	46	50.8	115.492	0.492126	34.8228	55.8465	13.3465	6.75197	4.23228	0.393701	0.255906	33.1	0.433071	0.19685	0.984252	0.11811	0.649606	0.23622	0.019685	0	0.019685	0	0.0590551	0	0	0.0984252	0.019685	0	0	0	0	0	0	0	0	0	0	0
0	3	1	-3	-2	1	-1	58	35.8	104.721	0.502793	36.648	48.2123	10.4469	5.75419	3.15642	0.335196	0.195531	32.4	0.75419	0.586592	2.26257	0.167598	1.39665	0.251397	0	0	0.027933	0	0	0	0	0.0558659	0.027933	0	0	0.111732	0.0558659	0	0	0	0	0.111732	0.0558659	1.39665
1	3	3	1	0	1	1	60	38.7	94.4444	0.904393	31.0336	37.1318	14.5995	6.48579	4.28941	0.310078	0.232558	34.2	0.361757	0.129199	2.58398	0.0516796	2.58398	0.129199	0	0	0	0	0	0	0	0.129199	0	0	0	0.0258398	0	0	0	0	0	0.0258398	0	0
0	3	3	-1	-1	1	-1	60	35.4	110.904	0.480226	34.1525	53.0508	15.0282	6.12994	2.06215	0.338983	0.141243	30.1	0.480226	0.338983	2.34463	0.141243	1.69492	0.169492	0.0564972	0.0282486	0.0847458	0	0	0	0	0.141243	0	0	0	0.0282486	0.0282486	0	0	0	0	0.0282486	0.0282486	2.82486
0	3	1	-3	-1	1	-1	61	32.7	117.706	0.397554	33.8838	52.5688	18.7768	10.3976	1.6208	0.672783	0.0917431	32.5	0.58104	0.550459	2.20183	0.275229	1.71254	0.183486	0.030581	0	0.0917431	0	0	0	0	0.152905	0.0917431	0.0611621	2.01835	0	0	0	0	0	0	0	0	0
1	3	3	0	0	1	0	62	40.7	103.342	0.786241	31.3759	47.543	15.1351	4.59459	3.90663	0.27027	0.0982801	33.5	0.540541	0.39312	1.54791	0.17199	1.40049	0.27027	0	0	0.02457	0	0.02457	0	0	0.12285	0.02457	0.02457	2.457	0.02457	0	0	0.02457	0	0	0.04914	0	0
1	3	2	0	0	1	0	66	28.5	96.1053	0.631579	36.7018	37.7544	10.3509	5.47368	5.22807	0.245614	0.315789	31.1	0.280702	0.105263	3.50877	0	0	0.0701754	0.0350877	0.0350877	0	0.0350877	0	0	0	0.105263	0.105263	0.0350877	1.19298	0.0701754	0	0	0	0	0	0.0701754	0	0
0	3	3	0	-1	1	1	70	27.9	99.9283	0.681004	35.448	44.0502	9.78495	4.44444	5.51971	0.215054	0.286738	33.7	0.716846	0.573477	2.25806	0.322581	1.57706	0.143369	0.0358423	0.0358423	0.143369	0.0716846	0	0	0	0.215054	0	0	0	0	0	0	0	0	0	0	0	0
1	3	1	1	1	1	1	71	27.3	106.923	0.622711	32.0879	51.6484	12.381	5.93407	4.28571	0.18315	0.21978	33.2	0.29304	0.14652	2.74725	0.0732601	1.8315	0.14652	0	0	0	0	0.03663	0	0	0.03663	0.03663	0.03663	3.663	0.0732601	0.03663	0	0	0	0	0.0732601	0.03663	1.8315
0	3	3	-1	-1	1	-1	78	18.9	110.635	0.47619	37.3545	48.5714	16.2963	5.66138	2.27513	0.47619	0.10582	30.7	0.740741	0.47619	3.54497	0.21164	2.6455	0.31746	0.0529101	0.0529101	0.10582	0	0	0	0	0.26455	0	0	0	0.0529101	0	0	0	0	0	0.0529101	0	0
1	3	2	-3	-3	1	-1	80	14.1	100.496	0.496454	38.3688	35.9574	12.1986	6.95035	6.59574	0.35461	0.283688	33.4	0.638298	0.567376	6.24113	0.141844	7.0922	0.141844	0	0	0	0	0	0	0	0.283688	0.141844	0	0	0	0	0	0	0	0	0	0	0
1	3	1	-1	0	1	-1	88	8.9	140.112	0.337079	22.5843	75.8427	27.0787	8.08989	6.17978	0.449438	0.224719	31.6	1.01124	0.674157	7.52809	0.224719	0	0.449438	0	0	0	0	0	0	0	0.11236	0	0	0	0	0	0	0	0	0	0	0	0
1	3	2	0	0	1	0	91	3.7	150.811	0.27027	26.2162	62.1622	17.5676	26.7568	17.8378	0.810811	0.540541	34	1.08108	0.810811	8.91892	0.540541	13.5135	0.810811	0	0	0.27027	0	0	0	0	0.540541	0	0	0	0	0	0	0.27027	0.27027	27.027	0.27027	0.27027	27.027
0	3	3	0	-1	1	1	46	39.2	114.031	0.510204	31.6327	50.8929	20.8418	8.39286	1.7602	0.484694	0.127551	31.7	0.510204	0.280612	1.86224	0.0255102	0	0.204082	0.0255102	0	0.0510204	0	0.0255102	0	0	0.127551	0.0255102	0.0255102	2.55102	0	0	0	0.0510204	0.0510204	2.55102	0.0510204	0.0510204	2.55102
1	3	2	-3	-2	1	-1	46	49	119.49	0.571429	31.5102	54.551	21.7551	9.36735	1.7551	0.55102	0.0612245	30.4	0.408163	0.22449	1.4898	0.0204082	0	0.183673	0.0204082	0	0	0	0	0	0	0.0612245	0.0204082	0	0	0.0408163	0	0	0	0	0	0.0408163	0	0
1	3	1	-1	1	1	-1	55	42.7	114.543	0.608899	32.2014	49.7892	16.0187	12.5293	3.37237	0.608899	0.187354	31.6	0.140515	0.0702576	1.56909	0.0234192	0	0.0936768	0	0	0	0	0	0	0	0.0234192	0.0234192	0.0234192	2.34192	0.0468384	0	0	0	0	0	0.0468384	0	0
0	3	1	4	-2	1	1	61	31.3	108.818	0.479233	37.2843	42.9712	16.3898	8.65815	3.06709	0.479233	0.159744	33.5	0.415335	0.223642	2.7476	0.0319489	3.19489	0.223642	0	0	0	0.0638978	0.0638978	0	0	0.0638978	0	0	0	0	0	0	0	0	0	0	0	0
0	3	1	1	-1	1	1	62	32.7	102.722	0.58104	33.3028	47.2783	11.7431	6.6055	3.24159	0.366972	0.183486	33.4	0.611621	0.489297	2.69113	0.214067	2.62997	0.122324	0.030581	0	0.0917431	0.030581	0	0	0	0.0611621	0.030581	0.030581	3.0581	0.030581	0.030581	0	0.030581	0	0	0.0611621	0.030581	1.52905
0	3	1	3	-2	1	1	63	30.4	95.3289	0.756579	37.9934	40.1316	10.8882	4.375	1.15132	0.296053	0.0657895	30.4	0.394737	0.263158	2.46711	0.0657895	0	0.131579	0	0	0	0	0.0657895	0	0	0	0.0657895	0.0328947	1.64474	0	0	0	0.0328947	0	0	0.0328947	0	0
1	3	1	-2	-3	1	1	64	31.1	109.389	0.482315	38.0386	45.1447	17.1704	6.43087	2.12219	0.385852	0.128617	31.2	0.803859	0.418006	1.99357	0.192926	1.06109	0.418006	0	0	0.096463	0	0.0321543	0.0321543	0.0321543	0.321543	0.0643087	0.0643087	3.21543	0	0	0	0.128617	0.0643087	1.60772	0.128617	0.0643087	1.60772
0	3	1	3	-2	1	1	67	25.5	129.647	0.352941	28.2353	61.7647	26.549	9.80392	2.98039	0.784314	0.117647	31.6	0.431373	0.196078	3.92157	0.0784314	3.92157	0.196078	0	0	0	0	0.0392157	0	0	0.27451	0.117647	0.117647	3.92157	0	0	0	0.0392157	0.0392157	3.92157	0.0392157	0.0392157	3.92157
1	3	2	0	-1	1	1	69	26.5	94.0755	0.943396	28.717	35.3962	17.2075	8.79245	3.0566	0.45283	0.113208	35.2	0.264151	0.0754717	3.77358	0	0	0.113208	0.0377358	0	0	0	0	0	0	0.0754717	0	0	0	0.0377358	0	0	0	0	0	0.0377358	0	0
1	3	3	-1	-1	1	-1	69	28.2	113.014	0.744681	29.7518	45.2837	18.4043	13.1206	5.74468	0.567376	0.248227	30.2	0.319149	0.177305	2.12766	0.035461	0	0.212766	0	0	0.035461	0	0	0	0	0	0.106383	0.035461	1.20567	0	0	0	0	0	0	0	0	0
1	3	1	-3	-2	1	-1	70	23.5	120.681	0.382979	35.8298	47.6596	20.6383	11.3191	4.85106	0.851064	0.297872	29.9	0.553191	0.340426	3.19149	0	0	0.212766	0	0	0.0425532	0	0.0851064	0.0851064	0	0	0	0	0	0	0	0	0	0	0	0	0	0
0	3	3	5	-2	1	1	73	22.3	108.251	0.627803	33.2735	41.9283	20.8072	8.60987	2.95964	0.58296	0.179372	30.9	0.44843	0.269058	3.00448	0.0896861	2.24215	0.179372	0	0	0	0.044843	0	0	0	0.0896861	0.044843	0.044843	4.4843	0	0	0	0	0	0	0	0	0
0	3	2	4	-3	1	1	73	20.2	123.267	0.544554	34.8515	53.2673	19.1584	10.099	5.34653	0.742574	0.19802	30.4	0.49505	0.19802	3.71287	0.0990099	2.47525	0.346535	0	0	0	0	0.049505	0.049505	0.049505	0.29703	0.0990099	0.049505	2.47525	0.049505	0.049505	0	0	0	0	0.049505	0.049505	4.9505
0	3	2	1	-1	1	1	87	8.9	123.258	0.224719	32.0225	56.6292	26.5169	6.85393	1.01124	0.561798	0.11236	27.5	0.11236	0.11236	11.236	0	0	0	0	0	0	0	0	0	0	0	0	0	0	0	0	0	0	0	0	0	0	0
0	1	2	0	1	1	-1	46	50.3	97.0378	0.636183	39.0656	40.1789	9.18489	4.83101	3.16103	0.198807	0.198807	32.4	0.417495	0.357853	1.21272	0.178926	0.437376	0.159046	0	0	0.0994036	0	0	0	0	0.178926	0.0198807	0.0198807	1.98807	0	0	0	0.0198807	0.0198807	1.98807	0.0198807	0.0198807	1.98807
1	1	2	4	4	1	1	57	37	98.3243	0.648649	38.0541	42.4865	9.89189	4.81081	2.48649	0.351351	0.162162	30.9	0.297297	0.27027	1.62162	0.189189	1.54054	0.135135	0	0	0.0540541	0	0	0	0	0.162162	0.0540541	0.0540541	2.7027	0.027027	0.027027	0	0	0	0	0.027027	0.027027	2.7027
1	2	3	3	3	1	1	81	13.1	112.977	0.381679	31.5267	47.3282	21.7557	9.77099	2.21374	0.763359	0.0763359	27.3	0.381679	0.381679	7.63359	0	0	0	0	0	0	0	0	0	0	0	0	0	0	0	0	0	0	0	0	0	0	0
0	2	2	0	0	1	0	46	50.3	91.2326	0.815109	35.7058	41.332	8.52883	3.16103	1.70974	0.198807	0.0795229	33.4	0.238569	0.178926	1.76938	0.0397614	0.994036	0.0795229	0	0	0	0.0198807	0	0	0	0.0397614	0.0397614	0.0397614	1.98807	0.0596421	0.0198807	0	0.0397614	0	0	0.0994036	0.0198807	0.397614
0	2	2	0	-1	1	1	62	34.7	102.795	0.576369	34.6398	46.3689	11.7003	5.90778	3.63112	0.403458	0.172911	31.5	0.230548	0.0864553	2.88184	0.0288184	2.88184	0.0864553	0	0	0	0	0	0	0	0.0576369	0.0288184	0	0	0.0288184	0.0288184	0	0	0	0	0.0288184	0.0288184	2.88184
0	2	2	-1	-1	1	-1	64	34	107.176	0.323529	35.6176	48.8529	15.0882	6.5	0.852941	0.411765	0.0588235	27.5	0.323529	0.205882	1.26471	0.0882353	0.970588	0.176471	0.0294118	0	0.0294118	0	0.0294118	0.0294118	0	0.0882353	0.0588235	0.0588235	2.94118	0.0294118	0	0	0	0	0	0.0294118	0	0
0	2	1	-1	0	1	-1	68	33.3	96.4865	0.840841	34.8048	43.2132	12.9129	3.96396	0.780781	0.21021	0.0600601	31.8	0.15015	0.03003	3.003	0	0	0.0600601	0	0	0	0	0	0	0	0.0900901	0	0	0	0	0	0	0	0	0	0	0	0
0	2	2	0	0	1	0	69	27.7	107.798	0.649819	29.9639	50.8303	14.2599	8.91697	3.1769	0.613718	0.144404	32.6	0.216606	0.144404	2.70758	0.0361011	0	0.0361011	0.0361011	0	0	0	0.0361011	0	0	0.0722022	0	0	0	0.0361011	0	0	0	0	0	0.0361011	0	0
1	2	2	2	1	1	1	76	22.6	125.133	0.309735	37.9204	52.1239	18.2743	12.6991	3.80531	0.840708	0.176991	29.2	0.486726	0.265487	2.9646	0.0884956	0	0.221239	0	0	0.0442478	0	0.0442478	0	0	0.176991	0.0884956	0.0442478	2.21239	0.0442478	0	0	0	0	0	0.0442478	0	0
0	2	3	1	0	1	1	80	18.4	91.5217	0.815217	30.6522	42.7174	13.4783	3.80435	0	0.271739	0	24.9	0.163043	0.163043	5.43478	0.0543478	5.43478	0	0	0	0.0543478	0	0	0	0	0	0.0543478	0	0	0	0	0	0	0	0	0	0	0
1	2	3	0	-1	1	1	82	15.6	121.538	0.705128	27.8846	56.0256	20.5128	9.03846	7.37179	0.512821	0.384615	29.7	0.128205	0.0641026	0	0	0	0.128205	0.0641026	0	0	0	0	0	0	0	0	0	0	0	0	0	0	0	0	0	0	0
0	2	3	1	1	1	1	83	11.6	121.034	0.431034	35.6897	46.7241	16.0345	15.3448	6.81034	0.948276	0.344828	34.7	0.258621	0.172414	8.62069	0	0	0.0862069	0	0	0	0	0	0	0	0	0	0	0	0	0	0	0	0	0	0	0	0
1	2	2	0	0	1	0	86	8.1	131.235	0.246914	32.5926	67.4074	21.4815	8.14815	1.35802	0.246914	0	29.1	0.37037	0.246914	6.17284	0.123457	0	0.123457	0	0	0	0	0	0	0	0.123457	0	0	0	0	0	0	0	0	0	0	0	0
1	2	2	0	0	1	0	87	8.3	123.976	0.361446	28.6747	54.0964	25.4217	14.3373	0.963855	1.08434	0.120482	27.9	0.60241	0.361446	8.07229	0.120482	0	0.240964	0	0	0	0	0.120482	0	0	0.240964	0	0	0	0	0	0	0	0	0	0	0	0
0	2	3	3	3	1	1	89	5.7	133.684	0.701754	20.3509	74.0351	25.4386	11.2281	1.92982	0.877193	0	26.6	0.350877	0.175439	17.5439	0	0	0.175439	0.175439	0	0	0	0	0	0	0	0	0	0	0	0	0	0	0	0	0	0	0
1	2	1	0	0	1	0	89	6.3	143.016	0.15873	25.5556	73.6508	20.4762	13.8095	9.36508	0.793651	0.634921	29	0.15873	0.15873	15.873	0	0	0	0	0	0	0	0	0	0	0.15873	0	0	0	0	0	0	0.15873	0	0	0.15873	0	0
1	2	1	0	0	1	0	46	54.8	115.091	0.675182	28.3394	57.2263	15.2007	9.72628	3.88686	0.510949	0.218978	28.6	0.310219	0.164234	1.0219	0.109489	0.60219	0.145985	0	0	0.0182482	0	0.0182482	0	0	0.182482	0.0182482	0.0182482	1.82482	0.0364964	0.0182482	0	0	0	0	0.0364964	0.0182482	0.912409
1	2	1	2	1	1	1	59	34.9	109.198	0.372493	36.1891	52.2063	14.1261	5.50143	0.802292	0.315186	0.0286533	27.5	0.659026	0.601719	2.32092	0.114613	1.43266	0.143266	0	0	0.114613	0	0	0	0	0.25788	0.0573066	0.0286533	1.43266	0.0573066	0	0	0.0286533	0.0286533	2.86533	0.0859599	0.0286533	0.974212
1	2	2	0	1	1	-1	62	34	92.2647	1	34.0588	42	9.79412	3.79412	1.64706	0.205882	0.0882353	27.2	0.558824	0.411765	1.67647	0.294118	1.76471	0.294118	0	0	0.0882353	0	0	0	0	0.205882	0.0294118	0.0294118	2.94118	0.0294118	0.0294118	0	0.0588235	0.0588235	2.94118	0.0882353	0.0882353	2.94118
0	2	1	-1	0	1	-1	62	34.7	102.248	0.806916	35.6772	44.2651	10.1153	7.8098	3.54467	0.403458	0.172911	28.2	0.778098	0.74928	2.21902	0.259366	1.61383	0.201729	0	0	0.115274	0	0	0	0	0.172911	0	0	0	0.0288184	0	0	0	0	0	0.0288184	0	0
1	2	2	2	1	1	1	72	25.4	115.787	0.15748	38.622	51.7717	19.0157	6.02362	0.19685	0.275591	0	28.7	0.511811	0.511811	2.71654	0.275591	2.79528	0.11811	0	0	0.0787402	0	0	0	0	0.15748	0.0393701	0.0393701	3.93701	0	0	0	0	0	0	0	0	0
1	2	3	1	1	1	1	72	24.7	117.895	0.364372	35.8704	50.1215	20	8.46154	3.07692	0.48583	0.121457	25.4	0.202429	0.161943	2.02429	0.161943	2.02429	0.121457	0	0	0.0404858	0	0	0	0	0.0809717	0.0404858	0.0404858	4.04858	0	0	0	0	0	0	0	0	0
0	2	3	0	-1	1	1	75	20.4	116.422	0.441176	31.4706	56.0784	15.049	8.43137	5	0.539216	0.245098	31.3	0.588235	0.441176	4.36275	0.0980392	2.45098	0.147059	0	0	0.0490196	0	0.0490196	0.0490196	0.0490196	0.196078	0.0980392	0.0490196	2.45098	0.0490196	0	0	0	0	0	0.0490196	0	0
0	2	3	-1	0	1	-1	79	16.5	126.121	0.30303	35.3939	53.2727	19.8182	13.8788	3.51515	0.787879	0.121212	29.1	1.0303	0.909091	4.42424	0.242424	1.51515	0.242424	0	0	0.0606061	0	0	0	0	0.242424	0.0606061	0.0606061	6.06061	0.0606061	0.0606061	0	0	0	0	0.0606061	0.0606061	6.06061
0	2	3	1	1	1	1	85	10.2	124.02	0.490196	34.8039	53.2353	26.4706	8.72549	0.294118	0.588235	0	25.3	0.588235	0.588235	8.13725	0.0980392	9.80392	0.0980392	0	0	0.0980392	0	0	0	0	0.294118	0.0980392	0	0	0	0	0	0	0	0	0	0	0
1	2	3	4	4	1	1	89	11.5	123.913	0.173913	32.9565	56.3478	22.8696	10.4348	1.13043	0.956522	0.0869565	25.7	0.608696	0.521739	8.69565	0.26087	8.69565	0.0869565	0	0	0	0.0869565	0	0	0	0.0869565	0	0	0	0	0	0	0	0	0	0	0	0
1	3	3	1	0	1	1	65	32.4	103.827	0.524691	35.0926	43.0556	14.4444	7.22222	3.48765	0.339506	0.246914	29.5	0.648148	0.555556	2.90123	0.154321	3.08642	0.123457	0	0	0.0617284	0	0	0	0	0.154321	0.0925926	0.0308642	1.04938	0	0	0	0	0	0	0	0	0
0	3	3	1	1	1	1	83	14.4	112.083	0.625	36.25	39.5139	16.0417	11.8056	7.84722	0.833333	0.277778	32.7	0.416667	0.277778	5.20833	0	0	0.138889	0	0	0.0694444	0	0	0	0	0.0694444	0	0	0	0	0	0	0	0	0	0	0	0
1	3	1	-1	-2	1	1	46	52.4	98.2443	0.954198	30.8015	43.5305	15.4198	6.31679	1.22137	0.400763	0.0763359	35.5	0.496183	0.400763	1.08779	0.0954198	0.381679	0.19084	0.0381679	0.019084	0.019084	0.019084	0	0	0	0.0954198	0	0	0	0.019084	0	0	0.019084	0.019084	1.9084	0.0381679	0.019084	0.954198
1	3	3	0	0	1	0	46	49.1	100.041	0.692464	33.2179	41.5682	14.7047	6.53768	3.31976	0.285132	0.162933	27.9	0.386965	0.285132	1.60896	0.0407332	0	0.1222	0	0	0.0203666	0	0.0203666	0	0	0.0814664	0	0	0	0.0610998	0.0407332	0	0	0	0	0.0610998	0.0407332	1.3442
1	3	2	0	2	1	-1	55	39.6	109.975	0.833333	28.2323	45.7828	21.3384	9.39394	4.39394	0.530303	0.176768	33.3	0.277778	0.20202	1.59091	0.0757576	1.69192	0.10101	0	0	0.0252525	0	0	0	0	0.10101	0	0	0	0.0252525	0	0	0.0252525	0	0	0.0505051	0	0
0	3	2	-1	-1	1	-1	59	38.2	102.88	0.837696	31.1257	47.1728	13.9529	7.32984	2.43455	0.366492	0.13089	33.5	0.445026	0.340314	1.62304	0.078534	0.863874	0.183246	0.026178	0	0	0.026178	0.026178	0.026178	0.026178	0.026178	0.026178	0.026178	2.6178	0.026178	0.026178	0	0.026178	0	0	0.052356	0.026178	1.3089
1	3	2	0	1	1	-1	71	24.9	102.651	0.763052	29.759	46.3855	12.2088	7.30924	6.2249	0.401606	0.240964	33.1	0.401606	0.281124	2.85141	0.0803213	2.00803	0.160643	0	0	0.0401606	0	0.0401606	0.0401606	0	0.120482	0	0	0	0.0401606	0.0401606	0	0	0	0	0.0401606	0.0401606	4.01606
1	3	3	0	0	1	0	98	4.5	108.444	1.11111	30	44.8889	15.3333	10	7.11111	0.666667	0.222222	29.6	0.444444	0.444444	0	0.222222	0	0.444444	0	0	0.222222	0	0	0	0	0	0	0	0	0	0	0	0	0	0	0	0	0
0	3	2	-1	-1	1	-1	63	33.4	111.796	0.239521	37.0359	47.2754	17.3653	7.96407	1.88623	0.479042	0.149701	29.5	0.389222	0.239521	1.88623	0.11976	0.748503	0.209581	0	0	0.0299401	0	0	0	0	0.0898204	0	0	0	0.0299401	0	0	0	0	0	0.0299401	0	0
1	3	1	-1	-2	1	1	69	29	99.7241	0.62069	35.3448	42.6897	12.3448	6.58621	2.06897	0.517241	0.103448	27.9	1.03448	0.689655	2.58621	0.206897	1.72414	0.137931	0.137931	0.103448	0.172414	0	0	0	0	0.37931	0.0344828	0.0344828	3.44828	0.0344828	0.0344828	0	0	0	0	0.0344828	0.0344828	3.44828
1	3	2	0	0	1	0	91	4	145.25	0.25	34.75	61.75	29.75	15.75	3.25	1.25	0.25	28.8	0.5	0.25	0	0.25	0	0.5	0.25	0	0.25	0	0	0	0	0	0	0	0	0	0	0	0	0	0	0	0	0
0	1	2	-1	0	1	-1	62	33.1	110.363	0.543807	34.1994	50.8761	14.8943	8.58006	1.26888	0.513595	0.060423	31.4	0.694864	0.694864	2.74924	0.151057	3.02115	0.060423	0	0	0.0906344	0	0	0	0	0	0.060423	0.0302115	1.51057	0	0	0	0	0	0	0	0	0
0	2	1	-1	-1	1	-1	71	23.1	127.489	0.30303	36.3636	50.8658	21.2554	11.5152	7.18615	0.692641	0.25974	31.2	0.0865801	0.04329	4.329	0	0	0.04329	0	0	0	0	0	0	0	0	0	0	0	0.04329	0	0	0	0	0	0.04329	0	0
0	2	2	-1	-1	1	-1	88	7.1	100.986	1.26761	36.7606	37.1831	16.338	7.60563	1.97183	0.422535	0.140845	31.2	0.140845	0	0	0	0	0.140845	0	0	0	0	0.140845	0	0	0	0	0	0	0	0	0	0	0	0	0	0	0
0	3	3	0	0	1	0	26	25.2	103.576	0.794702	29.3377	32.3841	19.7351	16.2252	5.09934	0.860927	0.198675	30.3	0.873016	0.793651	3.76984	0.15873	3.96825	0.119048	0.0396825	0	0.0396825	0	0	0	0	0.0793651	0	0	0	0	0	0	0	0	0	0	0	0
0	3	1	0	0	1	0	46	27.6	107.368	0.676692	34.4361	41.2406	19.812	6.16541	5.03759	0.413534	0.18797	28	0.398551	0.289855	2.28261	0.181159	1.44928	0.144928	0	0	0.108696	0	0	0	0	0.181159	0	0	0	0.0362319	0	0	0	0	0	0.0362319	0	0
1	3	2	-3	-3	1	-1	56	58.2	98.3166	0.728643	33.6683	42.8643	14.3216	4.34673	2.41206	0.276382	0.0753769	31.2	0.343643	0.223368	1.46048	0.0343643	0.859107	0.137457	0	0	0	0	0.0171821	0	0	0.0343643	0.0171821	0.0171821	1.71821	0.0859107	0.0515464	1.03093	0.0343643	0.0171821	0.859107	0.120275	0.0687285	0.996564
0	3	2	-1	-1	1	-1	58	60.2	109.228	0.554455	34.6139	47.5446	14.5941	8.15842	3.76238	0.49505	0.217822	32.9	0.498339	0.365449	1.06312	0.166113	0.830565	0.199336	0	0	0.0166113	0	0	0	0	0.116279	0.0332226	0.0332226	1.66113	0.0830565	0.0498339	0.996678	0	0	0	0.0830565	0.0498339	0.996678
0	3	3	0	0	1	0	59	61.6	120.725	0.434783	33.6232	49.4203	25.0725	8.55072	3.62319	0.434783	0.289855	28	0.551948	0.38961	1.42857	0.0487013	0	0.178571	0.0324675	0	0.0162338	0.0162338	0	0	0	0.0487013	0.0324675	0.0324675	1.62338	0.0162338	0	0	0	0	0	0.0162338	0	0
1	3	2	2	1	1	1	60	61.4	100.058	0.697674	34.186	44.9709	15.5814	4.09884	0.552326	0.232558	0.0290698	30.7	0.602606	0.423453	1.25407	0.130293	0.618893	0.228013	0.0325733	0.0162866	0.0651466	0.0325733	0.0325733	0	0	0.0977199	0.0162866	0.0162866	1.62866	0.0162866	0	0	0	0	0	0.0162866	0	0
0	3	2	-1	0	1	-1	61	61.9	119.274	0.322581	33.2258	49.1935	19.0323	8.87097	8.62903	0.645161	0.322581	27.4	0.500808	0.387722	1.21163	0.113086	1.14701	0.193861	0.0323102	0	0.0161551	0.0161551	0.0484653	0.0161551	0	0.113086	0.0323102	0	0	0.0323102	0.0161551	0.807754	0	0	0	0.0323102	0.0161551	0.807754
0	3	2	0	0	1	0	65	65.4	124.957	0.289855	38.2319	53.6522	19.1304	8.2029	5.44928	0.521739	0.231884	28.9	0.489297	0.397554	1.23853	0.137615	0.856269	0.122324	0	0	0.030581	0	0.030581	0	0	0.198777	0.030581	0.0152905	0.764526	0.0152905	0	0	0.030581	0.0152905	0.764526	0.0458716	0.0152905	0.519878
1	3	2	1	1	1	1	66	66.5	119.66	0.544218	32.415	57.551	18.0612	6.53061	4.55782	0.442177	0.238095	26.5	0.526316	0.43609	1.24812	0.165414	1.09774	0.135338	0.0150376	0	0.0300752	0	0.0150376	0	0	0.135338	0	0	0	0	0	0	0	0	0	0	0	0
0	3	2	-2	-1	1	-1	69	70.4	130	0.487805	33.6585	49.7561	23.4146	16.3415	6.58537	0.731707	0.487805	28.6	0.383523	0.3125	1.09375	0.0568182	1.06534	0.0994318	0	0	0.0426136	0.0142045	0	0	0	0.184659	0.0426136	0.0142045	0.482955	0	0	0	0	0	0	0	0	0
1	3	1	-1	-1	1	-1	75	75.9	105.531	0.530973	34.0708	47.3894	12.4779	7.34513	3.71681	0.39823	0.176991	28.2	0.790514	0.698287	1.1726	0.289855	1.01449	0.131752	0.0131752	0	0.0790514	0	0	0	0	0.158103	0.0131752	0.0131752	1.31752	0.0263505	0.0131752	0.658762	0	0	0	0.0263505	0.0131752	0.658762
1	3	2	2	1	1	1	82	84.2	117.332	0.468432	38.2892	48.3707	16.9654	9.10387	4.11405	0.529532	0.203666	27	0.486936	0.285036	1.04513	0.0593824	0.712589	0.154394	0.0118765	0	0.0118765	0.0356295	0.0593824	0.0356295	0	0.0831354	0.023753	0.0118765	0.593824	0.0475059	0.0118765	0.308789	0	0	0	0.0475059	0.0118765	0.308789
1	3	1	1	1	1	1	86	88.6	110.279	0.976744	28.1395	50.6512	17.8605	8.04651	4.55814	0.372093	0.27907	28.5	0.462754	0.440181	0.699774	0.1693	0.451467	0.158014	0.0112867	0.0112867	0.0790068	0	0	0	0	0.0902935	0.0225734	0.0112867	0.564334	0.0112867	0	0	0	0	0	0.0112867	0	0
1	3	2	2	2	1	1	93	94.3	117.602	0.663265	35.4592	46.3265	17.0918	9.64286	8.46939	0.663265	0.408163	26	0.28632	0.212089	0.742312	0.0530223	0.636267	0.116649	0	0	0.0106045	0.0106045	0.0106045	0.0106045	0.0106045	0.0424178	0.0106045	0	0	0.0954401	0.0318134	0.360551	0	0	0	0.0954401	0.0318134	0.360551
0	3	2	-1	-1	1	-1	84	12	97.3333	1.08333	28.25	33.8333	21.0833	9.25	3.75	0.583333	0.333333	26.4	0.25	0.166667	4.16667	0.166667	4.16667	0.0833333	0	0	0	0	0	0	0	0.0833333	0	0	0	0.166667	0.0833333	0	0	0	0	0.166667	0.0833333	4.16667
1	3	2	-1	0	1	-1	93	5.6	61.25	1.78571	19.2857	24.4643	10.1786	5.53571	0	0.357143	0	23.5	0.535714	0.178571	0	0.178571	0	0.357143	0	0	0	0	0	0	0	0.535714	0	0	0	0.178571	0	0	0	0	0	0.178571	0	0
1	2	3	0	-1	1	1	46	58.2	93.0928	1.1512	27.4914	37.354	15.4811	8.43643	3.17869	0.463918	0.171821	34.2	0.446735	0.378007	1.32302	0.171821	1.37457	0.120275	0.0343643	0	0.0687285	0	0.0171821	0	0	0.103093	0	0	0	0.0171821	0.0171821	0	0	0	0	0.0171821	0.0171821	1.71821
0	2	1	1	-1	1	1	46	54.1	94.8244	0.850277	30.1848	45.9519	11.146	5.19409	1.47874	0.351201	0.0739372	31.9	0.351201	0.314233	1.51571	0.166359	1.44177	0.0554529	0	0	0.0924214	0	0	0	0	0.12939	0.0184843	0.0184843	1.84843	0	0	0	0.0369686	0.0184843	0.924214	0.0369686	0.0184843	0.924214
0	2	2	0	-1	1	1	46	51	96.9804	1.05882	34.2941	42.5294	11.9412	5.7451	1.39216	0.372549	0.0784314	32.1	0.823529	0.588235	1.56863	0.137255	1.39216	0.215686	0.0588235	0.0196078	0.0196078	0	0.0588235	0	0	0.254902	0.0196078	0.0196078	1.96078	0.0784314	0.0196078	0	0.0196078	0	0	0.0980392	0.0196078	0.392157
0	2	1	0	0	1	0	46	53.7	107.039	0.558659	34.0596	49.7765	13.6499	7.07635	1.89944	0.465549	0.0931099		0.204842	0.130354	0.800745	0.0744879	0	0.148976	0	0	0.0372439	0.018622	0	0	0	0.130354	0.018622	0.018622	1.8622	0.018622	0	0	0	0	0	0.018622	0	0
0	2	3	1	1	1	1	67	28.1	103.915	0.676157	31.4235	43.0249	16.7972	8.00712	3.95018	0.498221	0.213523	32.7	0.604982	0.462633	2.74021	0.106762	2.38434	0.142349	0	0	0.0355872	0	0.0355872	0.0355872	0	0.213523	0.0355872	0.0355872	3.55872	0.0355872	0.0355872	0	0	0	0	0.0355872	0.0355872	3.55872
0	2	3	2	2	1	1	75	19.9	119.045	0.452261	28.3417	60.603	18.6935	6.83417	4.1206	0.301508	0.251256	31.1	0.703518	0.351759	3.56784	0.150754	3.36683	0.351759	0	0	0.150754	0	0.0502513	0	0	0.251256	0.0502513	0.0502513	5.02513	0.0502513	0	0	0	0	0	0.0502513	0	0
1	1	3	2	3	1	-1	58	36.4	123.214	0.32967	32.7198	55.9066	19.4505	11.2912	3.48901	0.741758	0.192308	29.2	0.741758	0.714286	2.00549	0.274725	1.64835	0.192308	0	0	0.10989	0	0	0	0	0.274725	0.0549451	0.0549451	2.74725	0.0274725	0.0274725	0	0	0	0	0.0274725	0.0274725	2.74725
1	1	2	4	4	1	1	64	29.8	119.396	0.369128	34.1275	55.1678	18.7919	7.21477	3.69128	0.503356	0.134228	28.1	0.33557	0.0671141	0	0.0671141	0	0.234899	0	0	0.033557	0	0.033557	0	0	0.167785	0.0671141	0.033557	1.67785	0.033557	0.033557	0	0	0	0	0.033557	0.033557	3.3557
1	1	1	0	1	1	-1	66	31.4	100.573	0.509554	35.2229	43.4076	12.9618	5.6051	2.83439	0.382166	0.127389	32.9	0.44586	0.318471	1.27389	0.254777	0.796178	0.318471	0.0318471	0	0.0636943	0	0	0	0	0.22293	0	0	0	0.0318471	0.0318471	0	0.0318471	0.0318471	3.18471	0.0636943	0.0636943	3.18471
1	1	3	0	-1	1	1	66	32.8	105.152	0.609756	30.6098	48.4756	16.9817	6.40244	2.07317	0.457317	0.121951	31.2	0.823171	0.609756	2.59146	0.182927	2.04268	0.182927	0.121951	0.0609756	0.0609756	0	0.0609756	0	0	0.182927	0	0	0	0	0	0	0	0	0	0	0	0
1	1	1	3	3	1	1	66	27.5	115.564	0.545455	32.0727	52.0364	18.8	8.18182	3.96364	0.4	0.181818	32.4	0.4	0.363636	3.27273	0.0727273	1.81818	0.0727273	0	0	0	0	0.0363636	0	0	0.0363636	0	0	0	0	0	0	0	0	0	0	0	0
1	1	3	2	2	1	1	72	21.4	121.963	0.373832	30.2336	54.9533	22.4766	11.0748	2.85047	0.747664	0.140187	32.7	0.560748	0.327103	3.31776	0.0934579	2.33645	0.327103	0	0	0.046729	0	0	0	0	0.046729	0.046729	0	0	0.0934579	0	0	0.0934579	0.046729	2.33645	0.186916	0.046729	1.21495
1	3	3	1	1	1	1	46	50.1	106.587	0.359281	36.7864	50.6387	11.9361	5.68862	1.15768	0.259481	0.0399202	30.3	0.499002	0.419162	1.51697	0.219561	1.27745	0.11976	0.0199601	0	0.0199601	0.0199601	0	0	0	0.11976	0.0199601	0.0199601	1.99601	0.0199601	0.0199601	0	0	0	0	0.0199601	0.0199601	1.99601
0	3	1	-5	-2	1	-1	46	49.7	109.557	0.945674	26.7606	58.0684	15.332	7.02213	1.40845	0.503018	0.100604	28.8	0.28169	0.241449	1.34809	0.120724	0.663984	0.100604	0	0	0.0402414	0.0201207	0	0	0	0.0804829	0	0	0	0.0201207	0	0	0	0	0	0.0201207	0	0
0	3	2	-4	-2	1	-1	57	36.8	96.7663	0.597826	37.962	41.6033	12.038	3.69565	0.896739	0.190217	0.0543478	29.2	0.733696	0.461957	2.3913	0.0815217	1.82065	0.13587	0.0271739	0	0.13587	0	0.0271739	0	0	0.0815217	0	0	0	0	0	0	0	0	0	0	0	0
1	3	2	0	0	1	0	58	38.1	96.4042	0.577428	39.1601	39.5801	11.1811	4.64567	1.28609	0.209974	0.0524934	28.8	0.183727	0.15748	1.75853	0.0524934	1.31234	0.0787402	0	0	0.0262467	0	0	0	0	0.0524934	0	0	0	0	0	0	0	0	0	0	0	0
0	3	3	1	1	1	1	64	34.2	103.655	0.409357	40.3801	39.386	12.5731	7.04678	3.85965	0.380117	0.146199	32.1	0.263158	0.204678	2.07602	0.116959	1.46199	0.0877193	0	0	0	0	0	0	0	0.0877193	0.116959	0.0584795	1.46199	0	0	0	0	0	0	0	0	0
1	3	1	1	2	1	-1	70	26.3	95.0951	0.418251	38.327	39.0494	11.0646	4.63878	1.55894	0.26616	0.0760456	29.6	0.26616	0.190114	3.04183	0.114068	2.54753	0.0760456	0.0380228	0	0.0380228	0	0	0	0	0.0760456	0	0	0	0.0380228	0	0	0	0	0	0.0380228	0	0
0	3	2	0	1	1	-1	71	25.4	127.362	0.15748	37.5984	55.8661	19.2913	10.4724	3.97638	0.551181	0.19685	30.4	0.354331	0.15748	1.9685	0.15748	1.9685	0.23622	0.0393701	0	0	0	0	0	0	0.15748	0.15748	0.0787402	1.9685	0	0	0	0	0	0	0	0	0
1	3	1	1	1	1	1	78	18.8	99.0957	1.01064	33.5106	38.2447	13.8298	8.24468	4.25532	0.531915	0.159574	33.3	0.425532	0.37234	3.03191	0.212766	2.65957	0.212766	0	0	0.106383	0	0	0	0	0.159574	0	0	0	0.0531915	0.0531915	0	0	0	0	0.0531915	0.0531915	5.31915
1	3	2	-4	-5	1	1	82	11.1	125.946	0.0900901	34.6847	54.0541	21.6216	10.6306	4.77477	0.630631	0.36036	29	0.27027	0.27027	9.00901	0.0900901	9.00901	0	0	0	0.0900901	0	0	0	0	0	0	0	0	0	0	0	0	0	0	0	0	0
1	3	1	-5	-3	1	-1	78	80.1	119.909	0.545455	26.9091	55	18.4545	14.8182	4.27273	0.545455	0.272727	25.9	0.474407	0.299625	1.09863	0.062422	0.998752	0.124844	0.062422	0.0249688	0	0.0249688	0.0124844	0	0	0.062422	0.0124844	0	0	0.0249688	0.0124844	0.62422	0	0	0	0.0249688	0.0124844	0.62422
1	3	3	2	3	1	-1	90	91.2	105.846	0.461538	34.3846	49.9231	11.6923	7.38462	2	0.615385	0.0769231	29.6	0.449561	0.405702	0.833333	0.197368	0.66886	0.142544	0	0	0.0328947	0	0	0	0	0.230263	0	0	0	0	0	0	0	0	0	0	0	0
1	3	2	2	2	1	1	93	94.4	144.368	0.229885	25.977	70.2299	25.4023	14.1379	8.3908	1.03448	0.45977	25.3	0.487288	0.413136	1.00636	0.137712	1.05932	0.0741525	0	0	0.0317797	0	0	0	0	0.105932	0.0317797	0.0105932	0.360169	0	0	0	0	0	0	0	0	0
1	2	1	0	1	1	-1	68	27.6	106.522	0.797101	30.2899	55	11.0145	6.01449	3.36957	0.289855	0.217391	29.3	0.144928	0.144928	3.62319	0	0	0	0	0	0	0	0	0	0	0.144928	0.0362319	0	0	0	0	0	0	0	0	0	0	0
0	2	3	1	1	1	1	78	17.2	115.64	0.290698	35.7558	51.8605	16.8023	8.37209	2.61628	0.290698	0.116279	29.7	0.406977	0.290698	5.81395	0.0581395	5.81395	0	0.0581395	0.0581395	0.0581395	0.0581395	0.0581395	0	0	0.0581395	0	0	0	0	0	0	0	0	0	0	0	0
0	2	3	3	3	1	1	85	9.6	137.604	0.520833	24.6875	62.8125	31.3542	16.0417	2.08333	1.14583	0.208333	29.7	0.208333	0.208333	5.20833	0.208333	5.20833	0.104167	0	0	0.104167	0	0	0	0	0	0.104167	0	0	0	0	0	0	0	0	0	0	0
1	1	2	1	0	1	1	31	73	87.3699	0.712329	35.6301	43.5205	5.73973	1.13699	0.616438	0.0684932	0.0273973	27.4	0.383562	0.328767	1.20548	0.0958904	0.780822	0.0547945	0	0	0.0136986	0	0.0136986	0.0136986	0.0136986	0.0821918	0	0	0	0.0410959	0.0273973	0	0	0	0	0.0410959	0.0273973	0.90411
0	1	1	1	0	1	1	46	44.5	82.3596	0.988764	36.764	30.7416	8.89888	3.64045	1.32584	0.224719	0.0898876	29.5	0.516854	0.426966	2.13483	0.11236	2.24719	0.11236	0	0	0	0	0	0	0	0.0674157	0.0224719	0	0	0	0	0	0	0	0	0	0	0
0	1	2	0	0	1	0	46	50.1	98.0838	0.678643	32.8942	47.6248	10.7984	4.89022	1.1976	0.259481	0.0798403	32.4	0.179641	0.159681	1.75649	0.0598802	1.33733	0.0399202	0	0	0	0	0	0	0	0.0598802	0.0199601	0.0199601	1.99601	0.0399202	0.0199601	0	0	0	0	0.0399202	0.0199601	0.998004
1	1	3	5	3	1	1	63	31.8	72.2956	1.3522	28.9937	28.8994	7.32704	3.61635	2.10692	0.125786	0.0943396	30.7	0.440252	0.440252	2.01258	0.220126	1.79245	0.125786	0	0	0	0.0314465	0	0	0	0.125786	0.0314465	0.0314465	3.14465	0.0943396	0.0628931	0	0	0	0	0.0943396	0.0628931	2.07547
1	1	1	-1	-1	1	-1	78	19.4	101.031	0.515464	36.6495	43.5567	13.866	4.07216	2.26804	0.154639	0.0515464	31	1.03093	0.927835	3.71134	0.257732	2.06186	0.309278	0	0	0.206186	0	0	0	0	0.103093	0.0515464	0.0515464	5.15464	0	0	0	0	0	0	0	0	0
1	1	1	-1	-1	1	-1	79	18	107.333	0.888889	32.1111	49.1111	16.5	5.33333	3.44444	0.222222	0.166667	33.7	0.777778	0.611111	4.55556	0.166667	1.83333	0.166667	0	0	0.0555556	0	0	0	0	0.277778	0.0555556	0	0	0.111111	0	0	0.0555556	0	0	0.166667	0	0
0	1	3	0	0	1	0	94	0.5	136	0	28	78	30	0	0	0	0	16.3	2	2	0	0	0	0	0	0	0	0	0	0	0	0	0	0	0	0	0	0	0	0	0	0	0	0
0	1	1	-1	-1	1	-1	94	2.3	196.087	0	12.1739	89.5652	67.3913	25.6522	0.869565	1.30435	0	25.2	0.434783	0.434783	43.4783	0	0	0	0	0	0	0	0	0	0	0	0	0	0	0	0	0	0	0	0	0	0	0
0	2	2	1	1	1	1	59	38.4	119.557	0.442708	26.7188	65.3646	20.1302	5.83333	1.04167	0.234375	0.0520833	29.7	0.651042	0.625	2.39583	0.260417	2.34375	0.078125	0	0	0.130208	0	0	0	0	0.208333	0.0520833	0.0260417	1.30208	0.0260417	0.0260417	0	0.0260417	0.0260417	2.60417	0.0520833	0.0520833	2.60417
1	2	1	1	1	1	1	65	34.1	84.0469	0.762463	37.0968	33.871	8.59238	1.64223	2.08211	0.0293255	0.058651	24.5	0.381232	0.322581	1.6129	0.205279	1.67155	0.175953	0	0	0.058651	0	0	0	0	0.117302	0.0293255	0	0	0.0879765	0.058651	0	0	0	0	0.0879765	0.058651	1.93548
0	3	3	0	0	1	0	46	47.8	102.845	0.905172	29.3966	45.819	13.8362	8.27586	4.65517	0.431034	0.258621	29.7	0.209205	0.104603	1.67364	0.0209205	0	0.125523	0	0	0	0	0.0627615	0	0	0.0209205	0	0	0	0.0209205	0.0209205	2.09205	0	0	0	0.0209205	0.0209205	2.09205
1	3	3	5	1	1	1	60	61.5	103.868	0.836237	35.4704	38.5714	13.6237	8.29268	7.07317	0.487805	0.313589	28	0.406504	0.373984	1.56098	0.146341	1.44715	0.0487805	0	0	0.0325203	0	0.0162602	0	0	0.0487805	0.0162602	0.0162602	1.62602	0	0	0	0	0	0	0	0	0
1	3	3	0	1	1	-1	78	79.7	97.1456	0.718447	38.4466	37.8835	11.068	5.28155	3.74757	0.252427	0.194175	29.6	0.526976	0.313676	0.953576	0.0250941	0.627353	0.200753	0.0250941	0	0.0125471	0.0250941	0.0627353	0.0250941	0.0125471	0.0878294	0.0125471	0.0125471	1.25471	0.0501882	0.0376412	0.953576	0	0	0	0.0501882	0.0376412	0.953576
0	2	3	0	1	1	-1	46	55.1	92.8675	0.852995	33.5027	38.8566	9.74592	5.95281	3.95644	0.381125	0.145191	34.8	0.235935	0.181488	1.08893	0.0362976	0.907441	0.108893	0	0	0	0	0	0	0	0.0907441	0	0	0	0.0544465	0.0181488	0	0	0	0	0.0544465	0.0181488	0.61706
0	2	2	-1	0	1	-1	67	27.6	97.8623	0.724638	32.6812	44.7826	11.3043	5.76087	2.6087	0.434783	0.144928	34.3	0.217391	0.181159	3.62319	0	0	0.0362319	0	0	0	0	0	0	0	0	0	0	0	0.0362319	0	0	0	0	0	0.0362319	0	0
1	2	2	0	-1	1	1	46	50.8	108.425	0.511811	35.5315	47.7165	13.937	8.09055	2.65748	0.452756	0.11811	30.8	0.413386	0.314961	1.10236	0.11811	0.984252	0.19685	0.019685	0	0.019685	0	0.0393701	0	0	0.0393701	0.019685	0.019685	1.9685	0.177165	0.11811	0	0	0	0	0.177165	0.11811	1.29921
0	2	3	2	1	1	1	61	36.4	117.637	0.384615	35.1374	51.3187	19.5055	6.75824	4.56044	0.43956	0.192308	31.8	0.384615	0.302198	2.5	0.0549451	2.74725	0.10989	0.0274725	0	0.0274725	0.0549451	0.0274725	0.0274725	0.0274725	0.137363	0.0274725	0.0274725	2.74725	0	0	0	0	0	0	0	0	0
1	1	2	-1	-1	1	-1	46	51.6	103.721	0.736434	32.7907	46.9767	13.6822	6.78295	2.77132	0.445736	0.135659	30.3	0.232558	0.0968992	1.93798	0.0193798	1.93798	0.0775194	0.0387597	0	0	0	0.0387597	0	0	0.0387597	0	0	0	0.116279	0	0	0	0	0	0.116279	0	0
1	1	3	4	2	1	1	55	37.4	86.0695	0.909091	36.9786	34.3316	8.79679	3.82353	1.25668	0.187166	0.0802139	32.6	0.40107	0.240642	2.08556	0.0534759	1.3369	0.213904	0.026738	0	0	0.0534759	0.026738	0	0	0.0802139	0.026738	0.026738	2.6738	0.026738	0.026738	0	0	0	0	0.026738	0.026738	2.6738
0	1	2	-2	-1	1	-1	59	34.9	114.04	0.573066	31.5759	49.255	18.2521	10	4.41261	0.487106	0.229226	30.5	0.315186	0.17192	1.91977	0.0286533	2.86533	0.200573	0	0	0	0	0.0286533	0.0286533	0.0286533	0.0859599	0.0286533	0.0286533	2.86533	0.0859599	0.0286533	0	0.0859599	0.0286533	0.974212	0.17192	0.0573066	0.974212
0	1	3	2	1	1	1	61	35.6	117.247	0.814607	30.5899	47.9494	18.4551	11.0674	8.37079	0.674157	0.449438	30	0.252809	0.140449	2.24719	0	0	0.140449	0.0280899	0	0.0280899	0	0.0280899	0.0280899	0	0.0561798	0	0	0	0.0842697	0	0	0	0	0	0.0842697	0	0
1	1	1	1	2	1	-1	66	32.9	113.283	0.577508	34.3769	43.3435	20.4255	9.90881	4.65046	0.577508	0.273556	32.5	0.303951	0.0911854	1.00304	0	0	0.212766	0	0	0	0	0	0	0	0.0607903	0	0	0	0	0	0	0	0	0	0	0	0
0	1	2	0	0	1	0	78	17	117.941	0.411765	29.0588	55.4706	15.7059	9.23529	8.05882	0.529412	0.176471	28.5	0.588235	0.352941	4.88235	0.0588235	0	0.117647	0	0	0	0.0588235	0.0588235	0.0588235	0.0588235	0.117647	0.0588235	0.0588235	5.88235	0	0	0	0	0	0	0	0	0
1	1	3	3	3	1	1	79	15	115.733	0.466667	33.5333	53.2	18.7333	8.06667	1.73333	0.733333	0.133333	29.3	0.466667	0.2	6.66667	0.0666667	6.66667	0.266667	0	0	0	0	0	0	0	0.266667	0.0666667	0	0	0.0666667	0	0	0	0	0	0.0666667	0	0
0	1	3	3	2	1	1	79	14.8	121.284	0.27027	37.1622	42.4324	22.3649	13.3108	5.74324	0.675676	0.337838	31.2	0.608108	0.472973	3.85135	0.135135	0	0.135135	0	0	0	0	0	0	0	0.0675676	0	0	0	0	0	0	0.0675676	0.0675676	6.75676	0.0675676	0.0675676	6.75676
1	1	2	3	3	1	1	81	14.7	131.156	0.136054	32.381	61.2245	22.517	10.5442	4.42177	0.544218	0.272109	32.4	0.136054	0.0680272	6.80272	0	0	0.0680272	0	0	0	0	0.0680272	0.0680272	0	0	0	0	0	0.0680272	0	0	0	0	0	0.0680272	0	0
1	1	2	2	2	1	1	84	13.3	105.714	1.05263	30.1504	47.594	16.1654	6.46617	4.3609	0.37594	0.225564	27.6	0.526316	0.225564	5.03759	0.075188	7.5188	0.225564	0.075188	0	0.075188	0.075188	0	0	0	0.300752	0	0	0	0	0	0	0	0	0	0	0	0
1	1	2	-1	-1	1	-1	88	10.1	120.594	0.49505	32.0792	56.2376	19.505	7.62376	4.65347	0.49505	0.19802	31.2	0.49505	0.19802	9.90099	0	0	0	0.0990099	0.0990099	0	0.0990099	0.0990099	0	0	0.19802	0	0	0	0	0	0	0	0	0	0	0	0
0	1	3	2	1	1	1	18	83.4	101.235	0.539568	39.4844	38.3813	11.4388	8.04556	3.34532	0.527578	0.167866	33.1	0.383693	0.275779	1.04317	0.0719424	1.19904	0.143885	0.0359712	0	0.0239808	0.0119904	0.0119904	0.0119904	0	0.155875	0.0719424	0.059952	1.00719	0.0359712	0.0119904	0	0	0	0	0.0359712	0.0119904	0.407674
1	1	2	-1	-1	1	-1	46	51.6	103.721	0.736434	32.7907	46.9767	13.6822	6.78295	2.77132	0.445736	0.135659	31.9	0.872093	0.697674	1.39535	0.271318	0.968992	0.329457	0.0387597	0	0.0968992	0.0387597	0	0	0	0.310078	0.0387597	0.0387597	1.93798	0.0193798	0.0193798	0	0	0	0	0.0193798	0.0193798	1.93798
1	1	3	1	0	1	1	64	32.8	99.5122	0.609756	34.4512	41.8293	15	6.95122	0.670732	0.335366	0.0304878	29.1	0.609756	0.457317	3.04878	0.121951	3.04878	0.121951	0.0914634	0.0304878	0	0.0304878	0.0304878	0	0	0.182927	0	0	0	0	0	0	0.0304878	0	0	0.0304878	0	0
0	1	1	1	0	1	1	88	10.6	114.434	0.566038	33.5849	48.5849	15.4717	11.7925	4.5283	0.849057	0.283019	31.8	0.471698	0.188679	4.71698	0.0943396	9.43396	0.283019	0	0	0	0	0	0	0	0.188679	0	0	0	0	0	0	0	0	0	0	0	0
0	1	3	-1	-2	1	1	36	69.2	99.1763	0.635838	38.1503	39.3064	14.0607	5.44798	1.57514	0.346821	0.101156	29.2	0.708092	0.491329	1.18497	0.17341	1.19942	0.187861	0.115607	0.0433526	0.0433526	0.0144509	0	0	0	0.101156	0.0144509	0.0144509	1.44509	0.0144509	0.0144509	0	0	0	0	0.0144509	0.0144509	1.44509
1	1	3	4	2	1	1	46	47.1	107.473	0.488323	36.242	47.1125	15.8811	6.41189	1.33758	0.44586	0.0424628	30.6	0.615711	0.552017	1.54989	0.318471	1.27389	0.14862	0.0424628	0.0424628	0.0849257	0.0212314	0	0	0	0.191083	0.0424628	0.0212314	1.06157	0	0	0	0	0	0	0	0	0
1	1	3	1	1	1	1	78	17.9	101.285	0.893855	31.1173	47.9888	14.581	5.19553	1.45251	0.335196	0.111732	26	0.446927	0.223464	5.58659	0.167598	5.58659	0.111732	0	0	0.111732	0	0	0	0	0.111732	0	0	0	0.0558659	0	0	0	0	0	0.0558659	0	0
1	1	2	-1	-1	1	-1	79	18.8	114.255	0.585106	34.1489	40.9574	20.4255	11.9681	6.11702	0.638298	0.319149	27	0.585106	0.37234	5.31915	0.0531915	5.31915	0.106383	0.106383	0.106383	0.0531915	0.0531915	0.0531915	0	0	0.159574	0	0	0	0	0	0	0	0	0	0	0	0
0	1	2	1	0	1	1	82	15.7	112.357	0.509554	35.5414	46.4968	20.7006	7.07006	2.03822	0.318471	0.0636943	29.2	0.382166	0.318471	3.82166	0.254777	3.18471	0.127389	0	0	0.0636943	0	0	0	0	0.191083	0.0636943	0.0636943	6.36943	0.127389	0.127389	0	0	0	0	0.127389	0.127389	6.36943
1	2	3	0	0	1	0	74	21.4	107.991	0.794393	31.028	45.1869	14.2991	9.57944	7.1028	0.560748	0.280374	31	0.607477	0.233645	4.6729	0	0	0.233645	0	0	0	0	0.046729	0.046729	0	0.0934579	0.046729	0.046729	4.6729	0	0	0	0.0934579	0	0	0.0934579	0	0
0	2	3	-1	-1	1	-1	85	13.4	100.075	0.970149	24.9254	55.6716	11.2687	5.74627	1.41791	0.223881	0.149254	29.4	0.0746269	0.0746269	7.46269	0	0	0	0	0	0	0	0	0	0	0	0	0	0	0.0746269	0	0	0.0746269	0.0746269	7.46269	0.149254	0.0746269	3.73134
0	2	2	-1	-1	1	-1	88	7	111	1.42857	28.8571	46.1429	24.8571	7.57143	2	0.285714	0.142857	29.7	0.285714	0.142857	14.2857	0.142857	14.2857	0	0	0	0	0.142857	0	0	0	0	0	0	0	0.142857	0.142857	0	0	0	0	0.142857	0.142857	14.2857
1	2	3	1	0	1	1	63	32.1	104.984	0.716511	34.6106	41.7757	16.0125	8.2243	3.67601	0.498442	0.186916	31.9	0.249221	0.155763	2.49221	0.0623053	1.55763	0.124611	0	0	0	0.0311526	0.0311526	0	0	0.0934579	0.0623053	0.0623053	3.11526	0	0	0	0	0	0	0	0	0
0	2	2	1	2	1	-1	73	26.1	104.789	0.996169	27.1648	42.9119	18.6973	11.6092	3.37165	0.957854	0.191571	29.5	0.421456	0.268199	2.72031	0.0766284	1.91571	0.229885	0	0	0.0383142	0	0.0766284	0	0	0.0383142	0	0	0	0	0	0	0	0	0	0	0	0
0	2	1	-2	-2	1	-1	74	22.5	120.089	0.666667	29.5111	55.3778	23.1111	8.48889	2.93333	0.577778	0.177778	32.3	0.711111	0.444444	3.55556	0.0888889	2.22222	0.266667	0	0	0	0	0.0888889	0	0	0.177778	0.0444444	0.0444444	4.44444	0	0	0	0	0	0	0	0	0
0	2	3	2	2	1	1	75	19	124.474	0.263158	33.3158	55.1579	21.9474	10.1579	3.57895	0.684211	0.105263	30	0.578947	0.473684	4.68421	0.105263	5.26316	0.157895	0	0	0	0	0	0	0	0.0526316	0.157895	0.0526316	1.78947	0	0	0	0.0526316	0	0	0.0526316	0	0
1	2	3	1	1	1	1	76	20.4	106.863	0.686275	32.2059	44.6078	19.0686	7.54902	2.69608	0.343137	0.0980392	33.7	0.0980392	0	0	0	0	0.0980392	0	0	0	0	0.0490196	0.0490196	0	0	0	0	0	0.0490196	0	0	0	0	0	0.0490196	0	0
1	2	1	0	0	1	0	77	17.5	116.114	0.228571	36.3429	52.8	17.8286	6.4	2.45714	0.342857	0.171429	31.6	0.685714	0.514286	5.71429	0.171429	5.71429	0.228571	0	0	0	0	0	0	0	0.171429	0.0571429	0.0571429	5.71429	0	0	0	0	0	0	0	0	0
1	2	1	-1	-1	1	-1	79	20	112.95	0.25	35.5	56.55	15.75	3.15	1.75	0.2	0.05	30.1	0.5	0.35	5	0	0	0.15	0.05	0	0	0	0	0	0	0.05	0.05	0.05	5	0	0	0	0	0	0	0	0	0
0	2	3	3	3	1	1	80	13.7	138.832	0.145985	30.9489	66.7153	29.927	7.44526	3.57664	0.437956	0.291971	30.3	0.80292	0.656934	5.69343	0.145985	0	0.291971	0	0	0	0	0	0	0	0	0.0729927	0	0	0	0	0	0	0	0	0	0	0
0	2	2	0	0	1	0	84	11	118.364	0.181818	34.6364	49.1818	21.2727	10.2727	2.90909	0.545455	0.0909091	29.5	0.727273	0.545455	7.54545	0.0909091	0	0.272727	0	0	0	0	0.0909091	0	0	0.181818	0.0909091	0	0	0	0	0	0.0909091	0.0909091	9.09091	0.0909091	0.0909091	9.09091
0	2	1	-1	0	1	-1	46	50.4	94.3452	0.873016	34.9206	40.0198	11.0317	6.15079	1.32937	0.357143	0.0793651	28.6	0.634921	0.615079	1.86508	0.15873	1.4881	0.0396825	0	0	0.0595238	0	0	0	0	0.0595238	0.0198413	0.0198413	1.98413	0	0	0	0	0	0	0	0	0
0	2	1	-1	0	1	-1	60	41.9	86.2768	0.883055	36.1575	36.5155	9.40334	2.79236	0.548926	0.190931	0.0477327	27.4	0.381862	0.334129	1.88544	0.0954654	1.19332	0.119332	0	0	0	0	0	0	0	0.0477327	0.0238663	0.0238663	2.38663	0	0	0	0	0	0	0	0	0
1	2	2	0	0	1	0	61	32.7	107.339	0.428135	37.4618	44.7706	16.6361	6.26911	1.74312	0.397554	0.0917431	28.7	0.489297	0.397554	1.89602	0.183486	1.00917	0.214067	0	0	0.0611621	0	0	0	0	0.214067	0	0	0	0.0611621	0.030581	0	0	0	0	0.0611621	0.030581	1.52905
1	2	1	0	0	1	0	63	31.8	98.4591	1.10063	28.4277	49.8428	10.8491	5.15723	3.08176	0.283019	0.0943396	28.6	0.251572	0.251572	1.98113	0.125786	1.57233	0.0943396	0	0	0	0	0	0	0	0.125786	0.0314465	0.0314465	3.14465	0	0	0	0.0314465	0.0314465	3.14465	0.0314465	0.0314465	3.14465
1	2	1	0	0	1	0	67	28.2	87.4113	0.70922	35.3191	36.6312	9.04255	3.97163	1.73759	0.283688	0.070922	28.5	0.638298	0.567376	3.33333	0.212766	3.5461	0.106383	0	0	0.035461	0	0	0	0	0.141844	0.035461	0.035461	3.5461	0.035461	0.035461	0	0	0	0	0.035461	0.035461	3.5461
1	2	1	0	1	1	-1	68	27.6	106.522	0.797101	30.2899	55	11.0145	6.01449	3.36957	0.289855	0.217391	25.9	0.289855	0.289855	2.28261	0.144928	2.71739	0.0724638	0	0	0.0362319	0	0	0	0	0.0724638	0.0362319	0.0362319	3.62319	0.0362319	0	0	0	0	0	0.0362319	0	0
1	2	2	2	1	1	1	73	25.7	115.292	0.466926	36.07	48.8327	17.393	10.3891	2.14008	0.7393	0.116732	27.7	0.505837	0.311284	3.42412	0.116732	2.607	0.155642	0	0	0	0	0.0389105	0	0	0.233463	0	0	0	0.0389105	0.0389105	0	0	0	0	0.0389105	0.0389105	3.89105
0	2	3	3	2	1	1	76	18.2	121.484	0.714286	29.5604	52.033	30	9.17582	0	0.604396	0	24.8	0.604396	0.604396	4.01099	0.164835	1.81319	0.164835	0	0	0.10989	0	0	0	0	0.10989	0	0	0	0	0	0	0	0	0	0	0	0
0	2	2	1	1	1	1	76	21.1	122.417	0.379147	31.8009	66.8246	18.5308	4.92891	0	0.28436	0	24.5	0.379147	0.28436	3.17536	0.14218	3.17536	0.0947867	0	0	0	0	0	0	0	0.28436	0	0	0	0	0	0	0	0	0	0	0	0
0	2	1	0	0	1	0	82	17	113.118	0.529412	34.0588	50.8235	22	5.52941	0.176471	0.294118	0	25.5	0.647059	0.352941	4.88235	0.117647	5.88235	0.352941	0	0	0.0588235	0	0	0	0	0.470588	0	0	0	0.0588235	0.0588235	0	0	0	0	0.0588235	0.0588235	5.88235
1	2	1	-3	-3	1	-1	68	28.1	131.174	0.498221	27.2242	61.3879	29.0747	9.03915	3.98577	0.569395	0.177936	32.4	0.427046	0.355872	2.4911	0	0	0.106762	0	0	0.0355872	0	0	0	0	0.106762	0	0	0	0.0355872	0.0355872	0	0	0	0	0.0355872	0.0355872	3.55872
0	2	2	0	-1	1	1	72	24.5	110.612	0.653061	29.9184	50.4898	14.8163	9.83673	4.85714	0.571429	0.244898	30.8	0.44898	0.326531	3.59184	0.0816327	4.08163	0.163265	0	0	0.0408163	0	0.0816327	0.0408163	0.0408163	0.122449	0.0408163	0	0	0.122449	0.0408163	0	0	0	0	0.122449	0.0408163	1.38776
1	2	2	-1	-1	1	-1	85	14.1	148.511	0.283688	22.8369	81.1348	33.4043	7.65957	3.19149	0.35461	0.141844	20.4	0.35461	0.283688	5.31915	0	0	0.141844	0.070922	0	0	0	0	0	0	0.070922	0	0	0	0.070922	0	0	0	0	0	0.070922	0	0
0	3	3	1	-1	1	1	89	10	88.8	0.7	35.2	40.4	10.2	2.3	0	0.2	0	27.4	0.3	0.2	10	0	0	0	0	0	0	0	0	0	0	0.2	0	0	0	0.1	0	0	0	0	0	0.1	0	0
1	1	3	3	2	1	1	63	29.6	115.405	0.304054	34.5946	58.277	13.0068	6.41892	2.83784	0.439189	0.101351	32.9	1.41892	1.14865	2.5	0.506757	2.02703	0.540541	0.0675676	0	0.168919	0.0337838	0	0	0	0.135135	0.101351	0.0675676	2.22973	0	0	0	0	0	0	0	0	0
0	1	1	-1	-1	1	-1	72	23.7	65.2321	0.295359	26.6245	25.1055	7.76371	4.34599	1.13924	0.168776	0.0843882	27.4	0.843882	0.548523	2.91139	0.295359	2.40506	0.379747	0.21097	0	0.253165	0	0	0	0	0.21097	0.0421941	0	0	0	0	0	0	0	0	0	0	0
1	1	3	2	2	1	1	75	18.7	121.123	0.320856	34.2246	56.0963	17.6471	9.57219	3.26203	0.534759	0.213904	32.9	1.28342	1.06952	5.08021	0.641711	4.91979	0.26738	0	0	0.213904	0	0	0	0	0.213904	0	0	0	0	0	0	0	0	0	0	0	0
1	1	1	3	3	1	1	75	19.1	133.037	0.471204	25.288	73.089	24.6597	8.01047	1.57068	0.314136	0.052356	32.9	0.732984	0.680628	4.03141	0.209424	2.6178	0.209424	0.052356	0	0.209424	0	0	0	0	0.052356	0.052356	0	0	0	0	0	0	0	0	0	0	0
1	1	2	3	2	1	1	83	13.5	120.519	0.296296	36.2963	55.4074	17.4815	6.51852	4.51852	0.37037	0.296296	29.4	0.592593	0.592593	4.66667	0.444444	4.96296	0.222222	0	0	0	0	0	0	0	0.222222	0	0	0	0	0	0	0	0	0	0	0	0
0	1	2	0	0	1	0	84	10.9	129.725	0.0917431	33.1193	60.4587	24.9541	7.88991	3.11927	0.550459	0.183486	27.4	0.458716	0.458716	5.50459	0.183486	0	0.183486	0	0	0	0	0	0	0	0.183486	0	0	0	0	0	0	0	0	0	0	0	0
0	1	2	1	0	1	1	86	11	120	0.272727	34	58.3636	16.8182	7.09091	3.45455	0.636364	0.272727	28.1	0.727273	0.545455	7.54545	0.181818	4.54545	0.181818	0.0909091	0	0	0.0909091	0.0909091	0	0	0.0909091	0	0	0	0	0	0	0	0	0	0	0	0
1	2	1	3	2	1	1	72	23.3	106.867	0.515021	31.7597	59.8712	10.3433	3.86266	0.472103	0.257511	0	26.4	0.257511	0.257511	3.56223	0.128755	2.87554	0.0429185	0	0	0	0	0	0	0	0.0858369	0.0429185	0.0429185	4.29185	0.0429185	0	0	0	0	0	0.0429185	0	0
1	1	1	0	0	1	0	46	53.6	82.0149	1.00746	35.2052	33.0784	8.60075	3.07836	1.04478	0.205224	0.0373134	30.1	0.317164	0.298507	1.04478	0.0746269	0	0.149254	0	0	0.0186567	0.0186567	0.0186567	0	0	0.0932836	0	0	0	0.0373134	0.0186567	0	0	0	0	0.0373134	0.0186567	0.932836
0	1	2	-1	-1	1	-1	58	40.6	84.3596	1.05911	34.5813	35.0985	9.55665	2.73399	1.33005	0.197044	0.0492611	29.5	0.320197	0.270936	2.24138	0.147783	2.04433	0.0246305	0	0	0.0246305	0	0	0	0	0.0738916	0.0492611	0.0246305	1.23153	0	0	0	0	0	0	0	0	0
1	1	2	1	1	1	1	68	27.3	114.176	0.512821	30.8791	54.5421	14.4689	7.8022	5.9707	0.549451	0.21978	29	0.18315	0.18315	2.1978	0.10989	1.20879	0.0732601	0	0	0	0	0	0	0	0.10989	0	0	0	0.0732601	0.03663	0	0	0	0	0.0732601	0.03663	1.8315
1	1	1	-5	-4	1	-1	71	22.6	116.239	0.619469	28.4956	58.0088	18.0088	10.8407	0.265487	0.442478	0	26	0.530973	0.39823	3.93805	0.132743	2.9646	0.132743	0	0	0.0442478	0.0442478	0.0442478	0	0	0.265487	0.132743	0.0442478	1.50442	0	0	0	0	0	0	0	0	0
0	1	1	0	0	1	0	75	19.7	129.442	0.253807	29.1878	68.4772	21.269	6.34518	3.90863	0.35533	0.101523	29.3	0.152284	0.152284	1.67513	0	0	0.101523	0	0	0	0	0	0	0	0.0507614	0.0507614	0.0507614	5.07614	0	0	0	0	0	0	0	0	0
1	1	1	1	1	1	1	80	16	123.875	0.5	28.125	59.3125	27.0625	6.25	2.5625	0.375	0.0625	31.2	0.25	0.125	3.125	0	0	0.1875	0	0	0	0	0.0625	0	0	0.1875	0.0625	0.0625	6.25	0	0	0	0	0	0	0	0	0
1	1	3	3	2	1	1	86	8	103.625	0.25	41.5	47.875	7.25	4.75	2.125	0.375	0.125	21	1	1	11	0.125	12.5	0.125	0	0	0	0	0	0	0	0.125	0	0	0	0	0	0	0	0	0	0	0	0
1	1	1	-1	-1	1	-1	86	11	114.636	0.727273	26.9091	65.2727	19.0909	2.63636	0	0.181818	0	23.7	0.454545	0.363636	6.81818	0.181818	4.54545	0.0909091	0	0	0.0909091	0	0	0	0	0.0909091	0	0	0	0	0	0	0	0	0	0	0	0
0	2	2	-2	-1	1	-1	62	35.6	103.287	0.393258	41.9101	37.2753	12.4157	9.10112	2.13483	0.533708	0.0842697	28.3	0.449438	0.365169	1.9382	0.252809	1.57303	0.140449	0.0561798	0	0.0561798	0	0	0	0	0.140449	0.0561798	0.0280899	1.40449	0.0280899	0	0	0	0	0	0.0280899	0	0
0	2	2	0	-1	1	1	71	24.4	109.795	0.57377	34.2213	46.6803	13.0738	9.79508	5.40984	0.655738	0.245902	31.4	0.368852	0.327869	3.60656	0.122951	4.09836	0.0819672	0	0	0.0819672	0	0	0	0	0.0409836	0.0819672	0	0	0.0819672	0.0409836	0	0	0	0	0.0819672	0.0409836	2.04918
1	3	1	0	0	1	0	46	50.3	83.2604	1.07356	37.4354	30.5567	7.89264	4.05567	2.24652	0.218688	0.119284	28.9	0.636183	0.516899	1.68986	0.178926	1.33201	0.139165	0	0	0.0397614	0.0198807	0	0	0	0.0994036	0.0198807	0.0198807	1.98807	0.0198807	0.0198807	0	0	0	0	0.0198807	0.0198807	1.98807
1	3	1	-1	-1	1	-1	58	40.1	114.738	0.349127	36.384	45.5611	18.4788	8.95262	5.01247	0.598504	0.224439	32.6	0.648379	0.573566	1.94514	0.274314	1.37157	0.124688	0.0249377	0	0.249377	0.0498753	0	0	0	0.0498753	0	0	0	0.0249377	0.0249377	0	0	0	0	0.0249377	0.0249377	2.49377
0	3	3	1	1	1	1	60	37.6	92.3138	0.691489	40.3457	31.1436	13.2979	6.59574	0.239362	0.478723	0	26.4	0.505319	0.398936	2.12766	0.159574	2.20745	0.18617	0.0265957	0	0.159574	0.0797872	0	0	0	0.106383	0	0	0	0	0	0	0	0	0	0	0	0
0	3	1	-1	0	1	-1	62	35.8	116.201	0.418994	34.3855	49.1061	20.9218	9.16201	2.23464	0.586592	0.0837989	28.2	0.614525	0.558659	2.3743	0.223464	2.4581	0.111732	0.0558659	0	0.111732	0	0	0	0	0.0837989	0	0	0	0	0	0	0	0	0	0	0	0
0	3	3	0	1	1	-1	63	31.2	122.692	0.544872	30.7372	56.9872	24.2308	9.16667	1.05769	0.544872	0.0320513	26.8	0.641026	0.608974	2.69231	0.160256	2.5641	0.0961538	0	0	0.160256	0	0	0	0	0.0320513	0	0	0	0	0	0	0	0	0	0	0	0
1	3	2	-5	-5	1	-1	63	31.2	122.692	0.544872	30.7372	56.9872	24.2308	9.16667	1.05769	0.544872	0.0320513	29.4	0.384615	0.320513	2.24359	0.0961538	1.05769	0.0961538	0.0320513	0.0320513	0.0641026	0.0961538	0	0	0	0.0320513	0	0	0	0	0	0	0	0	0	0	0	0
1	3	1	-2	-1	1	-1	68	28.9	112.457	0.622837	34.5329	46.3668	21.1419	7.19723	2.59516	0.449827	0.17301	30.5	0.588235	0.380623	2.83737	0.0346021	0	0.242215	0	0	0	0	0.0346021	0	0	0.0692042	0	0	0	0	0	0	0	0	0	0	0	0
1	3	3	1	0	1	1	73	24.2	128.058	0.330579	29.0909	62.8512	25.4959	8.8843	1.44628	0.454545	0.0826446	30.4	0.785124	0.619835	3.30579	0.165289	2.06612	0.123967	0	0	0.0826446	0.0826446	0.0413223	0.0413223	0.0413223	0.0826446	0	0	0	0	0	0	0.0413223	0.0413223	4.13223	0.0413223	0.0413223	4.13223
0	3	2	-2	-4	1	1	74	50.1	98.523	0.578842	37.5848	48.5429	8.10379	2.81437	0.898204	0.11976	0.0399202	31.6	0.818363	0.778443	1.99601	0.299401	1.99601	0.0399202	0	0	0.0199601	0.0199601	0.0199601	0	0	0.159681	0.0199601	0.0199601	1.99601	0.0798403	0.0399202	0	0	0	0	0.0798403	0.0399202	0.998004
0	3	3	-2	-2	1	-1	79	17.1	107.485	0.643275	34.9123	34.2105	26.4327	8.18713	3.04094	0.409357	0.116959	30.2	0.526316	0.409357	5.02924	0.175439	5.84795	0.116959	0	0	0.116959	0.0584795	0	0	0	0.175439	0	0	0	0	0	0	0	0	0	0	0	0
1	3	2	0	0	1	0	81	19.6	97.602	0.714286	36.6837	36.6837	16.0714	5.15306	2.29592	0.357143	0.102041	31.2	0.561224	0.459184	2.2449	0.306122	1.68367	0.306122	0	0	0.0510204	0	0.0510204	0	0	0.153061	0	0	0	0.0510204	0.0510204	0	0	0	0	0.0510204	0.0510204	5.10204
0	3	2	0	0	1	0	81	16.9	118.876	0.295858	35.503	53.432	18.0473	5.68047	5.97633	0.236686	0.236686	30.3	0.414201	0.295858	3.5503	0	0	0.177515	0	0	0	0	0	0	0	0.0591716	0.0591716	0.0591716	5.91716	0	0	0	0	0	0	0	0	0
0	3	2	-1	-1	1	-1	83	11.5	129.565	0.347826	32.5217	54.9565	22	14.087	5.56522	0.869565	0.26087	30	0.782609	0.521739	8.69565	0.0869565	8.69565	0.173913	0.0869565	0	0.26087	0.0869565	0	0	0	0	0	0	0	0	0	0	0	0	0	0	0	0
1	3	1	-2	-3	1	1	77	17.2	134.535	0.348837	27.5	67.7326	19.7674	13.5465	5.63953	0.872093	0.232558	30.1	0.174419	0.174419	5.81395	0.0581395	5.81395	0	0	0	0	0.0581395	0	0	0	0	0	0	0	0	0	0	0	0	0	0	0	0
0	1	3	-1	-1	1	-1	34	67	108.433	0.477612	32.8507	53.1791	12.3134	7.8209	1.79104	0.358209	0.104478	29.8	0.477612	0.328358	1.14925	0.0597015	0.746269	0.149254	0.0597015	0.0298507	0.0149254	0.0149254	0.0149254	0	0	0.134328	0.0149254	0	0	0	0	0	0	0	0	0	0	0
1	1	1	1	0	1	1	53	46.4	94.8707	0.926724	31.8103	40.9052	13.4267	6.25	1.59483	0.366379	0.0862069	30.4	0.280172	0.107759	0.431034	0.0646552	0	0.172414	0	0	0	0	0	0	0	0.172414	0	0	0	0.0431034	0	0	0	0	0	0.0431034	0	0
1	1	2	1	0	1	1	58	42.6	100.211	0.56338	34.5305	44.7653	13.7793	4.34272	2.23005	0.187793	0.0938967	29.9	0.258216	0.187793	1.76056	0.0938967	1.17371	0.0704225	0	0	0.0469484	0	0	0	0	0.140845	0.0234742	0.0234742	2.34742	0.0234742	0	0	0	0	0	0.0234742	0	0
1	1	2	1	1	1	1	72	24.3	104.28	0.617284	34.7737	43.5391	15.3498	7.77778	2.22222	0.534979	0.0823045	28.7	0.37037	0.246914	3.41564	0.123457	2.7572	0.123457	0	0	0.123457	0	0	0	0	0.164609	0	0	0	0	0	0	0	0	0	0	0	0
1	1	3	0	0	1	0	75	20.8	90.8654	1.05769	27.0673	38.4615	12.5962	8.70192	2.98077	0.625	0.0961538	29.9	0.144231	0.0961538	2.40385	0.0480769	4.80769	0.0961538	0	0	0.0480769	0	0	0	0	0.0480769	0	0	0	0.0480769	0.0480769	0	0	0	0	0.0480769	0.0480769	4.80769
0	1	3	1	1	1	1	76	20.2	117.129	0.544554	30.5446	57.8713	16.5347	7.62376	4.0099	0.39604	0.19802	31.6	0.247525	0.19802	2.47525	0.19802	2.47525	0.148515	0	0	0	0	0	0	0	0.19802	0	0	0	0	0	0	0	0	0	0	0	0
0	1	2	0	0	1	0	83	13.4	110.746	0.671642	29.0299	51.1194	12.8358	14.4776	2.61194	0.820896	0.0746269	31.2	0.447761	0.223881	7.46269	0.0746269	7.46269	0.223881	0	0	0	0	0	0	0	0.223881	0	0	0	0.0746269	0.0746269	0	0	0	0	0.0746269	0.0746269	7.46269
0	1	2	-1	-1	1	-1	83	13.1	134.046	0.534351	26.2595	62.2901	22.5954	15.5725	6.79389	0.534351	0.305344	30.3	0.992366	0.916031	6.33588	0.229008	2.51908	0.152672	0.0763359	0.0763359	0	0.0763359	0	0	0	0.152672	0.0763359	0.0763359	7.63359	0	0	0	0	0	0	0	0	0
1	1	2	1	1	1	1	84	19.8	69.697	1.16162	25.3535	25.2525	9.49495	6.31313	2.17172	0.353535	0.151515	27	0.555556	0.454545	3.93939	0.252525	3.0303	0.151515	0.10101	0.0505051	0.0505051	0.0505051	0	0	0	0	0	0	0	0	0	0	0	0	0	0	0	0
0	1	3	0	0	1	0	89	4.9	115.102	1.63265	22.449	43.8776	26.3265	19.1837	1.63265	1.42857	0	25.5	0.816327	0.612245	20.4082	0.204082	20.4082	0.204082	0	0	0	0	0	0	0	0.408163	0	0	0	0	0	0	0	0	0	0	0	0
1	1	3	3	3	1	1	91	2.7	155.926	0.37037	19.6296	96.2963	18.1481	6.66667	14.8148	0.37037	0.37037	28.3	0.37037	0.37037	37.037	0.37037	37.037	0	0	0	0	0	0	0	0	0.37037	0	0	0	0	0	0	0	0	0	0	0	0
0	2	2	-2	-2	1	-1	46	52.2	107.069	0.402299	39.5019	48.2759	13.2567	4.65517	0.977011	0.229885	0.0383142	31.8	1.03448	0.785441	1.68582	0.249042	1.4751	0.249042	0.0191571	0	0.1341	0	0.0191571	0.0191571	0	0.306513	0.0383142	0.0383142	1.91571	0.0191571	0	0	0	0	0	0.0191571	0	0
1	2	2	1	0	1	1	46	49.5	98.4646	0.585859	36.4444	44.6263	9.85859	5.61616	1.33333	0.40404	0.0808081	30.6	0.666667	0.545455	1.87879	0.242424	1.67677	0.141414	0.040404	0	0.0808081	0	0	0	0	0.121212	0	0	0	0	0	0	0	0	0	0	0	0
0	2	2	0	1	1	-1	46	50.8	101.87	0.610236	31.5354	51.8307	11.3976	5.41339	1.10236	0.354331	0.0590551	30.9	0.492126	0.393701	1.67323	0.11811	1.3189	0.0984252	0.019685	0	0.0590551	0.019685	0	0	0	0.216535	0	0	0	0.137795	0.019685	0	0	0	0	0.137795	0.019685	0.275591
0	2	2	-1	-1	1	-1	57	40.7	89.5332	0.712531	36.5111	40.4423	6.73219	3.6855	1.4742	0.2457	0.04914	29.5	0.565111	0.515971	1.86732	0.14742	0.810811	0.14742	0	0	0.02457	0	0	0	0	0.0982801	0	0	0	0.04914	0.04914	0	0	0	0	0.04914	0.04914	2.457
1	2	2	0	0	1	0	69	25.6	107.656	0.46875	36.3672	49.0625	14.0625	6.09375	1.60156	0.46875	0.078125	30.8	0.351562	0.195312	3.90625	0.078125	3.90625	0.0390625	0.0390625	0.0390625	0	0.0390625	0	0	0	0.078125	0	0	0	0	0	0	0	0	0	0	0	0
1	2	3	0	-1	1	1	70	25.5	125.608	0.352941	28.2745	68.5098	18.6275	6.86275	2.94118	0.392157	0.117647	31.1	1.17647	0.784314	3.13725	0.196078	2.35294	0.352941	0.313725	0.117647	0.117647	0	0.0392157	0	0	0.392157	0.0392157	0.0392157	3.92157	0.0392157	0.0392157	0	0.0392157	0	0	0.0784314	0.0392157	1.96078
1	2	1	1	1	1	1	76	19.3	116.58	0.259067	32.7979	60.1554	14.4041	6.58031	2.38342	0.207254	0.103627	30.4	0.518135	0.414508	4.55959	0.15544	3.4715	0.0518135	0	0	0.0518135	0	0	0	0	0.207254	0	0	0	0	0	0	0	0	0	0	0	0
0	2	1	1	0	1	1	80	19.2	105.052	0.46875	36.6146	42.7604	16.3021	5.9375	3.02083	0.260417	0.104167	31.2	0.416667	0.416667	1.97917	0.208333	0	0.260417	0	0	0.15625	0	0	0	0	0.15625	0	0	0	0	0	0	0	0	0	0	0	0
1	2	1	0	0	1	0	91	4.3	116.279	0.232558	35.5814	42.7907	18.3721	13.4884	6.04651	0.930233	0.465116	27.3	0.232558	0.232558	23.2558	0.232558	23.2558	0	0	0	0.232558	0	0	0	0	0	0	0	0	0	0	0	0	0	0	0	0	0
1	3	3	0	1	1	-1	65	66.2	104.609	0.75419	34.5251	43.8827	17.486	6.08939	1.87151	0.27933	0.0837989	25.6	1.0574	0.876133	1.35952	0.166163	0.679758	0.21148	0.0302115	0.0151057	0.0906344	0	0.0151057	0	0	0.151057	0.0302115	0.0302115	1.51057	0	0	0	0	0	0	0	0	0
0	3	1	0	0	1	0	81	85.1	94.4144	0.810811	34.009	42.6577	8.87387	5.36036	2.7027	0.315315	0.135135	29.3	0.293772	0.211516	1.04583	0.0352526	0.387779	0.105758	0	0	0	0	0.0235018	0.0235018	0	0.0117509	0	0	0	0.0705053	0.0470035	0.775558	0	0	0	0.0705053	0.0470035	0.775558
1	3	3	2	3	1	-1	90	91.4	97.9464	0.714286	32.3661	43.7054	13.8839	6.47321	0.803571	0.491071	0.0446429	25.7	0.547046	0.426696	0.787746	0.142232	0.59081	0.153173	0.0218818	0.0109409	0.0547046	0	0.0328228	0.0109409	0	0.0547046	0.0109409	0.0109409	1.09409	0.0328228	0.0218818	0.722101	0	0	0	0.0328228	0.0218818	0.722101
0	3	1	-3	-2	1	-1	62	32	113.156	0.46875	35.8438	57.0938	14.7812	4.625	0.34375	0.28125	0	26.1	0.53125	0.4375	2.6875	0.1875	2.09375	0.15625	0	0	0.0625	0	0.0625	0	0	0.03125	0	0	0	0.03125	0.03125	0	0	0	0	0.03125	0.03125	3.125
1	3	1	0	1	1	-1	62	33.3	124.174	0.18018	31.3514	62.4625	22.1021	7.26727	0.780781	0.45045	0.03003	28.7	0.27027	0.21021	2.13213	0.12012	2.25225	0.12012	0	0	0.03003	0	0	0	0	0.12012	0.0600601	0.0600601	3.003	0.03003	0	0	0	0	0	0.03003	0	0
1	2	3	1	1	1	1	46	51.2	104.336	0.644531	36.3281	41.0352	14.8438	8.84766	2.63672	0.507812	0.136719	31.9	0.195312	0.117188	1.30859	0.0585938	1.95312	0.0976562	0	0	0.0390625	0.0195312	0.0195312	0	0	0.0390625	0.0585938	0.0390625	1.28906	0.0390625	0	0	0	0	0	0.0390625	0	0
0	2	2	-1	-1	1	-1	57	40.7	89.5332	0.712531	36.5111	40.4423	6.73219	3.6855	1.4742	0.2457	0.04914	30.2	0.22113	0.22113	1.91646	0.04914	1.2285	0.04914	0	0	0.02457	0	0	0	0	0.0737101	0.04914	0.04914	2.457	0	0	0	0	0	0	0	0	0
1	2	1	0	-1	1	1	64	32	114.625	0.28125	38.5938	50.0312	14.4375	7.46875	3.8125	0.34375	0.1875	28.9	0.46875	0.3125	2.1875	0.09375	3.125	0.15625	0.03125	0	0.03125	0	0.03125	0	0	0.09375	0	0	0	0.0625	0.03125	0	0	0	0	0.0625	0.03125	1.5625
0	1	3	1	1	1	1	75	20.2	115.297	0.39604	31.4851	52.2772	17.6238	10.7426	2.72277	0.643564	0.148515	28	0.544554	0.445545	4.40594	0.19802	3.71287	0.0990099	0	0	0.049505	0	0	0	0	0.0990099	0	0	0	0	0	0	0	0	0	0	0	0
0	3	1	-2	-2	1	-1	91	2.6	141.538	0.384615	23.4615	75.3846	25	15.7692	1.53846	1.15385	0	25.2	0.384615	0	0	0	0	0.384615	0	0	0	0	0.384615	0	0	0	0	0	0	0	0	0	0	0	0	0	0	0
0	1	3	0	0	1	0	46	50.3	97.0378	0.636183	39.0656	40.1789	9.18489	4.83101	3.16103	0.198807	0.198807	31.4	0.397614	0.27833	1.41153	0.139165	1.41153	0.159046	0	0	0.0397614	0.0198807	0.0397614	0	0	0.178926	0.0198807	0	0	0	0	0	0	0	0	0	0	0
1	1	2	5	3	1	1	46	48.1	103.056	0.43659	42.7859	41.289	11.7256	5.53015	1.30977	0.31185	0.0623701	31.9	0.39501	0.35343	1.95426	0.14553	2.079	0.04158	0.02079	0.02079	0.02079	0	0	0	0	0.0623701	0.0623701	0.02079	0.706861	0	0	0	0	0	0	0	0	0
1	1	2	1	0	1	1	46	37.1	117.224	0.32345	33.3962	53.5849	16.9272	10.5391	2.42588	0.539084	0.134771	32.4	0.485175	0.32345	2.47978	0.161725	2.2372	0.0808625	0.0808625	0.0539084	0.0808625	0.0269542	0	0	0	0.107817	0.0269542	0.0269542	2.69542	0	0	0	0	0	0	0	0	0
0	1	3	1	-1	1	1	61	36.6	97.1858	0.546448	39.3169	42.5683	8.6612	5.10929	0.983607	0.245902	0.0819672	28.4	0.68306	0.546448	2.59563	0.0819672	2.73224	0.10929	0.10929	0.0546448	0.0273224	0.0546448	0	0	0	0.0273224	0.0273224	0	0	0	0	0	0	0	0	0	0	0
1	1	3	4	1	1	1	70	23.3	117.082	0.55794	39.9142	46.6953	11.2876	10.6867	7.93991	0.55794	0.343348	31.4	0.600858	0.472103	4.29185	0.171674	4.29185	0.0858369	0.0429185	0	0.0429185	0.0429185	0	0	0	0.0858369	0.0429185	0.0429185	4.29185	0	0	0	0	0	0	0	0	0
0	1	3	0	-1	1	1	70	25.6	123.359	0.507812	34.8047	47.7344	23.6328	11.25	5.42969	0.742188	0.273438	30.2	0.585938	0.546875	3.63281	0.117188	3.90625	0.078125	0.0390625	0	0.117188	0.0390625	0	0	0	0.0390625	0	0	0	0	0	0	0	0	0	0	0	0
1	1	2	1	0	1	1	74	27.8	92.9496	0.57554	40.0719	36.0072	10.3957	4.35252	1.51079	0.251799	0.0719424	32.5	0.28777	0.215827	2.41007	0.143885	2.69784	0.0719424	0.0359712	0.0359712	0.0359712	0.0359712	0	0	0	0	0	0	0	0	0	0	0	0	0	0	0	0
0	2	2	-2	-1	1	-1	46	53.2	100.808	0.56391	36.4098	42.8759	13.7594	5.43233	1.78571	0.338346	0.112782	29.3	0.37594	0.338346	1.2594	0.18797	1.31579	0.131579	0	0	0.018797	0.018797	0	0	0	0.112782	0.018797	0	0	0.018797	0.018797	0	0	0	0	0.018797	0.018797	1.8797
1	2	1	0	0	1	0	46	54.8	115.091	0.675182	28.3394	57.2263	15.2007	9.72628	3.88686	0.510949	0.218978	30.9	0.273723	0.237226	0.693431	0.182482	0.547445	0.182482	0	0	0.0182482	0	0	0	0	0.0729927	0.0547445	0.0364964	1.20438	0	0	0	0	0	0	0	0	0
0	2	1	-5	-4	1	-1	80	13.3	111.805	0.526316	35.1128	47.594	17.0677	9.69925	1.80451	0.300752	0.075188	28.5	0.300752	0.225564	7.5188	0.225564	7.5188	0	0.075188	0	0	0	0	0	0	0	0	0	0	0	0	0	0	0	0	0	0	0
0	3	1	0	0	1	0	46	50.8	115.492	0.492126	34.8228	55.8465	13.3465	6.75197	4.23228	0.393701	0.255906	30.7	0.492126	0.334646	1.27953	0.177165	0.866142	0.19685	0.0393701	0	0	0	0	0	0	0.255906	0.019685	0.019685	1.9685	0.0590551	0.0393701	0	0.0393701	0.019685	0.984252	0.0984252	0.0590551	1.1811
0	1	2	1	0	1	1	34	64.2	92.0093	1.02804	31.8692	39.6417	11.3551	4.79751	3.33333	0.342679	0.124611	31.4	0.358255	0.218069	1.4486	0.140187	1.38629	0.109034	0	0	0.046729	0.0155763	0.0155763	0	0	0.124611	0	0	0	0.046729	0	0	0	0	0	0.046729	0	0
0	1	1	1	0	1	1	81	24.6	69.0244	1.50407	30.3659	25.2033	6.34146	4.14634	1.46341	0.162602	0.162602	29.3	0.121951	0.0813008	0	0.0406504	0	0.0813008	0	0	0	0	0	0	0	0.121951	0	0	0	0.0406504	0.0406504	0	0	0	0	0.0406504	0.0406504	4.06504
1	1	3	0	0	1	0	82	13.8	122.681	0.869565	23.0435	58.1159	27.971	11.8116	0.869565	0.724638	0.0724638	27.4	0.144928	0.0724638	7.24638	0	0	0	0	0	0	0	0.0724638	0	0	0	0	0	0	0.0724638	0.0724638	0	0	0	0	0.0724638	0.0724638	7.24638
0	1	2	0	0	1	0	83	12.6	101.349	0.793651	29.6032	54.4444	8.25397	7.46032	0.873016	0.47619	0.0793651	26.6	0.238095	0.238095	0	0.238095	0	0.238095	0	0	0.0793651	0	0	0	0	0.0793651	0	0	0	0.0793651	0.0793651	0	0	0	0	0.0793651	0.0793651	7.93651
0	1	2	0	0	1	0	87	9.5	142.316	0.210526	27.2632	72	27.2632	13.4737	2	0.947368	0.105263	28.4	0.210526	0.210526	10.5263	0.210526	10.5263	0	0	0	0.210526	0	0	0	0	0.105263	0	0	0	0	0	0	0	0	0	0	0	0
0	1	1	1	1	1	1	89	7.8	109.615	0.25641	34.4872	54.2308	11.5385	5.76923	3.20513	0.25641	0.128205	30.6	0.512821	0.384615	8.58974	0	0	0.25641	0	0	0	0	0	0	0	0.512821	0	0	0	0.384615	0.25641	0	0	0	0	0.384615	0.25641	8.46154
1	3	3	1	0	1	1	60	38.6	82.5648	0.803109	37.6166	33.0311	6.89119	3.62694	0.595855	0.259067	0.0259067	28.6	0.466321	0.388601	1.73575	0.15544	0.854922	0.181347	0	0	0.0259067	0	0	0	0	0.207254	0	0	0	0.0518135	0.0518135	0	0	0	0	0.0518135	0.0518135	2.59067
0	3	3	0	-1	1	1	72	24.3	95.5144	0.411523	34.8148	48.6831	8.60082	3.00412	0	0.288066	0	25	0.699588	0.658436	3.86831	0.164609	3.08642	0.0411523	0	0	0.0823045	0	0	0	0	0.123457	0	0	0	0.123457	0.0411523	0	0	0	0	0.123457	0.0411523	1.39918
1	2	1	-2	0	1	-1	26	72.2	99.1413	0.969529	27.1053	47.9501	14.9169	6.27424	1.93906	0.429363	0.0692521	31.9	0.415512	0.277008	1.31579	0.0415512	0.927978	0.0692521	0	0	0	0	0	0	0	0.166205	0.0692521	0.0415512	0.831025	0.0415512	0.0138504	0	0.0138504	0.0138504	1.38504	0.0554017	0.0277008	0.692521
1	2	2	1	1	1	1	74	20.9	112.057	0.478469	32.6794	53.5885	13.1579	7.36842	4.78469	0.334928	0.191388	30	0.669856	0.62201	4.78469	0.239234	4.78469	0.0478469	0	0	0.0478469	0.0478469	0	0	0	0.191388	0.143541	0.0956938	3.15789	0	0	0	0	0	0	0	0	0
0	2	2	1	0	1	1	75	19.9	125.327	0.251256	33.0653	60.7538	21.206	6.78392	3.21608	0.301508	0.201005	31.2	0.904523	0.753769	4.37186	0.251256	3.01508	0.201005	0.100503	0	0.251256	0	0	0	0	0.201005	0.100503	0.100503	5.02513	0	0	0	0	0	0	0	0	0
0	2	3	2	2	1	1	75	18.9	128.095	0.15873	33.7566	58.3069	21.2169	11.2169	3.43915	0.529101	0.21164	31.9	0.582011	0.582011	4.33862	0.37037	4.55026	0.10582	0	0	0.0529101	0	0	0	0	0	0	0	0	0	0	0	0	0	0	0	0	0
1	2	1	0	0	1	0	77	17.4	126.609	0.229885	34.3678	57.6437	17.931	10.0575	6.37931	0.574713	0.287356	31.1	0.45977	0.287356	4.5977	0.0574713	0	0.172414	0	0	0	0	0	0	0	0.229885	0	0	0	0	0	0	0	0	0	0	0	0
0	2	2	1	1	1	1	97	2.6	194.615	0	13.0769	93.4615	45	18.8462	24.2308	1.15385	1.15385	24.9	0.769231	0.769231	38.4615	0	0	0	0	0	0	0	0	0	0	0	0	0	0	0	0	0	0	0	0	0	0	0
0	3	2	-2	0	1	-1	60	35.1	110.456	0.712251	29.8575	49.4017	16.6097	10	3.84615	0.512821	0.17094	30.2	0.39886	0.37037	2.19373	0.0569801	0	0.11396	0	0	0.0569801	0	0	0	0	0.11396	0.02849	0.02849	2.849	0	0	0	0	0	0	0	0	0
1	3	2	-1	0	1	-1	66	32.8	95.4573	1.25	26.8293	46.9512	14.878	5.06098	0.457317	0.335366	0.0304878	27.2	0.152439	0.0914634	2.04268	0.0304878	3.04878	0.0914634	0	0	0	0	0	0	0	0.0609756	0	0	0	0.0609756	0	0	0	0	0	0.0609756	0	0
1	3	1	0	0	1	0	78	19.8	114.192	0.707071	26.8182	56.9192	16.5152	8.18182	5	0.505051	0.252525	34.3	0.10101	0.10101	5.05051	0.0505051	5.05051	0	0	0	0	0	0	0	0	0.0505051	0	0	0	0	0	0	0	0	0	0	0	0
0	3	1	0	-1	1	1	80	16.8	132.917	0.238095	34.4643	59.2262	25.7143	10.7738	2.44048	0.595238	0.119048	31	0.119048	0.119048	5.95238	0	0	0	0	0	0	0	0	0	0	0.0595238	0	0	0	0	0	0	0	0	0	0	0	0
1	3	3	1	1	1	1	89	7	135.571	0.142857	29.5714	55.4286	27	21	2.28571	1.14286	0.142857	27.4	0.142857	0.142857	0	0	0	0.142857	0	0	0.142857	0	0	0	0	0	0	0	0	0	0	0	0	0	0	0	0	0
1	1	3	5	3	1	1	46	49.7	105.915	0.56338	31.5292	54.3662	14.6076	4.18511	0.623742	0.261569	0.0402414	33.2	0.643863	0.54326	1.87123	0.0603622	1.34809	0.0603622	0.0201207	0	0	0.0603622	0	0	0	0.0603622	0	0	0	0.0201207	0.0201207	0	0	0	0	0.0201207	0.0201207	2.01207
0	1	3	5	4	1	1	73	20.9	114.258	0.526316	29.0909	57.2249	16.6986	7.55981	3.11005	0.430622	0.143541	30.8	0.76555	0.62201	4.40191	0	0	0.0956938	0	0	0	0.0956938	0.143541	0.143541	0	0.0956938	0	0	0	0	0	0	0	0	0	0	0	0
0	1	1	1	-1	1	1	80	16.9	105.089	1.00592	24.4379	53.6095	14.4379	8.99408	2.60355	0.532544	0.236686	33.7	0.177515	0.118343	5.91716	0	0	0	0	0	0	0	0	0	0	0.0591716	0	0	0	0	0	0	0	0	0	0	0	0
1	1	3	3	3	1	1	84	9.5	142.316	0.210526	27.2632	72	27.2632	13.4737	2	0.947368	0.105263	26.8	1.26316	0.842105	10.5263	0.105263	10.5263	0.315789	0.210526	0	0	0	0	0	0	0.105263	0.105263	0	0	0	0	0	0	0	0	0	0	0
1	3	2	-2	-1	1	-1	46	51.1	106.164	0.919765	28.1605	46.5362	17.0059	8.53229	5.00978	0.528376	0.234834	33	0.450098	0.254403	0.900196	0.0587084	0	0.254403	0.0391389	0	0.0195695	0	0.0195695	0	0	0.117417	0.0195695	0	0	0.0195695	0	0	0	0	0	0.0195695	0	0
0	3	1	-1	0	1	-1	46	48	119.396	0.666667	29.9375	56.9167	20.0833	7.08333	4.72917	0.354167	0.229167	33	0.541667	0.4375	1.58333	0.25	1.20833	0.208333	0.0208333	0	0.125	0	0	0	0	0.0833333	0.0416667	0.0208333	1.04167	0	0	0	0.0416667	0	0	0.0416667	0	0
0	3	3	-1	-1	1	-1	60	35.6	111.854	0.646067	29.6348	51.3483	15.309	9.83146	5.08427	0.617978	0.168539	32.3	0.842697	0.702247	2.47191	0.280899	2.52809	0.0842697	0.0561798	0.0280899	0.11236	0	0.0280899	0	0	0.140449	0.0280899	0	0	0.0280899	0	0	0	0	0	0.0280899	0	0
1	3	3	1	1	1	1	81	14.3	109.79	0.699301	28.1119	48.6014	20.1399	9.16084	3.07692	0.41958	0.20979	29.1	0.41958	0.27972	1.74825	0.20979	0	0.34965	0	0	0.0699301	0	0	0	0	0.27972	0.13986	0.13986	6.99301	0	0	0	0	0	0	0	0	0
1	2	1	0	1	1	-1	76	19.5	94.3077	0.666667	34.4615	44.3077	10.1026	2.82051	2	0.0512821	0.153846	29.6	0.358974	0.25641	4.10256	0.102564	2.5641	0.153846	0	0	0.102564	0	0	0	0	0.102564	0.0512821	0.0512821	5.12821	0	0	0	0	0	0	0	0	0
0	2	2	0	1	1	-1	77	18.9	110.899	0.37037	37.1958	48.5714	15.3439	8.04233	1.37566	0.529101	0.10582	28.2	0.37037	0.31746	0.899471	0.31746	0.899471	0.26455	0	0	0.10582	0	0	0	0	0.15873	0	0	0	0.0529101	0.0529101	0	0.0529101	0.0529101	5.29101	0.10582	0.10582	5.29101
1	2	2	-1	-1	1	-1	85	14.2	58.9437	1.61972	35.2113	18.0986	3.73239	0.352113	0	0	0	30.9	0.704225	0.704225	5.6338	0.422535	4.71831	0.140845	0	0	0	0	0	0	0	0.0704225	0	0	0	0	0	0	0	0	0	0	0	0
1	2	2	0	1	1	-1	59	38.1	114.698	0.734908	27.5066	60.3412	15.1706	8.11024	2.83465	0.393701	0.131234	29.3	0.262467	0.23622	2.33596	0	0	0.0524934	0	0	0	0	0	0	0	0	0	0	0	0.0524934	0	0	0	0	0	0.0524934	0	0
0	2	3	4	5	1	-1	60	31.8	106.541	0.503145	33.0818	48.1132	12.8931	8.1761	3.74214	0.377358	0.220126	31.4	0.345912	0.283019	2.45283	0.0628931	3.14465	0.125786	0	0	0	0	0.0314465	0	0	0	0	0	0	0.0314465	0	0	0	0	0	0.0314465	0	0
1	2	2	0	0	1	0	70	25.9	125.637	0.34749	33.7838	59.8069	19.4981	8.95753	3.28185	0.540541	0.19305	28.2	0.30888	0.23166	2.58687	0	0	0.11583	0	0	0	0	0	0	0	0.0772201	0	0	0	0.03861	0	0	0	0	0	0.03861	0	0
0	2	1	1	1	1	1	78	20.1	113.582	0.39801	36.1692	47.4627	14.6766	10.7463	4.12935	0.895522	0.149254	31.8	0.199005	0.149254	3.33333	0	0	0.0995025	0	0	0.0497512	0	0	0	0	0.0497512	0	0	0	0.199005	0.0497512	0	0	0	0	0.199005	0.0497512	1.29353
0	2	2	0	0	1	0	79	15.6	132.244	0.320513	27.5641	68.2692	26.4103	7.05128	2.62821	0.641026	0.192308	26.2	0.192308	0.128205	0	0	0	0.128205	0	0	0	0	0	0	0	0.0641026	0.0641026	0.0641026	6.41026	0	0	0	0	0	0	0	0	0
1	2	2	2	1	1	1	80	18.3	113.934	0.601093	30.929	59.3443	14.4809	6.61202	1.96721	0.437158	0.10929	32.3	0.382514	0.218579	1.36612	0.0546448	0	0.218579	0	0	0.0546448	0	0.0546448	0.0546448	0	0	0	0	0	0.10929	0	0	0	0	0	0.10929	0	0
1	2	2	0	-1	1	1	80	16.3	120.736	0.490798	33.4969	55.7055	18.4049	10.2454	2.45399	0.490798	0.0613497	28.6	0.429448	0.245399	4.60123	0	0	0.184049	0	0	0	0	0.122699	0.122699	0.0613497	0.0613497	0	0	0	0	0	0	0.0613497	0	0	0.0613497	0	0
0	2	3	1	5	1	-1	85	10.6	134.34	0.0943396	32.3585	65	21.4151	13.0189	2.54717	0.660377	0	32.7	0.943396	0.754717	8.30189	0	0	0.283019	0	0	0	0	0.0943396	0	0	0.0943396	0	0	0	0	0	0	0	0	0	0	0	0
1	2	1	-1	-1	1	-1	85	10	142.3	0.3	29.8	68.2	31.4	10.9	1.7	0.6	0.1	27.4	0.5	0.3	10	0	0	0	0.1	0	0	0	0.1	0.1	0	0.1	0	0	0	0	0	0	0	0	0	0	0	0
1	2	3	2	2	1	1	87	7.7	118.961	0.519481	35.1948	45.1948	18.1818	17.013	2.85714	0.519481	0.12987	24	0.519481	0.25974	6.49351	0.12987	12.987	0.25974	0	0	0	0	0	0	0	0.12987	0	0	0	0	0	0	0	0	0	0	0	0
0	2	2	0	-1	1	1	46	54	97.0741	0.888889	34.7037	40.0185	12.5185	7.25926	1.7037	0.407407	0.111111	29.8	0.481481	0.333333	1.64815	0.037037	0.925926	0.12963	0.037037	0.0185185	0.037037	0.0555556	0.0185185	0	0	0	0	0	0	0.037037	0.0185185	0	0.0185185	0	0	0.0555556	0.0185185	0.62963
0	2	3	2	1	1	1	58	38.4	94.8958	1.11979	29.3229	40.5208	15.3125	7.16146	1.45833	0.442708	0.104167	31.6	0.572917	0.364583	1.84896	0.104167	0.651042	0.286458	0.0260417	0	0.078125	0	0.078125	0.0260417	0	0.0520833	0.0520833	0.0520833	2.60417	0	0	0	0	0	0	0	0	0
1	2	3	2	1	1	1	63	33	105.394	0.787879	35.1515	41	11.9091	10.2424	6.33333	0.606061	0.333333	30.1	0.575758	0.393939	2.57576	0.121212	1.51515	0.151515	0	0	0.030303	0.030303	0.0606061	0	0	0.121212	0.030303	0	0	0.030303	0	0	0	0	0	0.030303	0	0
1	2	2	1	0	1	1	79	17.4	126.609	0.229885	34.3678	57.6437	17.931	10.0575	6.37931	0.574713	0.287356	29.9	0.45977	0.287356	5.74713	0.172414	5.74713	0.114943	0.0574713	0.0574713	0	0.0574713	0	0	0	0.0574713	0	0	0	0	0	0	0	0	0	0	0	0
1	2	2	0	0	1	0	80	13.2	138.106	0.30303	26.0606	65	35.9848	7.87879	2.87879	0.454545	0.151515	31.7	0.909091	0.681818	5.90909	0.454545	5.07576	0.227273	0	0	0.0757576	0	0	0	0	0.378788	0.0757576	0.0757576	7.57576	0	0	0	0	0	0	0	0	0
1	3	2	-5	-5	1	-1	62	31.3	117.188	0.383387	33.4824	55.655	15.7508	8.6262	3.29073	0.415335	0.159744	31.5	0.543131	0.479233	2.55591	0.191693	1.59744	0.127796	0	0	0.0638978	0	0	0	0	0.159744	0.0319489	0.0319489	3.19489	0	0	0	0	0	0	0	0	0
0	3	1	-1	0	1	-1	66	30.6	99.6078	0.718954	36.1438	41.9608	11.9935	5.78431	3.00654	0.326797	0.130719	30.6	0.196078	0.163399	2.61438	0.0326797	0	0.0653595	0	0	0.0326797	0	0	0	0	0.0653595	0	0	0	0	0	0	0	0	0	0	0	0
1	1	3	3	1	1	1	46	48	91.4375	0.708333	35.9167	41.8958	8.47917	3.33333	1.10417	0.208333	0.0833333	29.5	0.604167	0.5625	1.77083	0.104167	0.833333	0.104167	0	0	0.0416667	0	0	0	0	0.145833	0.0416667	0.0208333	1.04167	0.0208333	0	0	0	0	0	0.0208333	0	0
1	1	3	1	-1	1	1	46	52.4	99.2939	0.763359	32.0992	47.9771	13.3015	4.21756	0.935115	0.19084	0.0381679	30.2	0.458015	0.400763	1.35496	0.114504	0.324427	0.171756	0	0	0.0572519	0.019084	0	0	0	0.114504	0	0	0	0.0572519	0.019084	0	0.019084	0.019084	1.9084	0.0763359	0.0381679	0.954198
0	1	2	3	3	1	1	55	38.9	128.329	0.488432	28.2519	67.8406	20.0771	9.43445	2.2365	0.514139	0.0514139	32.1	0.488432	0.359897	2.03085	0.0771208	0.848329	0.179949	0	0	0.102828	0	0	0	0	0.154242	0	0	0	0.0257069	0.0257069	0	0.0257069	0.0257069	2.57069	0.0514139	0.0514139	2.57069
0	1	1	0	-1	1	1	70	27.7	113.538	0.397112	35.3069	48.917	18.1227	8.23105	2.56318	0.469314	0.108303	30.2	0.361011	0.361011	2.88809	0.216606	2.41877	0.0722022	0	0	0	0	0	0	0	0.108303	0.0361011	0.0361011	3.61011	0.0361011	0.0361011	0	0	0	0	0.0361011	0.0361011	3.61011
1	1	1	-1	0	1	-1	73	32.8	86.0061	0.884146	31.7683	34.4817	12.4085	5.60976	0.853659	0.426829	0.0304878	27.6	0.213415	0.213415	1.7378	0.0609756	0	0.0914634	0	0	0	0	0	0	0	0.0304878	0	0	0	0.0914634	0.0609756	0	0	0	0	0.0914634	0.0609756	2.0122
1	1	3	1	1	1	1	76	18.8	110.479	0.531915	30.0532	51.2234	17.5532	8.08511	2.97872	0.531915	0.212766	30.4	0.212766	0.106383	0	0.0531915	0	0.212766	0	0	0	0	0	0	0	0.106383	0	0	0	0.0531915	0	0	0.0531915	0.0531915	5.31915	0.106383	0.0531915	2.65957
0	1	1	5	4	1	1	76	18.3	114.973	0.765027	29.1257	51.5301	19.3989	8.79781	5.35519	0.601093	0.163934	32.1	0.655738	0.601093	4.97268	0.218579	4.09836	0.0546448	0	0	0.10929	0.0546448	0	0	0	0.163934	0	0	0	0.0546448	0	0	0	0	0	0.0546448	0	0
1	1	2	2	2	1	1	76	20.2	115.297	0.39604	31.4851	52.2772	17.6238	10.7426	2.72277	0.643564	0.148515	32.3	0.693069	0.693069	4.9505	0.19802	4.9505	0	0	0	0	0	0	0	0	0.0990099	0	0	0	0	0	0	0	0	0	0	0	0
0	1	2	2	1	1	1	84	11.5	120.087	0.26087	34.6957	62.087	19.3043	3.3913	0.347826	0.173913	0	26.5	0.26087	0.173913	0	0.173913	0	0.26087	0	0	0	0	0	0	0	0	0	0	0	0	0	0	0	0	0	0	0	0
1	1	2	1	1	1	1	87	8.8	93.4091	1.02273	35.9091	38.6364	11.4773	5.79545	0.568182	0.227273	0	25.4	0.681818	0.681818	11.3636	0.113636	11.3636	0	0	0	0	0	0	0	0	0.340909	0.113636	0.113636	11.3636	0	0	0	0	0	0	0	0	0
0	1	3	5	4	1	1	88	5.5	90.7273	0.909091	25.6364	51.2727	10	2.72727	0	0.181818	0	23.8	0.181818	0.181818	18.1818	0	0	0	0	0	0	0	0	0	0	0.181818	0	0	0	0	0	0	0	0	0	0	0	0
0	1	3	2	1	1	1	32	63.7	112.527	0.470958	31.1146	56.1695	13.7206	8.82261	2.2292	0.470958	0.141287	33.7	0.596546	0.518053	1.146	0.188383	0.784929	0.188383	0.0313972	0	0.0470958	0	0	0	0	0.125589	0.0313972	0.0313972	1.56986	0	0	0	0	0	0	0	0	0
1	1	3	1	1	1	1	46	50.2	111.135	0.458167	31.8127	54.6813	15.2789	6.83267	2.07171	0.358566	0.0996016	32.3	0.278884	0.219124	1.2749	0.159363	0.996016	0.0996016	0.0199203	0.0199203	0.0199203	0	0	0	0	0.0796813	0	0	0	0	0	0	0.0199203	0.0199203	1.99203	0.0199203	0.0199203	1.99203
0	1	2	-3	-2	1	-1	76	20.1	117.711	0.348259	29.2537	64.1791	16.6667	4.77612	2.53731	0.298507	0.199005	28.9	0.39801	0.298507	3.33333	0.0995025	4.97512	0.149254	0.0497512	0	0.0497512	0	0	0	0	0.149254	0	0	0	0.0497512	0.0497512	0	0	0	0	0.0497512	0.0497512	4.97512
1	2	1	-2	-1	1	-1	60	35.7	95.7983	0.70028	37.1429	40.5602	9.4958	5.04202	2.82913	0.196078	0.0840336	30.3	0.672269	0.616246	2.54902	0.252101	2.18487	0.0840336	0	0	0	0	0	0	0	0.168067	0	0	0	0.0560224	0.0280112	0	0.0280112	0.0280112	2.80112	0.0840336	0.0560224	1.84874
0	2	2	-1	0	1	-1	67	27.2	93.8603	0.514706	36.5809	46.875	5.625	4.30147	0	0.220588	0	25	0.772059	0.661765	3.45588	0.147059	2.75735	0.0735294	0	0	0.0367647	0	0	0	0	0.183824	0	0	0	0	0	0	0	0	0	0	0	0
0	2	1	-3	-1	1	-1	77	18.9	89.7884	0.529101	39.6296	34.4974	9.73545	3.54497	1.90476	0.15873	0.0529101	30	0.47619	0.37037	3.75661	0.10582	2.6455	0.10582	0	0	0	0	0	0	0	0.21164	0	0	0	0	0	0	0	0	0	0	0	0
0	1	2	0	-1	1	1	84	16.2	83.7037	1.48148	29.321	30.2469	15	6.04938	1.60494	0.432099	0.0617284	27.6	0.123457	0.123457	6.17284	0	0	0	0	0	0	0	0	0	0	0	0	0	0	0	0	0	0	0	0	0	0	0
1	3	1	0	0	1	0	81	15	106.2	0.933333	31.8667	40.1333	21.0667	9.26667	2.93333	0.666667	0.133333	28.1	0.133333	0.0666667	0	0.0666667	0	0.0666667	0	0	0	0	0	0	0	0.133333	0.0666667	0.0666667	6.66667	0.0666667	0	0	0.0666667	0	0	0.133333	0	0
0	3	2	-6	-4	1	-1	69	24.7	112.672	0.445344	34.4534	48.9069	13.1984	10.2429	5.46559	0.607287	0.242915	29.5	0.526316	0.445344	3.31984	0.242915	2.71255	0.121457	0.0404858	0.0404858	0.0404858	0	0	0	0	0.0404858	0.121457	0.0404858	1.37652	0	0	0	0	0	0	0	0	0
1	3	3	0	0	1	0	80	15.3	106.013	0.588235	29.4771	50.7843	18.9542	5.55556	0.588235	0.261438	0	26.2	0.326797	0.261438	6.53595	0.130719	6.53595	0	0.0653595	0.0653595	0	0.0653595	0	0	0	0.130719	0	0	0	0	0	0	0	0	0	0	0	0
0	1	1	1	1	1	1	78	18.3	108.47	0.765027	32.4044	51.3661	15.7377	6.66667	1.47541	0.382514	0.10929	28.6	0.382514	0.273224	4.37158	0.218579	5.46448	0.10929	0	0	0.10929	0	0	0	0	0.163934	0	0	0	0	0	0	0.0546448	0.0546448	5.46448	0.0546448	0.0546448	5.46448
0	1	2	-2	-1	1	-1	46	52.4	99.2939	0.763359	32.0992	47.9771	13.3015	4.21756	0.935115	0.19084	0.0381679	34.6	0.343511	0.324427	1.67939	0.019084	1.9084	0.0381679	0.019084	0	0	0	0	0	0	0.0381679	0	0	0	0.019084	0	0	0	0	0	0.019084	0	0
1	1	2	2	1	1	1	63	33.2	116.536	0.421687	30.3614	54.3976	17.5904	9.42771	4.33735	0.63253	0.240964	31.7	0.301205	0.210843	3.01205	0.0301205	3.01205	0.0301205	0.0301205	0	0	0.0301205	0.060241	0	0	0.0301205	0.0301205	0.0301205	3.01205	0	0	0	0	0	0	0	0	0
0	1	3	1	-1	1	1	77	20.2	115.297	0.39604	31.4851	52.2772	17.6238	10.7426	2.72277	0.643564	0.148515	27.9	0.445545	0.346535	2.82178	0.148515	1.63366	0.247525	0	0	0.049505	0.049505	0.0990099	0.0990099	0.0990099	0	0	0	0	0	0	0	0	0	0	0	0	0
0	2	2	-2	-2	1	-1	57	37.2	98.4409	0.672043	39.7581	34.6237	13.8441	6.10215	3.41398	0.349462	0.241935	32.3	0.510753	0.322581	0.887097	0.107527	0	0.268817	0	0	0	0.0268817	0	0	0	0.0268817	0	0	0	0.0268817	0	0	0.0268817	0.0268817	2.68817	0.0537634	0.0268817	1.34409
0	3	2	0	1	1	-1	46	58.2	106.856	0.790378	34.2096	47.7148	13.6082	8.09278	2.45704	0.56701	0.137457	29.7	0.309278	0.206186	1.58076	0.0687285	1.28866	0.0687285	0	0	0	0.0171821	0	0	0	0.137457	0.0171821	0.0171821	1.71821	0.0687285	0	0	0	0	0	0.0687285	0	0
0	3	2	1	0	1	1	46	50	110.16	0.46	41.96	42.34	13.98	7.52	3.92	0.48	0.2	31.3	0.44	0.26	1.54	0.08	0.5	0.22	0.02	0	0	0	0.02	0	0	0.1	0	0	0	0.02	0	0	0	0	0	0.02	0	0
1	3	1	-5	-3	1	-1	46	48.4	117.252	0.619835	28.9463	59.4628	21.6322	5.55785	1.0124	0.309917	0.0206612	34.5	0.289256	0.247934	1.71488	0.0619835	1.3843	0.0619835	0	0	0.0206612	0	0	0	0	0.0206612	0	0	0	0	0	0	0	0	0	0	0	0
1	3	3	1	0	1	1	61	35.3	111.955	0.538244	34.4193	48.6402	15.5524	9.66006	3.11615	0.594901	0.226629	29	0.396601	0.254958	1.89802	0.0283286	2.83286	0.226629	0.0283286	0	0	0	0	0	0	0.1983	0.0849858	0.0849858	2.83286	0.0566572	0.0283286	0	0.0283286	0	0	0.0849858	0.0283286	0.963173
0	3	1	4	-2	1	1	61	30.8	117.338	0.227273	44.3182	47.0779	14.3831	6.88312	4.44805	0.454545	0.194805	33.8	0.616883	0.357143	2.95455	0.12987	2.43506	0.25974	0	0	0	0.0324675	0	0	0	0.12987	0.0324675	0.0324675	3.24675	0	0	0	0	0	0	0	0	0
1	3	3	-1	0	1	-1	65	32.3	98.7616	0.495356	41.4241	33.6842	15.1703	5.47988	2.50774	0.309598	0.123839	32.4	0.123839	0.0928793	3.09598	0.0309598	3.09598	0	0	0	0.0309598	0	0.0309598	0.0309598	0	0	0	0	0	0	0	0	0	0	0	0	0	0
0	3	3	1	-1	1	1	76	21	108.429	0.380952	36.619	47.8571	16.2381	5.66667	1.61905	0.52381	0.047619	26.9	0.380952	0.238095	4.7619	0	0	0.047619	0	0	0	0	0	0	0	0.142857	0.047619	0	0	0	0	0	0	0	0	0	0	0
1	3	2	1	0	1	1	76	19	117.632	0.473684	31.6316	51.7895	16.6842	9.78947	7.26316	0.526316	0.210526	31.1	0.578947	0.210526	5.26316	0.105263	5.26316	0.210526	0.0526316	0	0	0	0.0526316	0	0	0.105263	0	0	0	0.0526316	0	0	0.0526316	0	0	0.105263	0	0
0	2	2	0	-1	1	1	46	54	97.0741	0.888889	34.7037	40.0185	12.5185	7.25926	1.7037	0.407407	0.111111	29.8	0.703704	0.62963	1.62963	0.12963	1.85185	0.12963	0	0	0.0925926	0	0.0185185	0.0185185	0	0.12963	0.037037	0.0185185	0.925926	0.0185185	0.0185185	0	0.0185185	0.0185185	1.85185	0.037037	0.037037	1.85185
1	2	2	-1	0	1	-1	46	52	99.8654	0.769231	33.8269	45.3077	10.5385	5.42308	4	0.326923	0.173077	27.9	0.730769	0.576923	1.53846	0.173077	1.28846	0.192308	0.0769231	0.0384615	0.0961538	0.0576923	0.0192308	0	0	0.0961538	0.0192308	0	0	0.0384615	0.0192308	0	0	0	0	0.0384615	0.0192308	0.961538
1	2	3	2	2	1	1	68	26	99.1154	0.730769	36.3462	40.2308	14.8846	5.73077	1.19231	0.423077	0.0769231	29.6	0.884615	0.807692	3.46154	0.230769	2.57692	0.0769231	0	0	0.0769231	0	0	0	0	0.0769231	0	0	0	0.0384615	0	0	0	0	0	0.0384615	0	0
0	2	2	0	0	1	0	87	10.1	111.188	0.39604	38.9109	39.0099	18.1188	7.12871	7.62376	0.39604	0.29703	30.1	0.594059	0.29703	6.63366	0.0990099	9.90099	0.19802	0	0	0	0	0	0	0	0.19802	0.0990099	0	0	0	0	0	0	0	0	0	0	0
1	2	2	0	0	1	0	9	86.7	97.301	0.611303	38.143	39.9308	10.4037	5.6286	2.58362	0.380623	0.138408	33.9	0.415225	0.311419	0.899654	0.0692042	0.576701	0.161476	0.011534	0	0	0.011534	0.011534	0	0	0.103806	0.011534	0.011534	1.1534	0.103806	0.0576701	0	0	0	0	0.103806	0.0576701	0.645905
0	2	1	1	-1	1	1	46	54.1	94.8244	0.850277	30.1848	45.9519	11.146	5.19409	1.47874	0.351201	0.0739372	33.5	0.25878	0.166359	1.23845	0.0739372	0.924214	0.0924214	0	0	0.0369686	0	0.0184843	0	0	0.0554529	0.0369686	0.0184843	0.924214	0.0369686	0.0184843	0	0.0369686	0.0184843	0.924214	0.0739372	0.0369686	0.924214
1	2	3	0	-1	1	1	57	40.6	96.5764	0.492611	37.2167	42.7833	8.27586	4.48276	3.30049	0.197044	0.221675	32.1	0.197044	0.0985222	1.84729	0	0	0.0738916	0.0246305	0	0	0	0.0492611	0.0246305	0.0246305	0.0492611	0	0	0	0.0492611	0.0246305	0	0.0246305	0.0246305	2.46305	0.0738916	0.0492611	1.62562
1	2	3	1	1	1	1	60	37	101.973	0.837838	30.0811	48.7297	15.1081	6.10811	1.10811	0.351351	0.0810811	34.1	0.432432	0.378378	1.91892	0.0540541	0	0.108108	0	0	0.027027	0	0	0	0	0.0810811	0.027027	0.027027	2.7027	0.108108	0.0810811	0	0	0	0	0.108108	0.0810811	2.05405
1	2	2	1	0	1	1	63	31.8	98.4591	1.10063	28.4277	49.8428	10.8491	5.15723	3.08176	0.283019	0.0943396	34.4	0.377358	0.251572	1.98113	0.0628931	1.57233	0.157233	0.0314465	0.0314465	0.0943396	0.0314465	0	0	0	0.0628931	0.0314465	0.0314465	3.14465	0.0628931	0	0	0	0	0	0.0628931	0	0
1	2	2	0	0	1	0	67	28.5	103.684	0.631579	32.4561	47.1579	12.6316	6.94737	3.85965	0.350877	0.175439	33.6	0.105263	0.105263	2.35088	0	0	0.0350877	0	0	0.0350877	0	0	0	0	0.0350877	0.0350877	0	0	0.0350877	0.0350877	0	0	0	0	0.0350877	0.0350877	3.50877
1	2	1	0	0	1	0	68	27.6	106.522	0.797101	30.2899	55	11.0145	6.01449	3.36957	0.289855	0.217391	31	0.253623	0.0724638	1.81159	0.0724638	1.81159	0.217391	0	0	0	0.0362319	0	0	0	0.108696	0.0362319	0	0	0.0362319	0.0362319	0	0	0	0	0.0362319	0.0362319	3.62319
1	2	3	1	1	1	1	68	27.7	107.798	0.649819	29.9639	50.8303	14.2599	8.91697	3.1769	0.613718	0.144404	33.1	0.180505	0.144404	2.70758	0.0722022	1.80505	0.0361011	0	0	0.0361011	0	0.0361011	0.0361011	0	0.0361011	0	0	0	0.180505	0.0722022	0	0.0361011	0	0	0.216606	0.0722022	1.22744
1	2	2	0	0	1	0	68	26	114.038	0.346154	36.3077	58.1154	10	5.96154	3.30769	0.346154	0.115385	32.7	0.461538	0.230769	2.57692	0.0384615	0	0.115385	0.0384615	0.0384615	0	0.0384615	0	0	0	0.153846	0.0384615	0.0384615	3.84615	0.0384615	0	0	0	0	0	0.0384615	0	0
0	2	2	0	0	1	0	69	27.6	106.522	0.797101	30.2899	55	11.0145	6.01449	3.36957	0.289855	0.217391	33.8	0.326087	0.253623	2.57246	0.144928	2.71739	0.144928	0	0	0.0362319	0	0	0	0	0	0	0	0	0.108696	0.0724638	0	0	0	0	0.108696	0.0724638	2.3913
0	2	1	-1	0	1	-1	69	27.6	106.522	0.797101	30.2899	55	11.0145	6.01449	3.36957	0.289855	0.217391	30.8	0.181159	0.144928	2.71739	0	0	0.0362319	0	0	0	0	0	0	0	0.0724638	0.0362319	0.0362319	3.62319	0.0724638	0.0724638	0	0	0	0	0.0724638	0.0724638	3.62319
1	2	3	0	-1	1	1	70	25.5	125.608	0.352941	28.2745	68.5098	18.6275	6.86275	2.94118	0.392157	0.117647	31.9	0.196078	0.196078	1.56863	0.0392157	0	0.117647	0	0	0	0	0	0	0	0	0.0392157	0	0	0.117647	0.0784314	0	0	0	0	0.117647	0.0784314	2.58824
1	2	2	2	1	1	1	73	25.7	115.292	0.466926	36.07	48.8327	17.393	10.3891	2.14008	0.7393	0.116732	31.3	0.350195	0.272374	1.67315	0.0389105	0	0.155642	0	0	0.0389105	0	0	0	0	0.077821	0.0389105	0	0	0.116732	0.077821	0	0	0	0	0.116732	0.077821	2.56809
0	2	2	1	1	1	1	76	21.7	125.023	0.506912	26.3594	72.3502	15.7604	7.8341	2.21198	0.599078	0.184332	32.5	0.230415	0.138249	3.08756	0	0	0.138249	0	0	0	0	0	0	0	0.0460829	0	0	0	0.184332	0.0460829	0	0	0	0	0.184332	0.0460829	1.19816
0	2	1	-1	-1	1	-1	77	26.6	68.985	1.12782	33.6842	23.2707	5.18797	3.79699	1.91729	0.300752	0.075188	32.3	0.150376	0.075188	1.8797	0	0	0.075188	0	0	0.037594	0	0	0	0	0	0	0	0	0.075188	0	0	0	0	0	0.075188	0	0
1	2	1	0	0	1	0	77	18.8	118.191	0.212766	35.0532	56.0638	13.8298	7.81915	5.31915	0.319149	0.159574	34.1	0.212766	0.0531915	5.31915	0	0	0.106383	0.0531915	0.0531915	0	0.0531915	0	0	0	0	0.0531915	0	0	0.0531915	0	0	0	0	0	0.0531915	0	0
0	1	1	0	-1	1	1	57	44.5	106.809	0.876404	28.764	50.5169	15.7978	6.7191	4.1573	0.337079	0.157303	34.2	0.292135	0.157303	1.59551	0	0	0.134831	0.0449438	0.0224719	0	0.0224719	0.0449438	0.0449438	0.0224719	0.0674157	0.0224719	0.0224719	2.24719	0.0224719	0	0	0	0	0	0.0224719	0	0
1	1	2	5	3	1	1	78	15.3	120.458	0.392157	34.7712	51.3072	20.915	8.23529	4.90196	0.588235	0.392157	31.9	0.457516	0.261438	4.90196	0.0653595	6.53595	0.261438	0	0	0.0653595	0	0.0653595	0	0	0	0	0	0	0	0	0	0	0	0	0	0	0
1	3	1	-3	-2	1	-1	63	31.1	109.389	0.482315	38.0386	45.1447	17.1704	6.43087	2.12219	0.385852	0.128617	31.6	0.321543	0.289389	2.86174	0.0643087	3.21543	0.0643087	0.0321543	0	0	0	0	0	0	0.096463	0.0643087	0	0	0	0	0	0.0321543	0.0321543	3.21543	0.0321543	0.0321543	3.21543
1	3	3	1	0	1	1	76	21.1	107.204	0.42654	33.7915	49.1469	15.2133	6.01896	2.60664	0.42654	0.14218	31	0.56872	0.473934	2.8436	0.236967	2.8436	0.28436	0.0473934	0	0.14218	0	0	0	0	0.189573	0	0	0	0.0473934	0	0	0	0	0	0.0473934	0	0
0	1	3	1	1	1	1	46	52.2	129.425	0.536398	26.9923	62.6437	24.9808	11.3985	2.89272	0.727969	0.191571	30.4	0.689655	0.670498	1.70498	0.0766284	0.957854	0.0766284	0	0	0.0574713	0	0	0	0	0.1341	0.0383142	0.0383142	1.91571	0.0383142	0.0191571	0	0	0	0	0.0383142	0.0191571	0.957854
0	1	2	0	0	1	0	58	37.2	94.8925	0.672043	39.7849	36.9892	9.81183	4.54301	3.0914	0.376344	0.16129	30	0.349462	0.215054	1.69355	0.107527	1.34409	0.188172	0	0	0.0537634	0	0	0	0	0.0537634	0	0	0	0.0268817	0	0	0	0	0	0.0268817	0	0
0	1	1	-1	0	1	-1	63	38.4	100.625	0.390625	38.3073	48.9062	6.875	2.96875	3.20312	0.182292	0.130208	26.8	0.3125	0.208333	1.30208	0.130208	0.520833	0.15625	0	0	0.078125	0	0.0260417	0.0260417	0	0.078125	0	0	0	0.078125	0.0260417	0	0	0	0	0.078125	0.0260417	0.885417
0	1	2	1	1	1	1	69	30	114	0.5	35.3	53.5333	13.8333	9.6	1.3	0.633333	0.0666667	29.5	0.366667	0.333333	2.33333	0.133333	2.5	0.1	0	0	0.0666667	0	0	0	0	0.233333	0	0	0	0	0	0	0	0	0	0	0	0
0	1	3	-1	-1	1	-1	76	21.6	109.074	0.601852	30.6481	53.8426	14.213	8.33333	1.38889	0.601852	0.0925926	29.3	0.555556	0.509259	3.37963	0.0462963	0	0.185185	0.0462963	0	0.0925926	0	0	0	0	0.0925926	0.138889	0.0925926	3.05556	0.0462963	0	0	0	0	0	0.0462963	0	0
1	1	1	-1	0	1	-1	77	19.8	116.01	0.606061	30.6061	51.3636	21.0606	11.3131	1.06061	0.505051	0.0505051	29	0.353535	0.252525	3.0303	0.10101	0	0.10101	0	0	0.0505051	0	0	0	0	0.0505051	0	0	0	0.0505051	0	0	0	0	0	0.0505051	0	0
0	1	2	-1	-1	1	-1	80	18.6	103.28	0.483871	40.5376	41.7204	16.9355	3.60215	0	0.322581	0	23.9	0.215054	0.0537634	0	0	0	0.16129	0.0537634	0	0	0	0	0	0	0.107527	0.0537634	0.0537634	5.37634	0	0	0	0	0	0	0	0	0
1	1	2	1	1	1	1	83	13.1	122.366	0.381679	32.2137	55.7252	21.6794	10.916	1.45038	0.458015	0.0763359	26.8	0.152672	0.0763359	0	0.0763359	0	0.152672	0	0	0	0	0	0	0	0	0	0	0	0	0	0	0	0	0	0	0	0
0	3	3	-1	-1	1	-1	46	50.1	98.523	0.578842	37.5848	48.5429	8.10379	2.81437	0.898204	0.11976	0.0399202	32.9	0.918164	0.858283	1.71657	0.299401	1.1976	0.159681	0	0	0.0598802	0	0	0	0	0.259481	0.0199601	0	0	0.0798403	0.0399202	0	0.0199601	0.0199601	1.99601	0.0998004	0.0598802	1.1976
0	3	1	0	0	1	0	84	15.4	99.026	0.779221	33.5065	45.9091	11.6883	4.02597	3.11688	0.194805	0.25974	30.6	0.12987	0.0649351	0	0.0649351	0	0.12987	0	0	0	0	0	0	0	0.12987	0	0	0	0	0	0	0	0	0	0	0	0
1	1	3	0	0	1	0	60	36.8	107.31	0.434783	39.8913	44.375	15.4891	5.84239	1.30435	0.434783	0.0815217	29.4	1.00543	0.951087	2.33696	0.217391	1.3587	0.108696	0	0	0.163043	0	0.0271739	0	0	0.0815217	0.0815217	0.0543478	1.79348	0	0	0	0	0	0	0	0	0
1	1	2	2	1	1	1	63	33	112.939	0.636364	32.1212	55.5455	15.1818	6.24242	3.21212	0.333333	0.181818	29.9	0.30303	0.30303	2.42424	0.121212	1.51515	0.0606061	0	0	0.030303	0	0	0	0	0.0909091	0	0	0	0.030303	0	0	0	0	0	0.030303	0	0
1	1	1	-1	0	1	-1	65	39.5	87.443	1.29114	26.7089	37.1646	15.2405	5.92405	1.11392	0.278481	0.0759494	27.5	0.632911	0.556962	2.17722	0.126582	2.02532	0.151899	0.0253165	0	0.101266	0	0	0	0	0.126582	0	0	0	0.0759494	0.0253165	0	0.0253165	0.0253165	2.53165	0.101266	0.0506329	1.26582
0	1	2	-2	-2	1	-1	65	33.5	107.91	0.925373	28.5075	45.5821	21.2239	9.79104	1.91045	0.597015	0.119403	28.4	0.507463	0.447761	2.77612	0.119403	2.23881	0.0895522	0.0298507	0	0.119403	0	0	0	0	0.0298507	0	0	0	0.0298507	0	0	0	0	0	0.0298507	0	0
0	1	2	1	2	1	-1	80	17.9	93.352	1.00559	30.1676	41.6201	14.1341	5.81006	0.614525	0.502793	0	26.1	0.893855	0.558659	3.35196	0.167598	1.84358	0.446927	0	0	0.111732	0.0558659	0	0	0	0.558659	0.111732	0.111732	5.58659	0	0	0	0.111732	0.111732	5.58659	0.111732	0.111732	5.58659
0	3	2	-1	-1	1	-1	46	48.1	91.9355	0.967742	30.4839	48.5484	4.67742	2.90323	4.35484	0	0.322581	32.7	0.519751	0.39501	1.10187	0.24948	0.686071	0.27027	0	0	0.12474	0	0	0	0	0.18711	0.0831601	0.0831601	2.079	0	0	0	0	0	0	0	0	0
1	3	3	2	0	1	1	46	47.1	109.735	0.740741	33.5979	44.1799	18.1481	7.51323	5.55556	0.42328	0.26455	28.6	0.276008	0.276008	1.80467	0.0636943	0.700637	0.0424628	0	0	0.0212314	0	0	0	0	0.0849257	0.0212314	0	0	0.0212314	0	0	0	0	0	0.0212314	0	0
1	3	2	-3	-3	1	-1	57	58.1	98.6816	0.820896	32.7363	40.8458	14.5522	8.00995	1.69154	0.422886	0.124378	28.9	0.413081	0.309811	0.860585	0.172117	0.688468	0.223752	0.0172117	0.0172117	0.0688468	0.0172117	0	0	0	0.154905	0.0516351	0.0516351	1.72117	0.0344234	0	0	0	0	0	0.0344234	0	0
0	3	1	-1	-1	1	-1	61	61.8	75.7422	1.21094	33.9453	27.1875	7.30469	4.57031	1.52344	0.3125	0.078125	28.9	0.242718	0.210356	1.24595	0.0809061	0.970874	0.0809061	0.0161812	0	0.0485437	0	0	0	0	0.0323625	0	0	0	0.0161812	0	0	0	0	0	0.0161812	0	0
0	3	1	0	0	1	0	61	64.8	106.679	0.597015	34.3657	43.6194	15.9328	9.66418	2.5	0.671642	0.11194	29.7	0.246914	0.200617	1.31173	0.0617284	0.771605	0.0308642	0	0	0.0154321	0.0154321	0	0	0	0.0308642	0.0308642	0.0154321	0.771605	0.0154321	0	0	0	0	0	0.0154321	0	0
1	3	2	2	0	1	1	61	62.8	137.222	0.208333	31.1111	62.2917	26.5972	9.16667	7.84722	0.555556	0.347222	29	0.509554	0.382166	1.40127	0.127389	1.19427	0.143312	0.0159236	0	0.0796178	0.0159236	0.0159236	0	0	0.0955414	0.0159236	0.0159236	1.59236	0.0159236	0.0159236	1.59236	0.0318471	0	0	0.0477707	0.0159236	0.541401
1	3	3	0	1	1	-1	65	66.3	110.202	1.21212	27.0707	41.8182	20.8081	12.7273	6.46465	0.606061	0.30303	30.5	0.377074	0.226244	1.20664	0	0	0.15083	0	0	0	0	0	0	0	0.0301659	0	0	0	0.105581	0.0452489	0.633484	0	0	0	0.105581	0.0452489	0.633484
1	3	1	-1	-1	1	-1	68	69.1	102.761	0.447761	33.3582	47.7612	10.6716	7.16418	3.43284	0.373134	0.149254	30.4	0.347323	0.202605	0.926194	0.0289436	0.723589	0.173661	0.0144718	0	0	0	0	0	0	0.101302	0.0434153	0.0434153	1.44718	0.0144718	0	0	0.0289436	0	0	0.0434153	0	0
0	3	2	-2	-1	1	-1	69	70.2	88.6082	0.979381	35.8247	32.5258	7.83505	5.87629	5.61856	0.360825	0.257732	31.4	0.37037	0.327635	1.11111	0.128205	1.11111	0.0854701	0.014245	0	0.02849	0	0	0	0	0.0997151	0.02849	0.02849	1.4245	0	0	0	0	0	0	0	0	0
1	3	2	-3	-2	1	-1	74	76	122.917	0.416667	31	58.0833	20.6667	10.0833	2.75	0.583333	0.166667	23.9	0.473684	0.355263	1.02632	0.0789474	0.657895	0.144737	0.0394737	0.0131579	0.0131579	0.0263158	0.0131579	0.0131579	0	0.0131579	0.0131579	0.0131579	1.31579	0	0	0	0	0	0	0	0	0
1	3	3	5	4	1	1	84	85.3	94.5972	0.995261	32.3697	37.8673	13.4123	6.96682	2.93839	0.473934	0.189573	26.6	0.480657	0.375147	0.91442	0.117233	0.937866	0.14068	0.03517	0.0117233	0.0117233	0	0	0	0	0.0937866	0.03517	0.03517	1.17233	0.0234467	0.0117233	0.586166	0	0	0	0.0234467	0.0117233	0.586166
1	1	2	-1	1	1	-1	48	51.3	102.924	0.740741	29.7466	50.039	13.8596	6.31579	2.22222	0.331384	0.0974659	30.7	0.331384	0.272904	1.53996	0.155945	1.22807	0.116959	0.0194932	0	0.0974659	0	0	0	0	0.0779727	0	0	0	0	0	0	0.0389864	0.0194932	0.974659	0.0389864	0.0194932	0.974659
0	1	2	-3	-2	1	-1	76	20.2	115.396	0.49505	32.6733	50.495	20.1485	9.60396	1.9802	0.594059	0.0990099	29.6	0.742574	0.445545	4.40594	0.19802	3.71287	0.247525	0	0	0	0	0	0	0	0.247525	0.19802	0.0990099	2.47525	0	0	0	0	0	0	0	0	0
0	1	2	0	-1	1	1	82	13.3	97.8947	0.676692	31.9549	51.8797	9.69925	2.85714	0.902256	0.150376	0.075188	26.8	0.601504	0.526316	7.5188	0	0	0	0.075188	0.075188	0.075188	0.225564	0	0	0	0	0	0	0	0.075188	0	0	0	0	0	0.075188	0	0
1	1	3	1	1	1	1	85	11.2	115	0.357143	28.75	63.3929	15.3571	5.53571	1.60714	0.0892857	0.0892857	28.2	0.535714	0.267857	8.92857	0.0892857	8.92857	0.267857	0	0	0	0	0	0	0	0.267857	0.357143	0.267857	6.78571	0	0	0	0	0	0	0	0	0
0	1	3	1	1	1	1	85	9.5	120.211	0.631579	25.7895	65.6842	13.2632	9.36842	5.47368	0.736842	0.210526	29.2	0.105263	0.105263	10.5263	0.105263	10.5263	0	0	0	0	0	0	0	0	0	0	0	0	0	0	0	0	0	0	0	0	0
1	1	1	-1	-1	1	-1	86	11.1	114.865	0.45045	31.8919	52.973	16.5766	10.3604	2.61261	0.630631	0.18018	30	0.990991	0.630631	7.74775	0.18018	4.5045	0.36036	0.18018	0	0	0	0.0900901	0.0900901	0	0.0900901	0	0	0	0	0	0	0	0	0	0	0	0
0	1	3	1	1	1	1	91	6.9	109.855	0.434783	32.8986	42.3188	26.3768	7.10145	0.724638	0.289855	0	26.8	0.57971	0.434783	9.71014	0.434783	9.71014	0.144928	0	0	0.144928	0	0	0	0	0.289855	0	0	0	0.144928	0	0	0	0	0	0.144928	0	0
0	3	1	3	0	1	1	31	66.9	122.182	0.493274	34.0508	54.3199	23.2735	7.92227	2.12257	0.597907	0.119581	31.4	0.508221	0.44843	1.19581	0.0896861	0.747384	0.104634	0	0	0.0597907	0.0149477	0	0	0	0.0747384	0.0298954	0	0	0	0	0	0.0149477	0	0	0.0149477	0	0
1	3	1	-2	-1	1	-1	34	61.4	119.951	0.488599	35.0163	52.4756	22.2313	9.23453	0.521173	0.521173	0.0325733	26.7	0.651466	0.602606	1.49837	0.130293	1.2215	0.0814332	0	0	0.0488599	0.0162866	0.0162866	0.0162866	0	0.0977199	0	0	0	0	0	0	0.0162866	0	0	0.0162866	0	0
0	3	2	3	-2	1	1	39	56.3	117.833	0.62167	31.9893	50.6217	25.7371	7.4778	1.38544	0.479574	0.053286	28.8	0.337478	0.319716	1.66963	0.0888099	1.42096	0.017762	0	0	0.017762	0	0	0	0	0.053286	0	0	0	0	0	0	0.035524	0.017762	0.888099	0.035524	0.017762	0.888099
0	3	2	5	-1	1	1	45	53.7	120.596	0.353818	36.3501	57.5978	20.8752	5.17691	0.223464	0.353818	0	26.6	0.409683	0.335196	1.54562	0.0931099	1.48976	0.0744879	0	0	0.0558659	0	0	0	0	0.0744879	0.018622	0.018622	1.8622	0	0	0	0.018622	0.018622	1.8622	0.018622	0.018622	1.8622
1	3	1	-1	1	1	-1	61	36.9	107.48	0.325203	41.2466	44.3902	17.2087	4.28184	0.0271003	0.243902	0	25	0.216802	0.135501	2.16802	0.0271003	0	0.0813008	0	0	0.0271003	0	0	0	0	0.0542005	0.0271003	0.0271003	2.71003	0	0	0	0	0	0	0	0	0
1	3	2	-2	-2	1	-1	65	29.6	121.554	0.574324	26.9257	61.6216	19.3919	10.6757	2.36486	0.472973	0.135135	27.7	1.0473	0.97973	2.66892	0.168919	2.02703	0.236486	0	0	0.135135	0.0337838	0.0337838	0	0	0.101351	0	0	0	0	0	0	0	0	0	0	0	0
0	3	2	0	2	1	-1	73	31.1	109.389	0.482315	38.0386	45.1447	17.1704	6.43087	2.12219	0.385852	0.128617	28.5	0.321543	0.257235	2.41158	0.0321543	0	0.0643087	0	0	0.0321543	0	0	0	0	0.0643087	0	0	0	0	0	0	0	0	0	0	0	0
1	3	2	-1	-1	1	-1	73	23.8	116.849	0.92437	27.8571	49.5798	20.8824	12.2689	5.37815	0.882353	0.210084	30.7	0.546218	0.420168	2.10084	0.12605	0	0.252101	0	0	0.0840336	0	0	0	0	0.0840336	0.0420168	0	0	0	0	0	0	0	0	0	0	0
0	3	2	2	-1	1	1	46	49.1	109.756	0.753564	32.0163	51.7312	15.2749	7.33198	2.62729	0.325866	0.1222	28.4	0.875764	0.509165	1.62933	0.162933	1.2831	0.305499	0.0407332	0.0203666	0.101833	0	0.0610998	0.0203666	0	0.0814664	0.0203666	0	0	0.0203666	0.0203666	0	0	0	0	0.0203666	0.0203666	2.03666
1	3	2	-3	-2	1	-1	46	49	119.49	0.571429	31.5102	54.551	21.7551	9.36735	1.7551	0.55102	0.0612245	27.4	0.836735	0.632653	1.91837	0.0816327	1.53061	0.183673	0.0204082	0	0.122449	0.0408163	0.0204082	0	0	0.0612245	0.0612245	0.0408163	1.34694	0.0204082	0.0204082	0	0	0	0	0.0204082	0.0204082	2.04082
0	3	1	1	-1	1	1	62	32.8	123.262	0.487805	28.75	53.9939	21.128	11.4329	7.5	0.731707	0.243902	30.3	0.762195	0.609756	2.13415	0.213415	2.16463	0.213415	0	0	0.0304878	0	0	0	0	0.0914634	0.0304878	0	0	0.0609756	0.0304878	0	0	0	0	0.0609756	0.0304878	1.52439
1	3	1	-3	-2	1	-1	70	23.6	126.992	0.381356	31.2712	59.7881	22.4153	10.8051	2.33051	0.762712	0.127119	28	1.01695	0.932203	2.88136	0.29661	1.82203	0.254237	0	0	0.254237	0	0.0423729	0	0	0.0847458	0	0	0	0	0	0	0	0	0	0	0	0
0	3	2	0	0	1	0	89	15.2	117.697	0.526316	30.1974	50.1316	23.75	7.03947	5.98684	0.460526	0.197368	23.7	0.0657895	0	0	0	0	0.0657895	0	0	0	0	0.0657895	0	0	0	0	0	0	0.0657895	0	0	0	0	0	0.0657895	0	0
0	2	2	0	0	1	0	64	36.3	106.584	0.46832	32.7273	43.6639	15.8402	8.92562	4.98623	0.440771	0.220386	33	0.220386	0.0550964	2.75482	0	0	0.110193	0.0275482	0	0	0	0	0	0	0.0275482	0	0	0	0	0	0	0	0	0	0	0	0
0	2	3	0	-1	1	1	67	27.4	116.679	0.474453	31.8978	51.7518	16.5693	9.30657	6.67883	0.547445	0.328467	30.7	0.291971	0.145985	2.73723	0.0364964	3.64964	0.145985	0.0364964	0	0	0	0.0729927	0.0364964	0	0.0364964	0.0364964	0.0364964	3.64964	0.0364964	0.0364964	0	0.0729927	0	0	0.109489	0.0364964	1.24088
1	2	1	-1	-2	1	1	75	22.9	105.546	0.393013	38.3406	36.7686	13.2314	9.51965	7.33624	0.393013	0.393013	31.1	0.218341	0.131004	4.36681	0	0	0.0873362	0	0	0	0.0436681	0	0	0	0.0873362	0.131004	0.0873362	2.8821	0.0436681	0	0	0	0	0	0.0436681	0	0
1	2	1	-1	-1	1	-1	76	19	122.842	0.526316	33.1053	50.2632	18.6316	11.6842	8.63158	0.736842	0.368421	31.6	0.210526	0.105263	5.26316	0	0	0.0526316	0.0526316	0.0526316	0	0.105263	0.0526316	0	0	0	0	0	0	0.157895	0.0526316	0	0	0	0	0.157895	0.0526316	1.78947
1	2	2	0	0	1	0	87	10.2	111.961	0.588235	34.7059	43.5294	14.4118	7.94118	10.7843	0.490196	0.490196	29.4	0.196078	0.0980392	9.80392	0	0	0.0980392	0	0	0	0	0	0	0	0.0980392	0.196078	0.196078	9.80392	0.196078	0	0	0	0	0	0.196078	0	0
1	2	3	2	2	1	1	87	8.2	120.976	0.731707	28.4146	56.7073	19.3902	8.78049	6.82927	0.609756	0.243902	30.8	0.365854	0.243902	0	0.121951	0	0.365854	0	0	0.121951	0	0	0	0	0	0	0	0	0.365854	0.243902	0	0	0	0	0.365854	0.243902	8.04878
1	2	1	0	0	1	0	6	92.4	119.177	0.400433	30.6602	63.3009	18.9177	5.29221	0.627706	0.335498	0.0324675	29.1	0.844156	0.768398	1.00649	0.108225	0.757576	0.0865801	0.0108225	0	0.04329	0.021645	0	0	0	0.12987	0.0108225	0.0108225	1.08225	0	0	0	0.0324675	0.021645	0.714286	0.0324675	0.021645	0.714286
1	2	1	-2	0	1	-1	46	49.1	94.7658	0.610998	39.165	34.888	13.3809	5.60081	1.12016	0.407332	0.0407332	28.1	0.427699	0.386965	1.71079	0.0814664	1.01833	0.0814664	0	0	0.0407332	0.0203666	0	0	0	0.0814664	0	0	0	0	0	0	0	0	0	0	0	0
0	2	3	3	2	1	1	46	48.2	100.643	0.414938	35.4564	49.6888	9.46058	4.3361	1.30705	0.248963	0.0829876	28.4	0.829876	0.726141	1.95021	0.145228	1.78423	0.103734	0	0	0.0829876	0	0.0207469	0	0	0.0207469	0	0	0	0.0207469	0	0	0.0207469	0	0	0.0414938	0	0
1	2	3	2	2	1	1	46	48.9	120.777	0.368098	30.9816	61.9632	18.1391	7.15746	2.16769	0.449898	0.143149	28.9	0.981595	0.920245	2.04499	0.143149	2.04499	0.0204499	0	0	0.143149	0	0	0	0	0.0817996	0	0	0	0.0204499	0	0	0	0	0	0.0204499	0	0
1	2	1	0	-1	1	1	58	42.6	100.164	0.704225	32.9343	44.8826	14.4836	6.03286	1.15023	0.399061	0.0938967	27.9	0.657277	0.633803	1.83099	0.187793	1.17371	0.140845	0	0	0.0704225	0	0	0	0	0.211268	0.0469484	0.0469484	2.34742	0.0234742	0	0	0.0234742	0	0	0.0469484	0	0
1	2	2	0	0	1	0	61	35.2	123.835	0.596591	26.9034	63.9489	24.3466	6.93182	1.10795	0.511364	0.0568182	29.1	0.625	0.625	2.69886	0.198864	2.44318	0.0284091	0	0	0.0852273	0	0	0	0	0.0852273	0.0284091	0.0284091	2.84091	0	0	0	0	0	0	0	0	0
1	2	3	1	0	1	1	63	32.2	121.056	0.465839	28.7267	62.6087	23.0124	5.99379	0.248447	0.403727	0	25.7	0.838509	0.652174	2.95031	0.15528	2.48447	0.15528	0.0310559	0	0.15528	0.0621118	0.0310559	0	0	0.15528	0.0621118	0.0621118	3.10559	0.0310559	0.0310559	0	0	0	0	0.0310559	0.0310559	3.10559
1	2	2	1	0	1	1	65	29.6	111.182	0.506757	32.0608	58.7838	12.8716	5.27027	1.68919	0.27027	0.101351	27.6	0.912162	0.743243	3.07432	0.168919	2.7027	0.202703	0.0337838	0.0337838	0.0337838	0.101351	0.0675676	0.0675676	0	0.168919	0	0	0	0	0	0	0	0	0	0	0	0
0	2	1	-1	-1	1	-1	67	28.5	103.193	0.666667	34.4211	44.5965	16.8421	5.82456	0.842105	0.350877	0.0350877	27.6	0.877193	0.701754	2.80702	0.0701754	0	0.280702	0	0	0.210526	0.0350877	0.140351	0	0	0.175439	0.0350877	0.0350877	3.50877	0.0350877	0.0350877	0	0	0	0	0.0350877	0.0350877	3.50877
0	2	1	0	0	1	0	71	24.6	118.496	0.487805	29.9593	59.2276	16.2602	8.00813	4.5935	0.487805	0.243902	30.2	0.731707	0.406504	3.65854	0.0813008	2.03252	0.325203	0	0	0.0406504	0.0406504	0.0406504	0.0406504	0	0.203252	0.0813008	0.0406504	2.03252	0.0406504	0	0	0	0	0	0.0406504	0	0
1	2	1	0	0	1	0	82	13.4	96.1194	1.04478	27.0149	42.3881	16.2687	7.08955	2.31343	0.447761	0.0746269	26.9	0.820896	0.746269	6.71642	0.298507	7.46269	0.149254	0	0	0.0746269	0.0746269	0	0	0	0	0	0	0	0	0	0	0	0	0	0	0	0
1	2	3	2	2	1	1	85	10.8	122.407	0.648148	25.1852	58.1481	23.5185	7.31481	7.5	0.37037	0.277778	31.5	0.740741	0.648148	7.96296	0.0925926	9.25926	0	0	0	0	0.185185	0	0	0	0.462963	0	0	0	0	0	0	0	0	0	0	0	0
0	2	2	-2	-2	1	-1	46	52.1	102.322	0.633397	37.8503	43.263	11.5547	5.9501	3.09021	0.364683	0.134357	27.4	0.614203	0.556622	1.51631	0.287908	1.28599	0.115163	0.0191939	0.0191939	0.0767754	0.0191939	0	0	0	0.211132	0.0575816	0.0383877	1.26679	0	0	0	0	0	0	0	0	0
1	2	1	0	-1	1	1	66	29.7	115.859	0.505051	32.9293	46.431	18.5859	11.1111	6.32997	0.572391	0.30303	29.5	0.673401	0.538721	2.96296	0.20202	2.25589	0.20202	0.10101	0	0	0.03367	0.03367	0.03367	0.03367	0.20202	0	0	0	0	0	0	0	0	0	0	0	0
0	2	3	0	0	1	0	70	25.3	99.5652	0.711462	37.2332	35.2964	14.1502	9.24901	2.88538	0.592885	0.197628	30.6	0.513834	0.474308	2.96443	0.118577	3.95257	0.118577	0.0395257	0	0	0.0395257	0	0	0	0.197628	0.0395257	0.0395257	3.95257	0.0790514	0.0790514	0	0	0	0	0.0790514	0.0790514	3.95257
0	2	1	-3	-3	1	-1	82	13.8	129.71	0.289855	29.1304	61.3043	17.1014	13.5507	8.26087	0.724638	0.289855	28.2	0.507246	0.434783	7.24638	0	0	0.0724638	0	0	0	0	0	0	0	0.0724638	0.0724638	0.0724638	7.24638	0	0	0	0	0	0	0	0	0
1	3	2	-3	-2	1	-1	33	62.4	90.5769	0.721154	39.1827	34.359	8.66987	5.20833	2.4359	0.336538	0.128205	32.3	0.336538	0.240385	0.753205	0.0641026	0.400641	0.160256	0	0	0.0320513	0.0160256	0.0480769	0.0320513	0	0.0641026	0.0160256	0.0160256	1.60256	0.0480769	0.0160256	0	0	0	0	0.0480769	0.0160256	0.544872
0	3	2	-1	-1	1	-1	46	51.2	103.848	0.488281	35.7031	47.2461	12.2656	6.48438	1.67969	0.429688	0.078125	30.5	0.3125	0.195312	1.5625	0.117188	1.30859	0.136719	0.0390625	0	0.078125	0.0585938	0.0195312	0.0195312	0	0.078125	0	0	0	0.0195312	0	0	0	0	0	0.0195312	0	0
1	3	1	0	0	1	0	46	45.7	113.392	0.328228	37.1554	56.0175	11.86	5.88621	2.14442	0.2407	0.0875274	31.2	0.328228	0.175055	1.09409	0.0875274	0.547046	0.218818	0.0218818	0	0.0437637	0	0.0218818	0	0	0.109409	0.0437637	0.0437637	2.18818	0.153173	0.0218818	0	0	0	0	0.153173	0.0218818	0.306346
0	3	3	0	-1	1	1	46	50.8	115.492	0.492126	34.8228	55.8465	13.3465	6.75197	4.23228	0.393701	0.255906	32.6	0.314961	0.23622	0.984252	0.11811	0.334646	0.177165	0	0	0.0590551	0	0	0	0	0.0787402	0	0	0	0.0393701	0	0	0	0	0	0.0393701	0	0
0	3	1	-3	-1	1	-1	61	32.7	117.706	0.397554	33.8838	52.5688	18.7768	10.3976	1.6208	0.672783	0.0917431	31.2	0.30581	0.275229	3.0581	0.0917431	3.0581	0.030581	0	0	0	0.030581	0	0	0	0	0	0	0	0.030581	0	0	0	0	0	0.030581	0	0
0	3	3	-1	0	1	-1	67	28.6	116.294	0.41958	37.3427	53.7762	15.5245	6.32867	2.9021	0.384615	0.13986	35.4	0.699301	0.41958	3.21678	0	0	0.20979	0.034965	0.034965	0	0.0699301	0	0	0	0	0	0	0	0	0	0	0	0	0	0	0	0
0	3	3	-1	0	1	-1	68	29	99.7241	0.62069	35.3448	42.6897	12.3448	6.58621	2.06897	0.517241	0.103448	28.9	0.137931	0.103448	3.44828	0	0	0.0344828	0	0	0	0	0	0	0	0	0	0	0	0.0344828	0	0	0	0	0	0.0344828	0	0
0	3	2	-1	-1	1	-1	77	21.4	99.2991	0.46729	39.8131	44.7664	9.34579	3.41121	1.4486	0.140187	0.046729	31.2	0.046729	0.046729	0	0.046729	0	0.046729	0	0	0	0	0	0	0	0	0.046729	0	0	0	0	0	0	0	0	0	0	0
0	3	2	-1	-1	1	-1	82	14.2	115.986	0.774648	35.4225	41.5493	24.9296	9.3662	3.87324	0.633803	0.211268	31.7	0.0704225	0.0704225	0	0.0704225	0	0.0704225	0	0	0	0	0	0	0	0	0.0704225	0	0	0	0	0	0	0	0	0	0	0
1	3	1	0	0	1	0	84	12	97.3333	1.08333	28.25	33.8333	21.0833	9.25	3.75	0.583333	0.333333	30.6	0.0833333	0.0833333	8.33333	0.0833333	8.33333	0	0	0	0	0	0	0	0	0.0833333	0.0833333	0	0	0	0	0	0	0	0	0	0	0
1	3	3	0	-1	1	1	87	16.8	132.917	0.238095	34.4643	59.2262	25.7143	10.7738	2.44048	0.595238	0.119048	28.9	0.119048	0.0595238	5.95238	0	0	0	0	0	0	0	0.0595238	0	0	0.0595238	0.0595238	0	0	0.119048	0	0	0.0595238	0	0	0.178571	0	0
1	3	2	-1	0	1	-1	93	5.5	72.3636	1.63636	20.7273	37.2727	11.2727	1.63636	0	0.181818	0	21.6	0.181818	0.181818	18.1818	0	0	0	0	0	0	0	0	0	0	0	0	0	0	0.181818	0	0	0	0	0	0.181818	0	0
0	1	2	-1	1	1	-1	19	85	98.0706	0.658824	35.8	41.9647	11.1647	4.64706	3.84706	0.211765	0.2	32.4	0.329412	0.211765	0.788235	0.117647	0.588235	0.129412	0.0588235	0.0235294	0.0588235	0.0117647	0.0235294	0	0	0.0823529	0.0117647	0.0117647	1.17647	0.0117647	0	0	0	0	0	0.0117647	0	0
1	1	3	3	2	1	1	79	14.7	122.517	0.408163	30.4762	55.9864	20.4082	9.18367	5.98639	0.544218	0.272109	31.7	0.340136	0.272109	3.40136	0.0680272	6.80272	0.136054	0.0680272	0	0	0	0	0	0	0.136054	0	0	0	0	0	0	0	0	0	0	0	0
1	3	2	-4	-2	1	-1	33	64.3	109.176	0.342146	38.5226	45.6921	15.5988	7.07621	1.94401	0.435459	0.0777605	31.3	0.419907	0.29549	1.30638	0.108865	1.1042	0.155521	0.0466563	0	0.0311042	0.0155521	0	0	0	0.0933126	0	0	0	0	0	0	0	0	0	0	0	0
0	3	1	-5	-3	1	-1	46	49.7	109.557	0.945674	26.7606	58.0684	15.332	7.02213	1.40845	0.503018	0.100604	30.7	0.342052	0.201207	1.60966	0.0804829	1.50905	0.120724	0	0	0	0	0	0	0	0.0804829	0.0201207	0	0	0	0	0	0	0	0	0	0	0
1	3	1	-1	-1	1	-1	51	44.3	113.973	0.316027	38.3973	49.1422	14.3567	7.83296	3.90519	0.496614	0.180587	30.6	0.744921	0.586907	1.91874	0.20316	1.26411	0.13544	0.0451467	0	0.112867	0.0451467	0	0	0	0.180587	0.0225734	0	0	0.0677201	0.0451467	0	0	0	0	0.0677201	0.0451467	1.48984
1	3	1	-1	0	1	-1	66	28.4	97.8169	0.316901	40.669	41.5141	10.493	4.54225	0.28169	0.28169	0	27.8	0.492958	0.422535	3.23944	0.140845	2.64085	0.105634	0.0352113	0	0.0352113	0	0.0352113	0	0	0.0704225	0.0352113	0.0352113	3.52113	0.0352113	0	0	0	0	0	0.0352113	0	0
0	3	2	-6	-5	1	-1	77	16.2	107.531	0.37037	38.642	40.1852	19.1358	8.39506	0.802469	0.432099	0	26.7	0.555556	0.37037	4.1358	0.0617284	6.17284	0.246914	0	0	0	0	0.0617284	0	0	0.0617284	0	0	0	0	0	0	0	0	0	0	0	0
0	3	1	-1	-1	1	-1	83	12.4	109.194	0.403226	34.0323	52.6613	16.7742	4.1129	1.12903	0.241935	0.0806452	26.2	1.04839	0.806452	7.25806	0.241935	8.06452	0.0806452	0	0	0.0806452	0.16129	0	0	0	0.0806452	0	0	0	0	0	0	0	0	0	0	0	0
0	3	3	1	-1	1	1	83	14.4	112.083	0.625	36.25	39.5139	16.0417	11.8056	7.84722	0.833333	0.277778	30.9	0.277778	0.138889	6.94444	0.0694444	6.94444	0.138889	0	0	0.0694444	0	0	0	0	0.0694444	0.0694444	0.0694444	6.94444	0	0	0	0	0	0	0	0	0
0	3	3	1	1	1	1	83	13.9	113.957	0.215827	40	52.2302	11.1511	6.83453	3.45324	0.431655	0.215827	30.7	0.57554	0.431655	5.97122	0.215827	4.82014	0.215827	0	0	0.0719424	0	0	0	0	0.215827	0.0719424	0.0719424	7.19424	0	0	0	0	0	0	0	0	0
1	3	3	1	1	1	1	85	12.2	107.541	0.245902	35	55.4918	13.7705	3.03279	0.0819672	0.163934	0	29.5	0.491803	0.409836	6.55738	0.245902	5.4918	0.163934	0	0	0.0819672	0	0	0	0	0.0819672	0.0819672	0.0819672	8.19672	0.0819672	0	0	0	0	0	0.0819672	0	0
0	2	1	-1	-3	1	1	87	7.2	145.417	0.277778	28.0556	74.1667	18.75	15	9.30556	1.11111	0.694444	29.2	0.555556	0.555556	6.94444	0.277778	0	0.138889	0	0	0	0	0	0	0	0.277778	0.138889	0.138889	13.8889	0	0	0	0	0	0	0	0	0
0	3	1	3	-1	1	1	46	48.2	78.5892	0.788382	36.2863	31.4315	6.16183	2.78008	1.16183	0.165975	0.0414938	31.3	0.912863	0.892116	1.88797	0.248963	1.55602	0.0829876	0	0	0.0829876	0	0	0	0	0.0622407	0.0207469	0	0	0.0207469	0	0	0	0	0	0.0207469	0	0
1	3	3	-1	-1	1	-1	46	51.6	81.686	0.736434	39.6705	30.814	6.33721	2.55814	1.56977	0.155039	0.0968992	32.2	0.620155	0.620155	1.56977	0.0968992	0.775194	0.0968992	0	0	0.0193798	0	0	0	0	0.116279	0.0387597	0	0	0	0	0	0	0	0	0	0	0
1	3	1	-1	1	1	-1	46	51.9	89.1908	0.867052	36.7245	39.4412	7.76493	2.62042	1.75337	0.154143	0.0770713	28.4	0.17341	0.134875	1.36802	0.0578035	1.29094	0.0578035	0	0	0.0192678	0	0	0	0	0.134875	0	0	0	0.0192678	0.0192678	0	0	0	0	0.0192678	0.0192678	1.92678
1	3	3	1	1	1	1	75	22.1	81.629	0.769231	35.8824	34.3439	7.37557	2.89593	0.361991	0.271493	0	26.4	0.271493	0.0904977	2.26244	0.0452489	0	0.0904977	0	0	0.0452489	0	0	0	0	0.135747	0	0	0	0	0	0	0	0	0	0	0	0
1	2	2	2	2	1	1	46	52.1	101.536	0.326296	39.9616	47.5816	7.58157	4.12668	1.95777	0.230326	0.172745	30.9	0.575816	0.364683	1.91939	0.0959693	1.91939	0.153551	0	0	0.0383877	0.0191939	0.0191939	0	0	0.0767754	0.0383877	0.0191939	0.959693	0.0767754	0.0191939	0	0	0	0	0.0767754	0.0191939	0.49904
0	2	3	0	0	1	0	46	50.1	113.992	0.678643	29.3613	51.5569	18.8822	10.0599	3.45309	0.678643	0.199601	31.5	0.379242	0.259481	1.07784	0.139721	0.578842	0.11976	0.0598802	0.0199601	0.0199601	0.0199601	0	0	0	0.0199601	0.0199601	0.0199601	1.99601	0.0199601	0	0	0	0	0	0.0199601	0	0
0	2	3	-2	0	1	-1	46	49.2	123.638	0.487805	30.3455	59.0854	19.8374	10.935	2.92683	0.813008	0.0813008	31.3	0.365854	0.345528	1.54472	0.0813008	1.01626	0.0609756	0	0	0	0	0	0	0	0.0609756	0	0	0	0	0	0	0	0	0	0	0	0
0	2	2	2	0	1	1	46	49.3	124.057	0.466531	30.4868	64.8884	16.7951	7.78905	3.63083	0.466531	0.162272	31.1	0.608519	0.365112	1.35903	0.141988	0.872211	0.263692	0.040568	0	0.020284	0	0.040568	0.040568	0.040568	0.141988	0	0	0	0.040568	0.020284	0	0.020284	0.020284	2.0284	0.0608519	0.040568	1.33874
0	2	3	0	0	1	0	54	47	104.298	0.851064	30.8085	43.4468	15.4681	8.80851	4.91489	0.510638	0.212766	33.9	0.404255	0.297872	1.21277	0.148936	0.617021	0.191489	0	0	0.0212766	0.0212766	0.0425532	0.0212766	0.0212766	0.0638298	0.0425532	0.0425532	2.12766	0.0638298	0.0425532	0	0.0212766	0.0212766	2.12766	0.0851064	0.0638298	1.61702
1	2	1	-1	-1	1	-1	80	15.7	78.8535	1.01911	36.8153	32.9936	6.43312	1.33758	0.254777	0.0636943	0	30.5	0.509554	0.318471	0	0.191083	0	0.318471	0	0	0.127389	0	0	0	0	0.0636943	0.0636943	0.0636943	6.36943	0	0	0	0	0	0	0	0	0
1	2	1	2	1	1	1	81	13.1	139.924	0.0763359	33.9695	62.6718	25.1908	13.1298	4.96183	0.763359	0.229008	31.1	0.381679	0.152672	7.63359	0	0	0.229008	0	0	0	0	0	0	0	0.229008	0.0763359	0	0	0	0	0	0.0763359	0	0	0.0763359	0	0
1	2	2	2	2	1	1	87	10.9	102.569	1.10092	23.4862	40.6422	18.8991	13.1193	5.41284	0.733945	0.366972	29.5	0.183486	0.0917431	0	0	0	0.183486	0	0	0	0	0	0	0	0.0917431	0.183486	0	0	0	0	0	0	0	0	0	0	0
1	2	1	0	-1	1	1	46	50.3	91.2326	0.815109	35.7058	41.332	8.52883	3.16103	1.70974	0.198807	0.0795229	30.9	0.596421	0.497018	1.19284	0.357853	0.994036	0.258449	0	0	0.0596421	0	0	0	0	0.218688	0.0596421	0.0397614	1.31213	0	0	0	0.0198807	0.0198807	1.98807	0.0198807	0.0198807	1.98807
[truncated: 357 more rows]
